# Supplementary material for: Determination of an Interaction Network between an Extracellular Bacterial Pathogen and the Human Host
Source: mBio. 2019 Jun 18;10(3):e01193-19. doi: 10.1128/mBio.01193-19 (PMC6581864; doi:10.1128/mBio.01193-19)
Supplement: TABLE S1 [file mBio.01193-19-st001.xlsx]

## Sheet: H ducreyi DEGs
TABLE S1 Differentially expressed H. ducreyi genes in infected vs. the inocula
Gene Name	Locus Tag	logFC	logCPM	P Value	FDR
ABC-2.A	HD1820	-1.17795	8.90253	0.000392928	0.00325005
ABC.CYST.P	HD2033	1.47457	6.94657	3.51676e-05	0.000507771
ABC.PE.P	HD1670	1.0404	6.91694	0.00114996	0.00764699
acrB	HD1512	1.19125	11.7823	3.27479e-06	7.92691e-05
ampD	HD1761	-1.49843	7.83072	2.15142e-05	0.000326088
apt	HD1818	-1.09184	9.59981	5.09629e-05	0.000671079
argG	HD1204	-1.28021	11.036	3.8181e-06	8.82972e-05
aroF	HD0444	1.7994	8.82607	2.45956e-07	9.63915e-06
atpB	HD0004	1.53095	9.33163	1.38094e-07	6.14331e-06
atpI	HD0003	1.3063	7.6182	1.57811e-05	0.000262381
bioA	HD1685	1.49634	8.81413	1.38723e-06	3.78914e-05
ccmB	HD0787	1.08418	7.12395	0.000552024	0.00418724
chuW	HD0037	1.09827	11.0149	1.80662e-05	0.000291538
cidA	HD1288	2.03173	6.31587	8.2144e-06	0.000153647
citC	HD1240	1.77544	8.55769	3.08895e-07	1.09766e-05
citD	HD1241	1.88629	6.11071	7.81962e-06	0.000151425
citE	HD1242	1.36075	7.66469	0.000168006	0.00171762
citF	HD1243	1.33308	8.48686	0.000164445	0.00169173
citG	HD1245	2.14854	6.86625	9.62042e-07	2.82772e-05
corA	HD0721	1.09045	9.61609	0.000204272	0.00196627
cpaA	HD1309	2.74373	9.08508	3.52442e-10	6.94337e-08
cpaB	HD1308	2.81787	10.0852	1.73405e-10	4.07749e-08
cpaE	HD1305	2.53588	10.5188	3.97632e-09	3.63613e-07
cpxR	HD1469	-1.2419	11.5126	2.6918e-06	6.71318e-05
cstA	HD0357	1.54892	9.31793	0.000107165	0.00122163
cybC	HD0457	-1.18548	9.13043	0.00119912	0.00786356
cysK	HD0896	1.17843	9.8108	0.000294645	0.00263478
dacA	HD2016	-1.01668	10.588	3.33263e-05	0.000486995
dapD	HD0630	-1.45776	9.19043	4.59689e-05	0.000625329
dcuB1	HD0025	-1.92857	10.448	7.76197e-08	3.87158e-06
dcuB2	HD0237	1.51183	8.3791	6.01497e-06	0.000125325
def	HD1889	-1.88503	9.15971	6.75236e-07	2.22288e-05
dinG	HD1287	1.32043	8.82858	9.46761e-06	0.000171249
dnaB1	HD0973	1.65018	5.04566	0.000898401	0.00634664
dsbC	HD1340	-1.14246	10.5369	2.14567e-05	0.000326088
dsrA	HD0769	1.22187	14.1694	7.38488e-06	0.000146452
dusB	HD0448	1.41582	8.77359	2.14038e-06	5.4201e-05
EIF1	HD1357	-1.36672	6.82797	0.000455362	0.00358754
exbB	HD0329	1.02438	7.72119	0.0005475	0.00417216
exbD	HD0328	1.21841	7.37243	0.000176187	0.00174701
fdx2	HD1088	-1.77796	7.51498	2.94386e-06	7.23224e-05
fgbA	HD0192	-1.32882	13.9963	1.14781e-05	0.000200988
fimA	HD0281	-1.13938	8.84195	0.00137644	0.00885008
flp1	HD1312	3.11259	6.67851	1.58545e-08	1.08736e-06
flp2	HD1311	3.43034	6.03417	1.03146e-07	4.71608e-06
flp3	HD1310	3.21266	8.22056	8.14095e-10	1.22407e-07
focA	HD0991	1.87382	9.00903	1.46424e-08	1.07292e-06
frdC	HD0033	1.02166	8.09308	0.000357131	0.00304579
frdD	HD0034	1.06766	7.62331	0.000890171	0.00631561
ftnA	HD1754	-1.59084	9.44749	1.41586e-05	0.000240258
ftnB	HD1755	-1.43398	8.51159	0.00019275	0.00188783
ftpA	HD0068	-1.0434	11.2983	6.67423e-05	0.000840843
fumC	HD1986	1.19645	9.04033	1.86197e-05	0.000297554
fxsA	HD0038	-1.48174	7.41064	3.9196e-05	0.000556177
glmU	HD1511	-1.62631	10.4604	7.1102e-07	2.29478e-05
glpF	HD1146	2.24283	9.10221	1.42726e-06	3.78914e-05
gnd	HD0833	-1.28289	10.0184	5.24233e-06	0.000116582
groEL	HD1784	-1.08613	14.088	0.00102734	0.00707532
groES	HD1785	-1.0436	11.3586	0.00127824	0.00828343
grxA	HD0300	-1.2129	6.83959	0.00152216	0.00956287
guaA	HD1504	-1.80715	9.19793	3.13426e-07	1.09766e-05
guaB	HD1503	-1.61185	9.61832	1.36046e-06	3.78914e-05
HD_tRNACys1	HD_tRNACys1-1	2.17037	5.08999	2.69655e-05	0.000399867
HD_tRNAGly3	HD_tRNAGly3-1	2.93355	4.10777	5.90811e-06	0.000124676
HD_tRNAMet2	HD_tRNAMet2-1	3.43541	3.35054	3.59397e-05	0.000514406
HD_tRNAMet3	HD_tRNAMet3-1	4.38169	4.58489	1.93548e-07	7.77024e-06
HD_tRNAMet4	HD_tRNAMet4-1	4.4156	3.73261	3.84811e-06	8.82972e-05
HD_tRNAThr2	HD_tRNAThr2-1	-1.68867	9.74201	1.40914e-06	3.78914e-05
HD0066	HD0066	1.94098	7.04901	7.34326e-07	2.32442e-05
HD0157	HD0157	1.30538	7.3367	0.00045017	0.00357961
HD0161	HD0161	1.58046	8.95004	0.000171449	0.00172298
HD0162	HD0162	1.45692	5.77733	0.00040331	0.00330031
HD0195	HD0195	-1.09932	7.75104	0.000667047	0.0049016
HD0196	HD0196	-2.17687	9.43667	0.000252677	0.0023235
HD0250	HD0250	1.92907	8.11995	3.50103e-06	8.35174e-05
HD0254	HD0254	-1.6541	9.1573	4.85618e-06	0.000109497
HD0293	HD0293	1.1784	9.11199	0.000516009	0.00400637
HD0479	HD0479	-1.08026	8.94202	8.62428e-05	0.00102126
HD0637	HD0637	1.15579	7.89233	0.000728667	0.00523749
HD0673	HD0673	-2.04299	6.55228	8.7018e-06	0.000160934
HD0680	HD0680	-1.12605	10.6861	2.43926e-05	0.000365001
HD0756	HD0756	1.01943	9.6599	0.000107616	0.00122163
HD0776	HD0776	-1.25073	8.24439	0.000182589	0.00179965
HD0778	HD0778	-2.1699	6.00872	0.000327945	0.00286361
HD0876	HD0876	1.4117	7.15192	8.97441e-05	0.00105513
HD0897	HD0897	-1.12467	7.48668	0.000951918	0.0066407
HD0974	HD0974	2.90516	6.3527	3.37218e-07	1.15638e-05
HD1003	HD1003	-1.16665	6.90711	0.000717106	0.005177
HD1011	HD1011	-2.32816	8.20783	1.63754e-07	6.91126e-06
HD1034	HD1034	1.42206	7.18068	1.47038e-05	0.000246964
HD1040	HD1040	-1.93881	8.96992	1.76679e-07	7.27034e-06
HD1060	HD1060	-3.33352	10.4966	3.7965e-10	6.94337e-08
HD1086	HD1086	1.08209	8.85168	0.000249737	0.00232241
HD1090	HD1090	-2.04859	4.79529	0.00117838	0.00775843
HD1094	HD1094	1.13791	10.0003	0.000113627	0.00128102
HD1096	HD1096	1.59238	6.96495	2.09461e-05	0.000326088
HD1109	HD1109	-1.21703	9.97492	3.97956e-05	0.000559859
HD1190	HD1190	-1.27413	11.3575	1.02548e-05	0.000183471
HD1218	HD1218	-1.83001	11.4737	6.59654e-08	3.50255e-06
HD1246	HD1246	1.35102	8.0345	8.12855e-05	0.000976612
HD1289	HD1289	1.56177	7.0671	8.07841e-06	0.000153647
HD1325	HD1325	-1.53141	8.9404	6.77813e-06	0.000137823
HD1377	HD1377	-2.56529	9.89337	4.214e-09	3.65065e-07
HD1417	HD1417	-2.09142	9.39235	6.7823e-06	0.000137823
HD1471	HD1471	-1.1181	7.98799	0.000150544	0.00160906
HD1516	HD1516	1.32939	6.63837	0.000122897	0.00134859
HD1618	HD1618	-1.29255	6.22515	0.00139551	0.00890313
HD1783	HD1783	2.73124	8.12132	6.81419e-08	3.50505e-06
HD1798	HD1798	-1.13715	9.32288	0.000175809	0.00174701
HD1869	HD1869	-2.64316	7.84698	1.47066e-07	6.3703e-06
HD1997	HD1997	-1.53824	5.36462	0.00125794	0.00818406
HD2030	HD2030	-1.5303	9.01554	7.24124e-06	0.000145355
hfq	HD0741	-1.50524	10.3796	3.34328e-05	0.000486995
hgbA	HD2025	2.00198	12.7185	8.46034e-07	2.57884e-05
hhdB	HD1326	1.42933	9.1083	7.49482e-07	2.32764e-05
hisS	HD1039	-1.074	8.67578	7.49058e-05	0.000906581
hscB	HD1085	-1.10793	8.66946	0.00019383	0.00188783
icc	HD0749	1.5758	8.4985	0.000141228	0.00152935
ihfB	HD1353	-1.54363	8.80198	1.79606e-05	0.000291538
iscU	HD1083	-1.03183	10.5675	0.000410418	0.00330031
lapA	HD1354	-1.68759	7.61645	5.31206e-06	0.000116582
lbgA	HD1721	-1.54171	8.35655	2.15939e-05	0.000326088
lbgB	HD1720	-1.34168	9.07371	0.000328811	0.00286361
lexA	HD0545	1.10186	8.2403	0.000161222	0.00166901
lolA	HD1237	-1.78235	10.0617	2.6148e-07	9.78173e-06
lspA2	HD1156	3.64827	11.7872	6.93529e-13	3.80516e-10
lspB	HD1155	4.57835	8.98703	1.97513e-13	1.62553e-10
lysM	HD0665	-1.58212	10.0242	5.77492e-06	0.000124676
manX	HD0768	-1.01132	10.3091	0.00017167	0.00172298
map	HD0248	-1.31987	8.67664	0.000103454	0.00119081
marC	HD1736	1.23149	7.8956	4.18004e-05	0.00057818
matP	HD0178	-1.46934	7.14376	0.00054323	0.00415887
mazG	HD1468	-1.37291	10.8504	1.37957e-06	3.78914e-05
mdh	HD0264	1.34357	7.43931	0.000171001	0.00172298
metK	HD0569	1.41966	7.47712	7.27156e-05	0.000899924
mlaB	HD0255	-2.0483	9.40742	1.49922e-08	1.07292e-06
mlaC	HD0256	-2.15639	12.3665	8.1803e-10	1.22407e-07
mlaD	HD0257	-1.72781	10.6901	1.13857e-06	3.28787e-05
momp	HD0045	-3.28977	15.4186	1.04895e-12	4.31643e-10
mscS	HD0647	-1.36345	8.16889	4.23068e-05	0.000580308
msrP	HD1916	2.28215	6.91815	9.31591e-05	0.00107986
msrQ	HD1915	1.80609	5.63527	4.73251e-05	0.00063331
mutM	HD0710	1.05804	8.59498	0.000275768	0.00249404
napD	HD0073	1.22305	8.65563	0.000432576	0.00345641
napF	HD0072	1.81618	8.72859	4.29923e-07	1.44419e-05
napG	HD0076	1.07427	10.5466	6.69201e-05	0.000840843
napH	HD0077	1.13512	9.75392	0.000209981	0.00200946
ndk	HD1053	-1.59387	10.1917	8.18067e-06	0.000153647
ner	HD0090	-3.28465	3.38326	0.00111085	0.00750754
nlpC	HD1481	-1.29772	7.69098	0.000596267	0.00442097
nrdG	HD0394	2.16697	5.02785	5.01777e-05	0.000666068
nrfD	HD0350	1.49515	7.65275	1.10281e-05	0.000195185
nusA	HD1462	1.44964	9.85695	8.75755e-07	2.6209e-05
ompP2A	HD1433	1.52949	10.266	7.75866e-06	0.000151425
ompP2B	HD1435	-3.85136	13.238	1.70582e-10	4.07749e-08
pal	HD1772	-1.29925	11.7058	1.39431e-05	0.000239066
panF	HD0671	-1.67877	9.2659	2.11779e-05	0.000326088
pepD	HD1832	-1.0806	8.26094	0.000252195	0.0023235
pnuC	HD1041	-1.86136	8.03356	5.89103e-06	0.000124676
potD2	HD1074	-1.73348	10.8022	2.6856e-08	1.57875e-06
ppa	HD0169	-1.38076	9.12454	7.44872e-05	0.000906581
proQ	HD1109	-1.7351	11.1227	2.56555e-07	9.78173e-06
purM	HD0561	-1.06954	9.01421	0.000874776	0.00623325
putP	HD0999	1.12383	8.76656	5.69234e-05	0.000731999
pyrH	HD1597	-1.70535	8.49899	5.42939e-05	0.000703684
radA	HD1121	1.08959	8.13571	0.000140896	0.00152935
raiA	HD1105	-1.14807	10.4156	0.000159061	0.00166761
rcpA	HD1307	2.81591	10.5937	1.10822e-09	1.40317e-07
rcpB	HD1306	2.84655	9.22673	2.16106e-08	1.31745e-06
recG	HD1921	2.57972	7.85199	1.7547e-08	1.15529e-06
rimK	HD1238	-1.31645	9.20848	4.64792e-05	0.000627089
rimP	HD1463	2.10908	8.47981	1.08787e-08	8.95321e-07
rmlB	HD0687	-1.07713	9.00988	0.000265243	0.0024255
rplI	HD1048	1.49433	8.8447	1.54659e-06	4.04077e-05
rplL	HD1879	1.24561	9.10262	1.89834e-05	0.000300448
rplY	HD1249	1.91251	7.36919	1.74231e-06	4.48101e-05
rpmE2	HD1927	1.26981	8.12623	0.000957633	0.00665091
rpmJ1	HD1926	1.45595	6.27473	0.000275452	0.00249404
rpsA	HD1352	-1.01407	13.6746	0.000116483	0.00129549
ruvB	HD1757	1.13381	7.66848	8.31862e-05	0.000992206
sapA	HD1230	1.20877	8.18703	0.000368149	0.0030917
secB	HD0661	-1.57141	10.3395	8.84004e-06	0.000161675
sirB	HD1361	-2.1748	6.57653	3.86233e-06	8.82972e-05
slyB	HD0266	-1.1006	9.70035	9.16824e-05	0.00107028
smpA	HD1212	-2.88648	10.4042	3.64168e-09	3.52601e-07
tadA	HD1304	2.68609	10.5097	1.63564e-09	1.92304e-07
tadB	HD1303	2.58415	9.42579	3.51179e-09	3.52601e-07
tadC	HD1302	1.94181	9.61441	8.1828e-08	3.96144e-06
tadD	HD1301	1.61053	9.92641	1.2816e-05	0.000222054
tadE	HD1300	1.10143	8.29492	0.000571863	0.00429811
tadF	HD1299	1.24457	9.12916	0.000411035	0.00330031
tadG	HD1298	1.07252	10.3505	0.000158926	0.00166761
tatC	HD0714	1.07254	8.45075	0.0001565	0.00166193
tdhA	HD0388	4.71635	9.56195	2.10592e-11	6.9327e-09
tdk	HD1473	-1.01048	9.02582	0.000201017	0.00194631
thiL	HD0436	-1.0018	8.45904	0.00107244	0.00732464
tnaB	HD0648	-1.02185	8.26145	0.000407384	0.00330031
tonB	HD0327	1.1518	8.26703	0.000145814	0.00156869
tryP	HD1875	1.38805	5.86037	0.000339097	0.00293765
tyrR	HD1229	1.07348	8.43782	7.40817e-05	0.000906581
tyrS	HD0693	-1.03814	9.28894	0.000396961	0.00326699
ulaAB	HD1860	2.37007	9.20509	1.16538e-08	9.1344e-07
ulaC	HD1859	2.02193	8.3813	3.77077e-08	2.06889e-06
ulaD	HD1857	2.43878	8.44804	1.02321e-09	1.40317e-07
ulaE	HD1864	2.18606	9.79476	2.56733e-09	2.81721e-07
ulaF	HD1866	1.87581	9.20958	9.68976e-08	4.55696e-06
ulaG	HD1861	3.54997	11.3318	4.62095e-14	7.60609e-11
ulaR	HD1863	2.16124	9.70176	3.22258e-08	1.82909e-06
virK	HD1205	-1.4717	6.85696	0.000216993	0.00206457
wecG	HD1833	-1.33988	6.96309	0.000463921	0.00363625
yajQ	HD0358	-1.22287	8.17923	0.000385346	0.00320343
yccA	HD1814	-1.85341	10.7159	1.83912e-08	1.16431e-06
ychF	HD0995	-1.04025	8.61324	0.000160319	0.00166901
yfeA	HD1816	1.41785	9.66984	1.6625e-05	0.000273648
yfeC	HD1025	1.15482	7.26168	0.000588134	0.00439278
yggT	HD0777	-1.25904	7.65009	0.000374283	0.00312726
yjgA	HD1362	-2.28308	8.4411	2.93007e-07	1.07175e-05
zapA	HD1001	-1.60776	8.0432	4.07567e-05	0.000568522
