# Supplementary material for: Determination of an Interaction Network between an Extracellular Bacterial Pathogen and the Human Host
Source: mBio. 2019 Jun 18;10(3):e01193-19. doi: 10.1128/mBio.01193-19 (PMC6581864; doi:10.1128/mBio.01193-19)
Supplement: TABLE S3 [file mBio.01193-19-st003.xlsx]

## Sheet: Sheet1
TABLE S3 H. ducreyi gene set list defined by KEGG classification
Glycolysis / Gluconeogenesis	Citrate cycle (TCA cycle)	Pentose phosphate pathway	Pentose and glucuronate interconversions	Fructose and mannose metabolism	Galactose metabolism	Ascorbate and aldarate metabolism	Starch and sucrose metabolism	Amino sugar and nucleotide sugar metabolism	Pyruvate metabolism	Glyoxylate and dicarboxylate metabolism	Propanoate metabolism	Butanoate metabolism	Inositol phosphate metabolism	Oxidative phosphorylation	Methane metabolism	Nitrogen metabolism	Sulfur metabolism	Fatty acid biosynthesis	Glycerolipid metabolism	Glycerophospholipid metabolism	Biosynthesis of unsaturated fatty acids	Purine metabolism	Pyrimidine metabolism	Alanine, aspartate and glutamate metabolism	Glycine, serine and threonine metabolism	Cysteine and methionine metabolism	Valine, leucine and isoleucine degradation	Lysine biosynthesis	Lysine degradation	Arginine biosynthesis	Arginine and proline metabolism	Tyrosine metabolism	Phenylalanine metabolism	Tryptophan metabolism	Phenylalanine, tyrosine and tryptophan biosynthesis	Taurine and hypotaurine metabolism	Selenocompound metabolism	Cyanoamino acid metabolism	D-Glutamine and D-glutamate metabolism	D-Alanine metabolism	Glutathione metabolism	Lipopolysaccharide biosynthesis	Peptidoglycan biosynthesis	Thiamine metabolism	Riboflavin metabolism	Vitamin B6 metabolism	Nicotinate and nicotinamide metabolism	Pantothenate and CoA biosynthesis	Biotin metabolism
HD0418	HD1336	HD0418	HD1431	HD0765	HD0829	ulaC	HD1431	HD0542	HD1625	mdh	HD1456	HD0030	HD0440	HD0874	HD1111	HD0074	HD0840	HD0051	HD0546	HD0660	HD0708	HD0841	HD0233	HD1419	HD1375	HD0659	HD1623	HD1375	HD1336	HD0232	HD1419	HD1419	HD1419	HD1336	aroF	HD1457	HD0333	HD0372	HD1906	HD0624	HD0555	HD1187	HD0253	HD1082	HD1163	HD0214	HD0889	HD0056	HD1681
HD0465	HD1334	HD0838	ulaD	HD1507	HD1431	ulaAB	HD0227	HD0227	HD1624	HD0176	HD1457	HD0032	HD0762	HD0030	HD0477	HD0078	HD0330	HD0634	HD0773	HD1157	HD1711	HD1627	HD0235	HD0372	HD0847	cysK		HD0847	HD1334	argG		HD0987			HD1475	HD1456	HD0577	HD1913	HD0245	HD0821	HD1169	HD0816	HD0081	HD1806	HD1161	HD1382	HD0758	HD0733	HD0612
HD0702	HD1623	HD0836	ulaE	HD0465	HD0465	ulaG	HD0418	glmU	HD1623	HD0750	HD1623	frdC		HD0032	mdh	HD0344	HD0659	HD0635	HD0977	HD1158		HD0548	HD1626	HD1913	HD1659	metK		HD1107		HD1033					HD0422		HD1994		HD0823		HD0976	HD1189	HD0823	HD0441	HD1165	HD1593	HD1029	mazG	HD0708
HD0864	HD0030	gnd	ulaF	HD0702		ulaD		HD1852	HD0990	HD1623	HD0990	frdD		frdC	HD0864	HD0750	cysK	HD1466	HD0049	HD1160		purM	HD1759	HD0564	HD1382	HD1898		HD1398		HD0750					HD0632		HD1054				pepD	HD1938	HD0245	thiL	HD1162	HD1592	mazG	HD0453	HD1188
HD0762	HD0032	HD1929	HD1929	HD0864		ulaE		HD1850	HD1456	HD1111	HD0051	HD0990		frdD	HD0702	HD1365		HD1931	HD1253	HD0546		HD1421	HD1356	argG	HD1623	HD0370		dapD		HD1419					HD0415						HD0354	HD0846	HD0242	HD1027	HD0273		HD1455	HD1127	HD1266
HD1291	frdC	HD1723		HD0762		ulaF		HD0685	HD1457		HD0634			HD1782	HD0465			HD0707		HD0773		HD1423	pyrH	HD1033	HD0271	HD1375		HD0892		HD1384					HD0423						gnd	HD0217	HD0821	HD0826	HD0987		HD1447	HD0748	HD1682
HD0865	frdD	HD0310		manX				HD1843	HD0446		HD0635			HD1781	HD1456			HD0774		HD0977		HD1424	ndk	HD1807	HD1142	HD0847		HD0642		HD0891					HD1383						HD0838	HD1168	HD0243				HD1804		HD1684
HD1659	fumC	HD0199		HD0767				HD1842	HD0051		HD1466			HD0008	HD1457			HD0612		HD0049		HD1649	HD1588	HD1649	HD0729	HD1419		HD0026		HD0890					HD1274							HD0857	HD0244				HD1663		bioA
HD0477	mdh	HD0888		HD0766				HD0253	HD0634					HD0010	HD1659			HD0708		HD1253		HD1703	HD0373	HD0750	HD0726	mdh		HD0036		HD0892					HD0873							HD0297	HD0824				HD1662		HD1480
HD0446	HD0165	HD1627						HD0081	HD0635					HD0009	HD1382			HD0181		HD1193		apt	HD1351	HD0233		HD1142		HD0242		HD0566					HD1419							HD0334	HD0426				HD1485		HD1680
HD1625	HD1331	HD0864						HD0201	HD1466					HD0007				HD1188		HD0271		HD0758	HD1951	HD0235				HD0243														HD0454	HD2020						HD1007
HD1624	HD1625	HD0702						HD1845	HD0084					HD0011				HD1266		HD0649		HD1029	HD1877	HD1894																		HD1106	HD0241						HD0082
HD1623	HD1624	HD0465						HD1847	HD0610					atpB						HD1813		HD0889	HD1876	HD0363																		HD0404	dacA
HD1331								HD1894	HD1197					HD0006						HD0437		HD1399	HD1923																			HD1101	HD0641
HD0227								HD0418	HD1247					HD0005						HD1199		guaB	HD1236																			HD1228
								HD1431	HD0783					ppa								ndk	HD0551																			HD0801
								HD0829	HD0782													HD1348	HD0850																			HD1182
								manX	HD0784													HD1831	HD1819																			HD1666
								HD0767	mdh													guaA	HD1130																			HD1890
								HD0766	HD0165													HD1830	HD1935																			HD0653
								HD1507	fumC													HD0446	HD0223
								HD0765	HD0030													HD1731	HD0667
									HD0032													HD1732	HD0211
									frdC													HD0393	HD1661
									frdD													HD1951	HD1660
									HD1331													HD1877	HD0758
																						HD1876	HD1029
																						HD1923	HD1178
																						HD1236	HD1181
																						HD0551	mazG
																						HD0850	HD0393
																						HD1819	HD1731
																						HD1130	HD1732
																						HD1935	HD0734
																						HD0223	HD1005
																						HD0667	HD0979
																						HD0211	HD0889
																						HD1924	tdk
																						HD1378	HD1933
																						HD1185
																						HD0613
																						HD1807
																						HD0377
																						HD0826
																						HD1588
																						icc
																						HD1263
																						mazG
[truncated: 91 more columns]

## Sheet: Sheet2
Glycolysis / Gluconeogenesis	HD0418 , HD0465 , HD0702 , HD0864 , HD0762 , HD1291 , HD0865 , HD1659 , HD0477 , HD0446 , HD1625 , HD1624 , HD1623 , HD1331 , HD0227
Citrate cycle (TCA cycle)	HD1336 , HD1334 , HD1623 , HD0030 , HD0032 , frdC , frdD , fumC , mdh , HD0165 , HD1331 , HD1625 , HD1624
Pentose phosphate pathway	HD0418 , HD0838 , HD0836 , gnd , HD1929 , HD1723 , HD0310 , HD0199 , HD0888 , HD1627 , HD0864 , HD0702 , HD0465
Pentose and glucuronate interconversions	HD1431 , ulaD , ulaE , ulaF , HD1929
Fructose and mannose metabolism	HD0765 , HD1507 , HD0465 , HD0702 , HD0864 , HD0762 , manX , HD0767 , HD0766
Galactose metabolism	HD0829, HD1431 , HD0465
Ascorbate and aldarate metabolism	ulaC, ulaAB , ulaG , ulaD , ulaE , ulaF
Starch and sucrose metabolism	HD1431, HD0227 , HD0418
Amino sugar and nucleotide sugar metabolism	HD0542, HD0227 , glmU , HD1852 , HD1850 , HD0685 , HD1843 , HD1842 , HD0253 , HD0081 , HD0201 , HD1845 , HD1847 , HD1894 , HD0418 , HD1431 , HD0829 , manX , HD0767 , HD0766 , HD1507 , HD0765
Pyruvate metabolism	HD1625, HD1624 , HD1623 , HD0990 , HD1456 , HD1457 , HD0446 , HD0051 , HD0634 , HD0635 , HD1466 , HD0084 , HD0610 , HD1197 , HD1247 , HD0783 , HD0782 , HD0784 , mdh , HD0165 , fumC , HD0030 , HD0032 , frdC , frdD , HD1331
Glyoxylate and dicarboxylate metabolism	mdh , HD0176 , HD0750 , HD1623 , HD1111
Propanoate metabolism	HD1456, HD1457 , HD1623 , HD0990 , HD0051 , HD0634 , HD0635 , HD1466
Butanoate metabolism	HD0030 , HD0032 , frdC , frdD , HD0990
Inositol phosphate metabolism	HD0440, HD0762
Oxidative phosphorylation	HD0874, HD0030 , HD0032 , frdC , frdD , HD1782 , HD1781 , HD0008 , HD0010 , HD0009 , HD0007 , HD0011 , atpB , HD0006 , HD0005 , ppa
Methane metabolism	HD1111, HD0477 , mdh , HD0864 , HD0702 , HD0465 , HD1456 , HD1457 , HD1659 , HD1382
Nitrogen metabolism	HD0074, HD0078 , HD0344 , HD0750 , HD1365
Sulfur metabolism	HD0840, HD0330 , HD0659 , cysK
Fatty acid biosynthesis	HD0051, HD0634 , HD0635 , HD1466 , HD1931 , HD0707 , HD0774 , HD0612 , HD0708 , HD0181 , HD1188 , HD1266
Glycerolipid metabolism	HD0546, HD0773 , HD0977 , HD0049 , HD1253
Glycerophospholipid metabolism	HD0660, HD1157 , HD1158 , HD1160 , HD0546 , HD0773 , HD0977 , HD0049 , HD1253 , HD1193 , HD0271 , HD0649 , HD1813 , HD0437 , HD1199
Biosynthesis of unsaturated fatty acids	HD0708, HD1711
Purine metabolism	HD0841, HD1627 , HD0548 , purM , HD1421 , HD1423 , HD1424 , HD1649 , HD1703 , apt , HD0758 , HD1029 , HD0889 , HD1399 , guaB , ndk , HD1348 , HD1831 , guaA , HD1830 , HD0446 , HD1731 , HD1732 , HD0393 , HD1951 , HD1877 , HD1876 , HD1923 , HD1236 , HD0551 , HD0850 , HD1819 , HD1130 , HD1935 , HD0223 , HD0667 , HD0211 , HD1924 , HD1378 , HD1185 , HD0613 , HD1807 , HD0377 , HD0826 , HD1588 , icc , H…
Pyrimidine metabolism	HD0233, HD0235 , HD1626 , HD1759 , HD1356 , pyrH , ndk , HD1588 , HD0373 , HD1351 , HD1951 , HD1877 , HD1876 , HD1923 , HD1236 , HD0551 , HD0850 , HD1819 , HD1130 , HD1935 , HD0223 , HD0667 , HD0211 , HD1661 , HD1660 , HD0758 , HD1029 , HD1178 , HD1181 , mazG , HD0393 , HD1731 , HD1732 , HD0734 , HD1005 , HD0979 , HD0889 , tdk , HD1933
Alanine, aspartate and glutamate metabolism	HD1419, HD0372 , HD1913 , HD0564 , argG , HD1033 , HD1807 , HD1649 , HD0750 , HD0233 , HD0235 , HD1894 , HD0363
Glycine, serine and threonine metabolism	HD1375, HD0847 , HD1659 , HD1382 , HD1623 , HD0271 , HD1142 , HD0729 , HD0726
Cysteine and methionine metabolism	HD0659, cysK , metK , HD1898 , HD0370 , HD1375 , HD0847 , HD1419 , mdh , HD1142
Valine, leucine and isoleucine degradation	HD1623
Lysine biosynthesis	HD1375, HD0847 , HD1107 , HD1398 , dapD , HD0892 , HD0642 , HD0026 , HD0036 , HD0242 , HD0243
Lysine degradation	HD1336, HD1334
Arginine biosynthesis	HD0232, argG , HD1033 , HD0750 , HD1419 , HD1384 , HD0891 , HD0890 , HD0892 , HD0566
Arginine and proline metabolism	HD1419
Tyrosine metabolism	HD1419, HD0987
Phenylalanine metabolism	HD1419
Tryptophan metabolism	HD1336
Phenylalanine, tyrosine and tryptophan biosynthesis	aroF, HD1475 , HD0422 , HD0632 , HD0415 , HD0423 , HD1383 , HD1274 , HD0873 , HD1419
Taurine and hypotaurine metabolism	HD1457, HD1456
Selenocompound metabolism	HD0333 , HD0577 , HD1994 , HD1054
Cyanoamino acid metabolism	HD0372, HD1913
D-Glutamine and D-glutamate metabolism	HD1906 , HD0245 , HD0823
D-Alanine metabolism	HD0624, HD0821
Glutathione metabolism	HD0555 , HD1169 , HD0976 , pepD , HD0354 , gnd , HD0838
Lipopolysaccharide biosynthesis	HD1187 , HD0816 , HD1189 , HD1938 , HD0846 , HD0217 , HD1168 , HD0857 , HD0297 , HD0334 , HD0454 , HD1106 , HD0404 , HD1101 , HD1228 , HD0801 , HD1182 , HD1666 , HD1890 , HD0653
Peptidoglycan biosynthesis	HD0253, HD0081 , HD0823 , HD0245 , HD0242 , HD0821 , HD0243 , HD0244 , HD0824 , HD0426 , HD2020 , HD0241 , dacA , HD0641
Thiamine metabolism	HD1082, HD1806 , HD0441 , thiL , HD1027 , HD0826
Riboflavin metabolism	HD1163, HD1161 , HD1165 , HD1162 , HD0273 , HD0987
Vitamin B6 metabolism	HD0214, HD1382 , HD1593 , HD1592
Nicotinate and nicotinamide metabolism	HD0889, HD0758 , HD1029 , mazG , HD1455 , HD1447 , HD1804 , HD1663 , HD1662 , HD1485
Pantothenate and CoA biosynthesis	HD0056 , HD0733 , mazG , HD0453 , HD1127 , HD0748
Biotin metabolism	HD1681, HD0612 , HD0708 , HD1188 , HD1266 , HD1682 , HD1684 , bioA , HD1480 , HD1680 , HD1007 , HD0082
Lipoic acid metabolism	HD2012, HD2013
Folate biosynthesis	HD1103, HD0598 , HD0978 , HD0605 , HD0644 , HD1118 , HD1465 , HD1163 , HD0406 , HD0408 , HD0409 , HD0557 , HD0556 , HD0558 , HD1665 , HD1392 , HD1391 , HD1389 , HD0061 , HD1767 , HD0636
One carbon pool by folate	HD1118, HD1282 , HD1108 , HD0548 , HD1703 , HD2029 , HD1005
Porphyrin and chlorophyll metabolism	HD0320, HD1742 , HD1741
Ubiquinone and other terpenoid-quinone biosynthesis	HD1647, HD0197 , HD1360 , HD0582 , HD1750 , HD0719 , HD1874 , HD0621 , HD1853 , HD1854 , HD1055 , HD1271 , HD1925 , HD0683
Terpenoid backbone biosynthesis	HD0441, HD1186 , HD1329 , HD1628 , HD1328 , HD1037 , HD0064 , HD1322 , HD0705 , HD1196
Biosynthesis of ansamycins	HD1723
Polyketide sugar unit biosynthesis	HD0688, rmlB
Biosynthesis of siderophore group nonribosomal peptides	HD0621
Biosynthesis of vancomycin group antibiotics	rmlB
Monobactam biosynthesis	HD1375, HD0847 , HD1107 , HD1398
Streptomycin biosynthesis	HD0440, HD0688 , rmlB
Acarbose and validamycin biosynthesis	HD0688, rmlB
Novobiocin biosynthesis	HD1419
Prodigiosin biosyntheses	HD0707, HD0708 , HD1266
Aminobenzoate degradation	HD1360
RNA polymerase	HD1951, HD1877 , HD1876 , HD1923
Ribosome	HD_23SrRNA1 , HD_23SrRNA2 , HD_23SrRNA3 , HD_23SrRNA4 , HD_23SrRNA5 , HD_23SrRNA6 , HD_5SrRNA1 , HD_5SrRNA2 , HD_5SrRNA3 , HD_5SrRNA4 , HD_5SrRNA5 , HD_5SrRNA6 , HD_5SrRNA7 , HD0203 , HD0205 , HD0655 , HD0656 , HD0689 , HD0730 , HD0731 , HD0753 , HD0772 , HD1045 , HD1047 , HD1493 , HD1494 , HD1600 , HD1722 , HD1738 , HD1799 , HD1800 , HD1881 , HD1882 , HD1884 , HD1946 , HD1949 , HD1950 , HD1952 ,…
Aminoacyl-tRNA biosynthesis	HD_tRNAAla1, HD_tRNAAla4 , HD_tRNAAla2 , HD_tRNAAla3 , HD_tRNAArg3 , HD_tRNAArg2 , HD_tRNAArg1 , HD_tRNAAsn1 , HD_tRNAAsp1 , HD_tRNAAsp2 , HD_tRNACys1 , HD_tRNAGln1 , HD_tRNAGlu1 , HD_tRNAGlu3 , HD_tRNAGlu2 , HD_tRNAGly1 , HD_tRNAGly2 , HD_tRNAGly3 , HD_tRNAHis1 , HD_tRNAIle1 , HD_tRNAIle3 , HD_tRNAIle2 , HD_tRNALeu4 , HD_tRNALeu1 , HD_tRNALeu2 , HD_tRNALeu3 , HD_tRNALys1 , HD_tRNALys2 , HD_tRNAM…
Protein export	HD1957, HD1886 , HD1277 , HD1752 , HD1753 , HD1751 , HD0040 , HD1788 , secB , HD1999 , HD0984 , HD0716 , HD0715 , tatC , HD1607 , HD0063 , HD1436 , HD1608
Sulfur relay system	HD1082, HD0339 , HD1904 , HD1903 , HD1902 , HD1815 , HD0389 , HD1389 , HD1392 , HD1390 , HD0795 , HD1766 , HD1391 , HD0061 , HD1806
RNA degradation	HD0172 , HD0194 , HD0477 , HD1588 , HD0695 , HD1590 , HD0475 , HD0895 , HD0465 , HD0189 , groEL , hfq , HD0604
DNA replication	HD0223, HD0551 , HD1819 , HD1935 , HD1130 , HD0211 , HD0667 , HD0850 , dnaB1 , HD1372 , HD0690 , HD0962 , HD1285 , HD1206 , HD1026 , HD1236 , HD0830
Base excision repair	mutM, HD1115 , HD1066 , HD2004 , HD1718 , HD1062 , HD1236 , HD1342 , HD0830 , HD1749
Nucleotide excision repair	HD0975, HD1286 , HD1416 , HD1812 , HD1032 , HD1236 , HD0830
Mismatch repair	HD2024, HD0743 , HD0544 , HD1032 , HD1412 , HD1323 , HD1342 , HD0962 , HD1285 , HD0551 , HD0850 , HD1819 , HD1130 , HD1935 , HD0223 , HD0667 , HD0211 , HD0830 , HD0420
Homologous recombination	HD1342, HD0962 , HD1285 , HD0849 , HD1604 , HD0325 , HD0410 , HD1236 , HD1758 , ruvB , HD0593 , recG , HD1076 , HD0186 , HD0626 , HD0551 , HD0850 , HD1819 , HD1130 , HD1935 , HD0223 , HD0667 , HD0211 , HD0623 , HD1046 , HD1432
ABC transporters	HD1823, HD1824 , HD1826 , HD0601 , HD0230 , HD0231 , HD0994 , potD2 , HD0574 , HD0573 , HD0572 , mlaC , mlaD , HD0258 , mlaB , HD0259 , HD0812 , HD0814 , HD0813 , HD0811 , HD2035 , ABC.CYST.P , HD2032 , HD1100 , HD1099 , HD1098 , HD0215 , HD0312 , HD0313 , HD0315 , HD0316 , sapA , HD1231 , HD1232 , HD1235 , HD0863 , HD0198 , HD1297 , HD1338 , yfeA , yfeC , HD1024 , HD1817 , HD1893 , HD0858 , HD08…
Phosphotransferase system (PTS)	HD0228, HD0229 , HD0227 , manX , HD0767 , HD0766 , ulaC , ulaAB , HD0585
Bacterial secretion system	HD1752, HD1753 , HD1886 , HD1277 , HD1957 , HD1751 , HD0040 , HD1788 , HD0984 , secB , HD1999 , HD0716 , HD0715 , tatC , hhdB , HD1327
Two-component system	HD1470, cpxR , HD0260 , HD0278 , HD0851 , citC , citD , citE , citF , citG , dcuB1 , dcuB2 , HD0305 , HD0030 , HD0032 , frdC , frdD , HD1430 , HD0062 , HD0750 , HD0738 , HD1782 , HD1781 , HD1470 , cpxR , HD0278 , HD0305
Quorum sensing	HD0370, hfq , aroF , HD1475 , HD0738 , HD1161 , HD1607 , HD1192 , HD1735 , ABC.PE.P , HD1671 , HD1672 , HD0040 , HD1886 , HD1277 , HD1957 , HD1751 , HD1788 , HD0984 , secB , HD1999
Bacterial chemotaxis	HD0215
beta-Lactam resistance	HD0827, HD0542 , HD1513 , acrB , HD0426 , HD2020 , HD0241
Vancomycin resistance	HD0821, HD0624 , HD0243 , HD0244 , HD0824
Cationic antimicrobial peptide (CAMP) resistance	HD0852, sapA , HD1231 , HD1232 , HD1235 , HD0863 , HD1470 , cpxR , HD0450 , HD0260 , HD0638 , HD1513 , acrB , HD1187
Protein kinases	HD1470
Protein phosphatase and associated proteins	HD0465
Peptidases	HD0063, HD1126 , cpaA , guaA , nlpC , HD1894 , HD0976 , HD0988 , HD0191 , HD0187 , HD0555 , HD1169 , pepD , map , HD1418 , HD1500 , HD0353 , HD1192 , HD1275 , HD0260 , HD1350 , dacA , HD0221 , HD1149 , HD0179 , lexA , HD1607 , HD1010 , HD0878 , HD0845 , HD2006 , HD0455 , HD1363 , HD0015
Glycosyltransferases	HD0053, HD0426 , HD0846 , HD0454 , HD0653 , HD0445 , HD1201 , HD1844 , wecG , HD1836 , HD1835 , HD0885 , HD0886 , HD1090
Lipopolysaccharide biosynthesis proteins	HD0846 , HD1187 , HD1189 , HD1106 , HD0404 , HD0852 , HD0816 , HD1938 , HD0217 , HD0454 , HD0653 , HD0445 , HD1201 , HD1844 , HD1168 , HD0857 , HD0297 , HD0334 , HD1228 , HD0801 , HD1182 , HD1666 , HD1890 , HD1843
Peptidoglycan biosynthesis and degradation proteins	HD0253, HD0081 , HD0823 , HD0245 , HD0242 , HD0243 , HD0821 , HD0624 , HD1906 , HD0244 , HD0824 , HD1987 , HD0426 , HD2020 , HD0241 , dacA , HD1275 , HD1400 , HD1636 , HD2002 , HD0798 , HD0450 , ampD
Lipid biosynthesis proteins	HD0707, HD0774 , HD0612 , HD0708 , HD0181 , HD1188 , HD1266 , HD1711 , HD0546 , HD0773 , HD0977 , HD0049
Prenyltransferases	HD1322, HD0705 , HD1196 , HD0742 , HD0683 , HD1647
Amino acid related enzymes	HD0320 , HD1404 , HD0177 , tyrS , HD1093 , HD0268 , HD1054 , HD0272 , HD0669 , HD1132 , HD1318 , HD0599 , HD1411 , hisS , HD1943 , HD1942 , HD1133 , HD1919 , HD1803 , HD1429 , HD1484 , HD1483 , HD1419 , HD1684 , HD0892 , HD0729 , bioA , HD1382 , HD1840
Photosynthesis proteins	HD0011, HD0010 , HD0009 , HD0008 , HD0007 , HD0006 , HD0005 , atpB , atpI
Transcription factors	HD1028, HD0699 , HD1030 , HD1648 , ulaR , HD1641 , HD1727 , HD1595 , HD0735 , HD0698 , HD1911 , HD1477 , HD0367 , HD0738 , HD1427 , HD1080 , HD0082 , HD0449 , ner , HD0675 , HD0262 , HD1479 , HD1008 , HD1366 , tyrR , HD1181 , HD1794 , HD0603 , HD1374 , HD1791
Transcription machinery	HD1951, HD1877 , HD1876 , HD1923 , HD0691 , HD1917 , HD1172 , HD0086 , HD1764 , nusA , HD0435 , HD1885 , HD1425 , HD1426 , HD1173 , HD1174 , HD0603 , HD1699 , HD1167 , HD0895
Messenger RNA Biogenesis	HD0194 , HD1631 , HD1606 , HD0695 , HD0452 , HD1590 , HD0477 , HD1588 , HD0895 , HD0465 , HD0189 , groEL , hfq , HD0604 , HD0172 , HD1430 , HD0166 , HD0340 , HD0584
Ribosome biogenesis	HD1606, HD0452 , HD1605 , HD0603 , nusA , HD0435 , HD1885 , HD1057 , HD1179 , HD1992 , HD0210 , HD0985 , HD1793 , HD0002 , HD0239 , HD0804 , HD0640 , HD0270 , HD1501 , HD2022 , HD1760 , HD0307 , HD1396 , HD0319 , HD1765 , HD0478 , HD1762 , HD1052 , HD0645 , HD0469 , HD0337 , HD0438 , HD0212 , rimK , HD1948 , HD1896 , HD0016 , HD1686 , HD1945 , HD0194 , HD1631 , HD1590 , HD0213 , HD1027 , HD1183 ,…
Transfer RNA biogenesis	HD0876, HD1091 , HD0320 , HD1919 , HD0272 , HD1132 , HD1054 , HD1404 , HD0268 , HD1318 , HD0599 , HD1429 , HD1411 , HD1803 , HD1133 , HD1093 , HD0669 , hisS , HD1484 , HD1483 , tyrS , HD0177 , HD0745 , HD0775 , HD1104 , HD1459 , HD1082 , HD0471 , HD0414 , HD0742 , HD0039 , HD0001 , HD1368 , HD0577 , HD0840 , HD0752 , HD0611 , HD0301 , HD1264 , HD1478 , HD1943 , HD1942 , HD0364 , HD1591 , HD0376 ,…
Translation factors	EIF1, HD1461 , HD1802 , HD1768 , HD1599 , HD0054 , HD0658 , HD0657 , HD1993 , HD0853 , HD1596 , HD0855 , HD0996 , HD0361 , HD1407 , HD0029 , HD0806 , HD0575 , HD0351
Chaperones and folding catalysts	HD0565, HD0218 , HD2007 , HD0189 , HD1087 , groEL , HD0188 , HD1771 , hscB , HD0843 , HD1073 , HD0842 , groES , HD0260 , HD1500 , atpB , secB , HD1092 , HD1737 , HD1900 , HD0202 , HD1180 , HD1810 , HD0331 , grxA , HD0324 , HD0638 , HD1729 , dsbC , HD0807 , HD0616 , HD0058 , HD0284
Membrane trafficking	ndk, HD1291 , HD1659 , HD0446
DNA replication proteins	HD1206, HD1004 , HD1482 , ihfB , HD0851 , dnaB1 , HD1372 , HD0690 , HD0962 , HD1285 , HD0551 , HD0850 , HD0667 , HD1130 , HD1935 , HD0223 , HD1819 , HD0211 , HD1026 , HD1236 , HD0830 , HD0420 , HD1270 , HD0785 , HD1748 , HD1643 , HD1587 , HD0870 , HD1385 , HD0954 , HD1276
Chromosome and associated proteins	HD1606, HD1004 , HD1482 , ihfB , HD0851 , ftpA , HD0449 , hfq , HD1477 , HD1582 , HD1584 , HD1585 , HD0818 , HD1330 , HD0982 , HD0241 , HD1476 , HD0240 , HD0639 , HD0820 , HD0246 , HD0981 , HD0817 , HD0831 , zapA , HD1472 , HD0450 , HD1513 , HD0735 , HD1270 , HD1292 , HD1293 , HD1294 , HD2019 , HD1587 , HD0870 , HD0001 , HD0002 , HD1940 , HD0013 , HD1734 , HD0342 , HD0678 , HD0897
DNA repair and recombination proteins	HD1077, HD1066 , HD2004 , HD1115 , HD1786 , HD0734 , mutM , HD1718 , HD1062 , HD1342 , HD0830 , HD1236 , HD1286 , HD1416 , HD1812 , HD1032 , HD1877 , HD1876 , HD1951 , HD1923 , HD0975 , HD2024 , HD0743 , HD0544 , HD1412 , HD1323 , HD0551 , HD0850 , HD0667 , HD1130 , HD1935 , HD0223 , HD1819 , HD0211 , HD0962 , HD1285 , HD0420 , HD1076 , HD0186 , HD0626 , HD0410 , HD1758 , ruvB , HD0593 , HD0623 ,…
Mitochondrial biogenesis	HD1461, HD1802 , HD1599 , HD0054 , HD0658 , HD0657 , HD0772 , HD1045 , HD1949 , HD1605 , tyrS , HD1132 , HD0599 , HD0268 , HD0962 , HD1285 , HD1191 , HD0189 , HD1073 , groEL , groES , HD0188 , HD1082 , hscB , HD0324 , HD1734 , HD0040
Transporters	ABC-2.A, ABC.CYST.P , ABC.PE.P , acrB , ccmB , cidA , corA , dcuB1 , dcuB2 , exbB , exbD , focA , glpF , HD0024 , HD0046 , HD0198 , HD0215 , HD0227 , HD0228 , HD0229 , HD0230 , HD0231 , HD0246 , HD0258 , HD0259 , HD0312 , HD0313 , HD0315 , HD0316 , HD0391 , HD0470 , HD0552 , HD0553 , HD0568 , HD0572 , HD0573 , HD0574 , HD0585 , HD0586 , HD0587 , HD0588 , HD0601 , HD0614 , HD0747 , HD0766 , HD0767…
Secretion system	HD0318, cpaA , cpaB , rcpA , rcpB , cpaE , tadA , tadB , tadC , tadD , tadE , tadF , tadG , flp1 , flp3 , flp2 , HD0182 , HD0183 , HD0185 , HD1123 , HD1124 , HD1125 , HD0434 , yggT , HD0650 , HD1256 , HD0974 , dsbC , hhdB , HD1327 , HD1788 , secB , HD1752 , HD1886 , HD1753 , HD1277 , HD1957 , HD1999 , HD0984 , HD1751 , HD0040 , HD0716 , HD0715 , tatC , fimA , HD0285
Bacterial toxins	HD0902, HD0903 , HD0904 , HD1327 , hhdB
Bacterial motility proteins	HD2035, HD0318 , flp1 , flp3 , flp2 , cpaA , cpaB , rcpA , cpaE , tadA
Cytoskeleton proteins	HD1292, HD0817 , HD0818
Exosome	HD0477, HD1291 , HD0865 , HD0446 , groEL , HD0189 , HD0418 , guaB , HD0054 , HD0658 , HD1023 , HD0826 , apt , HD1033 , argG , HD0702 , HD0750 , HD1703 , HD1623 , HD0838 , HD0762 , HD1659
Prokaryotic Defense System	HD0420, HD1690 , HD0817 , HD1292 , HD1587 , HD0870 , HD0320 , HD0065 , HD1082 , HD0293 , HD0914 , HD0917
Glycosaminoglycan binding proteins	HD1505, lspA2
Antimicrobial resistance genes	HD1513, acrB
Non-coding RNAs	HD_tRNAAla1, HD_tRNAAla4 , HD_tRNAAla2 , HD_tRNAAla3 , HD_tRNAArg3 , HD_tRNAArg2 , HD_tRNAArg1 , HD_tRNAAsn1 , HD_tRNAAsp1 , HD_tRNAAsp2 , HD_tRNACys1 , HD_tRNAGln1 , HD_tRNAGlu1 , HD_tRNAGlu3 , HD_tRNAGlu2 , HD_tRNAGly1 , HD_tRNAGly2 , HD_tRNAGly3 , HD_tRNAHis1 , HD_tRNAIle1 , HD_tRNAIle3 , HD_tRNAIle2 , HD_tRNALeu4 , HD_tRNALeu1 , HD_tRNALeu2 , HD_tRNALeu3 , HD_tRNALys1 , HD_tRNALys2 , HD_tRNAM…
Enzymes with EC numbers	HD0379, HD0380 , HD0381 , HD0382 , HD0383 , HD0384 , HD1290 , msrP , HD1216 , HD1667 , ftnA , ftnB , HD0631 , nrdG , HD0989 , chuW , HD1841 , HD1144 , HD0386 , HD1709 , HD0174 , HD1778 , HD1414 , HD0447 , HD1936 , HD0570 , HD0356 , HD1268 , HD1795 , HD1808 , HD1809 , def , HD1215 , HD0464 , HD0703
Carbohydrate metabolism	HD1221, HD1220 , HD1219
Energy metabolism	HD1113, fdx2 , HD0401 , HD0403 , HD0400 , HD0398 , HD0397 , HD0396 , HD1996 , iscU , cybC , napD , napF , HD0615 , HD0366 , HD0079 , napG , napH , HD0347 , HD0349 , nrfD , HD0304
Amino acid metabolism	HD0832, HD0298
Glycan metabolism	lapA, HD1355
Cofactor metabolism	HD1740, HD0717 , HD0718 , HD1668 , HD0697
Secondary metabolism	HD0050
Transcription	HD0498, HD0317
Protein processing	HD0663, msrQ , HD1110 , HD1134 , HD0378
Replication and repair	HD0732, HD0407 , HD0802 , HD1888 , HD1296 , HD0413 , HD1970 , HD0945 , HD1971
Transport	HD1370, HD0419 , HD0461 , HD1619 , HD0709 , HD1811 , HD0887 , HD1246
Cell growth	HD1712, HD1805 , HD1658
Cell motility	HD1985
Signaling proteins	proQ, HD1428 , HD0299 , HD1369 , HD0360 , yajQ
Structural proteins	lolA , HD1629 , HD2017 , HD0677 , slyB , HD0755 , HD1589 , HD0651 , HD0472 , HD0883 , lbgA , HD1792 , HD0791 , HD1036 , HD0283 , HD0580 , HD0581 , HD0756 , HD1170 , HD1190 , ompP2A , ompP2B , HD1829 , HD0466 , HD0686 , HD0882 , HD1202 , lbgB , HD0652
Others	HD0620
General function prediction only	HD1208, HD1064 , HD0066 , HD0684 , HD0744 , HD1932 , fxsA , HD1650 , HD0591 , HD1899 , HD0875 , HD1316 , HD0629 , HD1769 , HD0781
Function unknown	HD0589, HD1601 , HD1136 , HD0362 , HD1516 , HD0771 , HD0261 , HD1117 , HD0793 , HD0803 , HD0222 , HD0751 , HD0250 , HD0778 , HD2015 , HD1284 , HD0326 , HD1710 , HD1939 , HD0216 , HD1828 , HD1377 , HD0417 , HD1332 , virK , HD0387 , HD1129 , HD1003 , HD1706 , HD1002 , HD0637 , HD0725 , HD0737 , HD1715 , HD0412 , HD0986 , HD1373 , HD1515 , HD0267 , HD1495 , HD1708 , matP , HD1137 , HD0776 , HD1359 ,…
ncRNA	EBG00001101852, EBG00001101839 , EBG00001101832 , EBG00001101812
Phage-related functions and prophages	HD0095, HD0110 , HD0111 , HD0121 , HD0123 , HD0124 , HD0127 , HD0134 , HD0143 , HD0517 , HD0518 , HD0519 , HD1518 , HD1525 , HD1554 , HD1555 , HD1557 , HD1558 , HD1569 , HD1614
ribozyme	EBG00001101828
sRNA	EBG00001101823, EBG00001101811 , EBG00001101796
Transposase	HD0290, HD0291 , HD0295 , HD0908 , HD1612 , HD1616 , HD1689 , HD1695 , HD1696
