# Supplementary material for: Determination of an Interaction Network between an Extracellular Bacterial Pathogen and the Human Host
Source: mBio. 2019 Jun 18;10(3):e01193-19. doi: 10.1128/mBio.01193-19 (PMC6581864; doi:10.1128/mBio.01193-19)
Supplement: TABLE S4 [file mBio.01193-19-st004.xlsx]

## Sheet: Human DEGs
TABLE S4 Differentially expressed human genes in infected vs. wounded sites
Gene Name	logFC	logCPM	P Value	FDR
AACS	-1.63782	6.22234	0.000595567	0.00419271
ABCA3	-1.6589	4.71717	2.64185e-05	0.00152749
ABCA5	-1.31873	7.14287	0.00072407	0.00464819
ABCB11	-1.74472	1.7808	0.000670556	0.00446445
ABCC3	-1.16371	5.73989	0.00155414	0.00732713
ABCC6	-1.53082	2.46618	0.00103431	0.00567738
ABCG4	2.20007	1.21253	0.001191	0.00622395
ABHD6	-1.07634	4.4658	0.000111133	0.00193513
ABI3	2.31015	4.1831	0.000453409	0.00365477
ABI3BP	1.1963	7.42249	0.00166424	0.0076575
ABRACL	1.38873	3.39832	0.00181052	0.00805433
ACACA	-1.09491	7.42874	0.00120916	0.00628513
ACACB	-1.78385	7.29616	0.000847079	0.00508093
ACADL	-2.33709	2.082	0.000643252	0.0043677
ACAP1	2.75909	4.66464	9.04951e-05	0.0018153
ACAP3	-1.11097	6.59139	2.90132e-06	0.00152584
ACER2	-1.49085	4.08494	0.00062795	0.00430747
ACKR2	2.31097	3.37022	7.52953e-05	0.00171871
ACKR3	1.39784	5.8814	1.90545e-05	0.00152584
ACOT9	1.19409	5.03848	0.000887843	0.00521924
ACP2	1.61071	5.46864	7.76108e-05	0.00171871
ACSL4	1.45256	7.16049	0.000193803	0.00234196
ACTA2-AS1	1.29755	2.11659	0.000173321	0.00225629
ACTB	1.61594	11.4152	0.000244795	0.00263167
ACTR3	1.00512	7.95745	0.000812088	0.00494912
ACVR2A	-1.18595	5.76628	5.24821e-05	0.00162801
ADA	1.06724	3.61692	0.000744721	0.00471041
ADAM11	-1.90484	1.25629	0.00119739	0.00624212
ADAM12	2.71079	5.83702	0.000141825	0.00209697
ADAM19	3.10437	6.68586	0.000113087	0.00194519
ADAM28	2.26264	5.04005	2.67231e-05	0.00152749
ADAM8	4.00617	6.50423	0.000115573	0.00196345
ADAMDEC1	4.13444	3.82276	0.000361941	0.00323353
ADAMTS12	1.1246	5.23435	0.000412061	0.00345649
ADAMTS17	-1.1738	3.63287	0.000478609	0.0037578
ADAMTS4	5.06486	6.6838	0.000360472	0.00323118
ADAMTS5	1.24612	7.47817	0.00208751	0.00875991
ADAMTS9	1.45443	6.02662	0.00092379	0.00531848
ADAMTS9-AS2	-2.61035	2.8518	0.000444403	0.0036146
ADAMTSL3	-1.88449	3.75891	0.000167699	0.00223303
ADAMTSL4-AS1	1.95152	4.66997	0.000671128	0.00446457
ADAP1	1.45006	3.49258	0.00118423	0.00620307
ADAP2	1.44363	6.18077	0.000266223	0.00276048
ADCY5	-1.55022	3.94387	0.00126144	0.00644433
ADCY6	-1.15414	6.18654	0.000277069	0.00282644
ADGRB1	-1.59789	3.53376	0.000665991	0.00444736
ADGRE1	5.27903	3.92496	1.47037e-05	0.00152584
ADGRE2	2.97003	5.79601	3.1651e-05	0.00154438
ADGRE3	4.5126	2.78471	0.00110594	0.00591306
ADGRE5	2.07355	6.66939	0.000332989	0.0031224
ADGRF1	6.02789	2.08029	0.00017991	0.00227858
ADGRF2	-2.95642	3.13675	0.000229762	0.00254671
ADGRG1	-1.22171	6.44139	0.00034853	0.00318633
ADGRG3	5.35529	4.07381	2.39825e-05	0.00152749
ADGRG5	2.42196	2.27581	0.000114126	0.00195339
ADGRL1	-1.11014	5.71091	0.000696177	0.00455683
ADGRL3	-2.31099	6.31455	0.00051221	0.00390153
ADGRV1	-1.95768	2.47725	0.00102031	0.00563084
ADHFE1	-1.0463	2.86643	0.00148764	0.0071628
ADM	2.3477	5.64478	0.000200612	0.00237426
ADPGK	1.38885	6.24653	9.96436e-05	0.00186293
ADPGK-AS1	2.00729	0.47779	0.000354906	0.00320818
ADPRH	1.55548	4.13584	0.000632373	0.00433217
ADRA1A	-2.48536	3.51481	2.81574e-05	0.00152749
AEN	1.1607	4.1681	7.82617e-05	0.0017248
AGAP1	-1.01928	6.25081	0.00050162	0.00385007
AGAP11	-2.32881	4.24729	0.000333839	0.00312291
AGAP2	1.57529	4.31427	0.000596219	0.00419375
AGER	1.261	3.28814	0.000232699	0.00256336
AGFG2	-1.45486	5.23898	7.36232e-06	0.00152584
AGTRAP	1.38184	4.65084	0.000587608	0.00416771
AHCYL2	-1.03839	5.89623	0.000242275	0.00261638
AHDC1	-1.31284	5.79368	4.34115e-06	0.00152584
AHNAK2	-2.0433	10.3747	0.000221813	0.00249814
AIF1	4.16873	5.25557	1.24805e-06	0.00152584
AIM2	4.55258	3.29571	7.02181e-05	0.00171122
AJUBA	-1.8609	6.04059	5.96685e-05	0.00168474
AK7	-2.34561	2.01737	0.00181181	0.00805433
AK8	-1.35518	1.15536	0.00125623	0.00642387
AKAP1	-1.14349	5.88001	0.000460464	0.00367822
AKAP2	1.38723	1.07371	0.00185951	0.00817491
AKAP6	-1.3123	4.08514	0.0018596	0.00817491
AKIP1	1.33277	3.03909	0.000149991	0.00214471
AKIRIN2	1.07237	4.35007	0.000573974	0.00413264
AKNA	1.82566	7.28287	3.2489e-05	0.00154438
AKR1B1	1.49624	4.44026	0.00016162	0.00221221
AKR1B10	4.76063	4.55872	8.94182e-06	0.00152584
AKR1B15	4.79896	1.9755	9.2901e-06	0.00152584
AKR1C2	-1.46603	5.23076	0.000254024	0.0026842
ALDH1A3	3.17024	6.16224	0.000437995	0.00358497
ALDH3A2	-1.91637	7.84128	0.00120127	0.00625423
ALDH5A1	-1.31935	4.78033	0.000975575	0.00549447
ALDH6A1	-1.47303	5.01791	8.81159e-05	0.00180178
ALOX12	-1.81816	2.51159	0.000243224	0.00262085
ALOX5	3.07212	5.85464	1.98009e-05	0.00152584
ALOX5AP	3.42016	4.15268	0.000234291	0.00257234
ALPL	3.78555	4.70704	6.92212e-05	0.00171122
ALS2CL	-1.33568	7.26714	0.000469663	0.00371661
ALS2CR11	-1.26381	1.41122	0.00135585	0.00675697
AMICA1	3.07356	5.87379	7.21649e-05	0.00171122
AMOT	-1.96598	4.87187	3.23431e-05	0.00154438
ANGPT2	1.1864	3.657	0.00161718	0.00749892
ANGPT4	-2.65264	0.480181	0.00107215	0.00581717
ANKFN1	-3.06039	2.18224	0.000470699	0.00372297
ANKH	-1.0191	6.45791	0.00145698	0.00705744
ANKK1	-1.38414	1.6255	0.00158825	0.00742477
ANKRD16	-1.06465	3.40236	0.00186465	0.00818346
ANKRD18B	-2.45812	2.45953	0.00158954	0.00742725
ANKRD20A12P	-1.96906	0.361024	0.00112329	0.00597998
ANKRD23	-1.23189	3.86482	2.19544e-05	0.00152749
ANKRD33B	-1.23942	5.81297	6.79765e-05	0.00170915
ANKRD35	-1.98956	5.31081	0.00143789	0.00699872
ANKRD44	1.70046	6.81361	7.67269e-05	0.00171871
ANKRD44-IT1	1.84168	3.95795	5.21303e-05	0.00162801
ANKS1B	-1.56182	3.54068	0.00142212	0.00695758
ANO1	-1.78958	6.11946	0.000532653	0.0039773
ANO3	-1.27866	2.19153	0.00243753	0.00968506
ANO8	-1.04889	5.26426	0.00046772	0.00371036
ANO9	-1.15358	5.72925	0.00201121	0.00856722
ANPEP	2.19095	7.49894	0.000282633	0.00284974
ANTXRLP1	2.4899	0.845342	0.00122722	0.0063482
ANXA1	2.16694	8.62003	7.75051e-05	0.00171871
ANXA3	1.7854	4.67543	0.00136765	0.00678841
AOAH	3.07974	6.06751	0.000174449	0.00225629
AP1S2	1.22713	4.9915	0.000302948	0.00296962
AP2S1	1.31638	4.97588	0.000771164	0.00480953
APBB1IP	1.62142	5.16201	0.000244428	0.0026304
APLN	2.46305	2.0281	0.000149404	0.00214471
APOBEC3A	7.1877	3.38549	0.000115495	0.00196345
APOBEC3C	1.01915	3.87596	0.00102629	0.00565091
APOBEC3G	2.71277	3.6907	6.32914e-05	0.00168853
APOBR	3.4664	4.2949	2.71203e-05	0.00152749
APOL1	3.81716	6.04608	8.41368e-05	0.00176983
APOL2	2.65049	6.16929	0.000128634	0.00204488
APOL3	2.6632	6.51309	0.000236415	0.00258249
APOL4	2.50209	4.92932	0.000551812	0.00404595
APOL6	1.92045	8.25868	4.45569e-05	0.00158491
AQP7	-1.94652	3.52851	0.00123392	0.00636236
AQP9	3.09645	7.6847	0.00035311	0.00320414
AR	-1.81569	6.17675	0.00147503	0.0071186
ARFGEF3	-2.33102	5.67065	0.000658811	0.00441839
ARHGAP15	2.45013	4.86583	5.11064e-05	0.00162801
ARHGAP22	1.40316	3.43341	0.00110273	0.00590571
ARHGAP25	2.48896	5.6738	5.12861e-05	0.00162801
ARHGAP26	1.26081	6.83312	0.00118224	0.00619731
ARHGAP30	1.57796	6.56596	0.00030237	0.00296866
ARHGAP39	-1.43113	3.17305	9.79507e-05	0.00185644
ARHGAP4	2.05215	5.92941	2.82497e-05	0.00152749
ARHGAP9	3.36507	5.13994	9.98277e-05	0.00186293
ARHGDIB	2.53444	7.04331	2.87796e-05	0.00152749
ARHGEF1	1.07373	6.47852	0.000149952	0.00214471
ARHGEF19	-1.34211	4.57983	0.000104335	0.00189562
ARHGEF26	-2.14723	5.03117	0.00186843	0.00818686
ARHGEF28	-1.53359	6.2788	0.000358121	0.00322269
ARHGEF37	-1.24776	6.71521	0.000150781	0.00214903
ARHGEF4	-1.38692	6.12791	0.00154838	0.00731653
ARID5A	2.41718	5.33498	0.000128721	0.00204488
ARL11	2.38924	2.52962	4.71154e-05	0.00159817
ARL4C	1.44083	6.20243	0.000591226	0.00418296
ARNTL2	1.26798	6.61202	0.000112949	0.00194519
ARPC1B	2.3379	6.58885	2.30668e-05	0.00152749
ARPC2	1.18453	7.98282	9.57724e-05	0.00183799
ARPC3	1.92166	6.25966	1.09969e-05	0.00152584
ARPC4	1.20107	5.99456	0.000175204	0.00225629
ARPC5	1.3815	6.83964	3.1186e-05	0.00154438
ARPC5L	1.20779	4.25004	0.000320999	0.00306724
ARRB2	2.84554	6.32663	5.25437e-05	0.00162801
ARRDC2	1.11505	5.00176	0.000322157	0.00306982
ARRDC5	2.37505	1.83845	0.000649891	0.00439446
ARSB	1.40583	5.55231	3.21123e-05	0.00154438
ARVCF	-1.22377	3.97902	1.4783e-05	0.00152584
ASF1B	1.58119	2.50024	9.94244e-05	0.00186293
ASGR2	1.82071	1.98169	0.000109386	0.00192715
ASTL	2.33123	1.70419	0.000104117	0.00189509
ASTN2	-1.64674	3.01005	0.000137805	0.00208244
ATF5	2.06467	4.37089	5.43787e-05	0.0016484
ATG3	1.5953	5.54992	0.000116208	0.00196345
ATHL1	1.80639	5.6706	0.000607422	0.00423719
ATOH8	-1.53876	3.82859	0.000215316	0.00245779
ATOX1	1.42827	3.98638	6.71213e-05	0.00170915
ATP13A3	1.33695	8.06591	0.00127126	0.00647393
ATP1A1-AS1	-1.1105	2.43194	0.000708884	0.00460145
ATP1A2	-3.04549	4.88108	0.00112069	0.00597403
ATP2B2	-3.31679	0.780432	0.000513939	0.00390545
ATP5E	2.44341	3.03115	0.000351809	0.00319903
ATP5J2	1.70198	3.58903	0.000538317	0.00399829
ATP6V0B	1.15547	5.23012	0.00175682	0.00791802
ATP6V0E1	1.40039	5.77596	0.000106463	0.00190128
ATP6V1B2	1.08255	7.45121	0.000469505	0.00371661
ATP7A	-1.17929	6.72412	0.000386323	0.00334716
ATP8B4	1.15925	5.15294	0.00163279	0.00755388
ATP9A	-1.17788	6.86729	0.000152561	0.00215651
AURKA	1.87194	2.90745	4.75052e-05	0.00159817
AURKB	1.60952	2.4462	3.06434e-05	0.00154438
AXIN2	-1.44958	4.90159	0.000438084	0.00358497
B2M	2.49063	11.0615	0.000166237	0.00222025
B4GALNT3	-1.3857	5.07852	0.000130184	0.00204521
B4GALNT4	-1.31075	0.7551	0.00188454	0.00822915
B4GALT1	1.39561	7.32646	0.000179199	0.00227315
B4GALT5	1.20431	5.96218	0.00113652	0.00601674
B9D2	1.42103	1.05437	0.000325734	0.00308048
BACH1-IT2	1.43545	2.93086	0.000485957	0.00378589
BANF1	1.10692	3.17415	0.00170963	0.00777224
BANK1	1.92686	3.09101	5.12019e-05	0.00162801
BARX2	-1.22792	3.09815	0.00255565	0.00999378
BASP1	3.25792	5.80924	2.43642e-06	0.00152584
BATF	4.14319	2.98962	0.000203725	0.00238778
BATF2	6.32763	4.54851	2.40134e-05	0.00152749
BATF3	4.22303	1.87529	0.000251565	0.00267227
BAX	1.62938	3.5871	0.00011781	0.00196549
BAZ1A	1.39997	7.47667	0.000545176	0.00402091
BCAM	-1.57502	5.25952	3.25306e-05	0.00154438
BCHE	-2.31884	3.34785	0.000974012	0.00549447
BCKDHB	-1.33652	4.12002	0.000195717	0.00235469
BCL2A1	7.08173	6.00463	1.2801e-05	0.00152584
BCL2L11	1.63043	5.46072	0.000194518	0.00234706
BCL2L14	6.42981	2.56149	3.2909e-05	0.00154612
BCL3	2.56481	5.13818	5.66155e-05	0.0016641
BDNF-AS	-1.19645	1.88049	0.00102136	0.00563323
BEST1	2.25117	3.84491	0.000152724	0.00215693
BGN	1.19583	6.55745	0.00154119	0.00730031
BID	2.52737	4.77856	6.2472e-05	0.00168474
BIN2	3.03272	5.02392	3.71233e-05	0.00155203
BIRC3	3.18411	6.91294	0.000238283	0.00258937
BIRC5	2.11264	3.26919	0.000174725	0.00225629
BISPR	2.04586	2.46013	0.000576081	0.00413567
BLK	4.51744	1.28968	7.96301e-06	0.00152584
BLM	1.70546	3.28867	1.05974e-05	0.00152584
BLVRA	1.5959	4.52392	1.89112e-05	0.00152584
BMF	1.14104	5.30915	0.00166998	0.0076795
BMP1	1.02615	5.83996	0.000113326	0.00194519
BMP7	-2.11894	4.69927	0.00197581	0.00846354
BMPR1A	-1.0923	5.65849	0.000809879	0.00494167
BOC	-1.95299	6.70737	0.000165144	0.00221221
BOK	-1.16122	4.98951	0.000542271	0.00400892
BRCA2	1.40072	5.57225	6.80258e-06	0.00152584
BRE-AS1	2.59306	1.86224	0.00206139	0.0086938
BST2	3.27285	4.66684	0.000246685	0.0026449
BTC	-3.83648	3.29682	0.000216059	0.00246085
BTK	1.60691	4.66885	0.000565514	0.00410224
BTLA	2.69912	2.50851	0.00074723	0.00472071
BTN2A2	1.26496	5.01596	0.000900335	0.00525577
BUB1	1.50011	3.80973	3.75774e-06	0.00152584
BUB1B	1.15965	3.87818	0.000286578	0.00287077
BZRAP1-AS1	1.607	2.68643	0.00150383	0.00720617
C10orf54	1.68319	6.87018	1.91953e-05	0.00152584
C10orf90	-1.60205	0.921395	0.00105798	0.00577015
C10orf99	3.66603	3.69915	2.7669e-05	0.00152749
C11orf45	-1.37174	3.1005	0.000958475	0.0054414
C11orf80	-1.10053	4.65853	0.000633986	0.00433593
C12orf74	5.13796	0.03022	5.72314e-05	0.00166937
C12orf75	1.77285	3.99431	1.71641e-05	0.00152584
C14orf119	1.26983	4.60362	0.000206748	0.0024002
C14orf132	-1.96991	6.25068	0.000894785	0.00523957
C14orf2	1.16861	3.86024	0.00016399	0.00221221
C15orf39	1.12478	5.99134	0.000449875	0.00363885
C15orf48	3.07003	5.12742	0.000357223	0.00322002
C15orf52	-1.21395	5.19164	0.000123491	0.00201089
C15orf59	-1.66811	3.16818	0.000157178	0.00218457
C16orf54	2.27426	3.60244	0.000170493	0.00224669
C17orf107	1.5902	3.42216	0.00147723	0.00712548
C17orf62	1.75945	6.21888	0.000103538	0.00189098
C19orf38	3.44997	2.5964	0.000276672	0.00282508
C19orf57	-1.00777	1.96593	0.00221653	0.00911335
C19orf66	1.47869	4.6203	0.000142462	0.00210283
C1orf116	-1.03337	6.52442	0.000464524	0.00369412
C1orf145	-1.21999	0.733427	0.00119101	0.00622395
C1orf162	3.382	4.7003	2.30548e-05	0.00152749
C1orf54	2.49559	2.50965	7.21518e-06	0.00152584
C1orf56	-1.04422	1.25348	0.00244808	0.00972216
C1orf95	-1.87647	4.36582	0.000323445	0.00307416
C1QA	3.06087	6.85479	6.70514e-05	0.00170915
C1QB	3.67666	7.33177	1.2093e-05	0.00152584
C1QC	2.96699	7.3008	8.46334e-05	0.00177113
C1QTNF6	1.88695	4.58926	0.000178384	0.00226819
C1QTNF7	-3.34642	2.91504	1.12023e-06	0.00152584
C1R	1.64007	9.0378	0.000268877	0.00277903
C1S	1.14256	8.03175	0.00154478	0.00730707
C2	2.33124	6.33956	0.000223502	0.00250483
C20orf24	1.46902	3.32656	0.00142634	0.00696359
C22orf29	-1.2101	5.90995	2.51289e-05	0.00152749
C2CD2	-1.26661	6.3229	4.55712e-05	0.00158491
C2CD4D	-2.60578	-0.0198034	7.40942e-05	0.00171122
C2orf15	-1.61059	0.312638	0.00161657	0.00749827
C2orf72	-2.66525	1.6445	0.00145973	0.00706438
C3AR1	2.67701	5.10042	0.000489998	0.0038029
C3orf52	-1.78873	5.31725	0.000968326	0.00548365
C5AR1	3.36795	4.63466	0.000129055	0.00204488
C5orf46	-2.7471	3.0953	0.000508308	0.00388285
C6orf141	-1.19652	2.02762	0.000714238	0.00460977
C9orf139	1.98461	2.00039	0.000139676	0.00208826
C9orf142	1.18285	3.15713	0.00167121	0.00767957
C9orf152	-2.36962	0.719855	0.00129585	0.00656171
C9orf72	1.40733	5.87467	0.000370837	0.00326701
C9orf89	1.03239	3.54901	0.000523998	0.00394728
CA13	-1.32907	4.37301	0.000978385	0.00550389
CABP4	1.44839	1.67257	0.00177707	0.00797447
CACNA1D	-1.9558	3.35394	0.00195873	0.00841507
CACNA1E	2.03095	1.47501	0.00101243	0.00559939
CACNA1G	-1.61927	2.78345	6.79137e-05	0.00170915
CACNA1I	2.12209	0.933647	0.000614823	0.00426644
CACNA2D2	-1.92595	2.01073	4.13019e-05	0.00157673
CACNA2D4	1.40363	2.54231	0.00244334	0.00970572
CACNB2	-1.25738	2.57605	0.00204109	0.00863956
CALN1	-1.81708	1.90039	0.00249866	0.00985482
CALR	1.30801	8.53495	0.00131932	0.00663689
CALU	1.14259	7.68321	0.000169877	0.00224448
CAMK2B	-3.17885	1.04312	0.000350818	0.00319453
CAMK4	2.1757	2.36724	0.000660051	0.00442198
CAMKK1	-1.25747	4.19838	3.31515e-05	0.00154887
CAMSAP3	-2.33263	5.14521	1.12146e-05	0.00152584
CAP1	1.38048	8.23242	5.46969e-05	0.00164932
CAP2	-1.18419	2.91526	0.000279758	0.0028314
CAPG	1.11911	6.32922	0.00129003	0.00654394
CAPNS1	1.18561	6.03013	3.04828e-05	0.00154438
CAPZB	1.00734	6.70937	0.000361716	0.00323332
CARD11	2.79539	4.05481	0.000247888	0.00264897
CARD16	3.81605	3.45004	2.26866e-05	0.00152749
CARD8-AS1	2.01881	2.12572	0.000431882	0.00356508
CARD9	1.56505	3.37292	0.000834816	0.00503269
CARHSP1	1.92547	5.00044	3.65547e-05	0.00155203
CASC5	1.37733	4.80518	1.25382e-05	0.00152584
CASKIN1	-2.2736	0.984658	0.000496202	0.00382346
CASKIN2	-1.02854	4.98954	0.000611442	0.00425416
CASP1	2.44619	5.55058	0.000140357	0.00209113
CASP10	1.00507	5.79849	0.00254478	0.00996823
CASP4	2.30552	6.74446	3.25749e-05	0.00154438
CASP5	6.44563	3.46434	3.07289e-05	0.00154438
CASP7	1.61829	5.15814	0.000336188	0.00313176
CASP8	1.29942	5.27966	1.90638e-06	0.00152584
CASQ2	-1.92136	2.81055	0.000658737	0.00441839
CASS4	4.27403	4.94372	0.000373946	0.00327167
CASZ1	-1.58692	7.40819	0.000305202	0.00297286
CATSPER2P1	-1.05316	0.778229	0.00224818	0.00919644
CATSPERB	1.4496	1.94873	0.000125344	0.00202466
CATSPERG	-1.1737	2.9663	0.00132245	0.00664406
CBFA2T3	1.39186	3.47418	0.000806587	0.00493283
CBX3	1.04185	6.02287	2.82917e-05	0.00152749
CBX7	-1.17701	5.20001	1.70862e-05	0.00152584
CC2D2A	-1.25004	4.36362	0.00236583	0.00949328
CCDC102B	1.24141	3.79311	0.000146755	0.0021249
CCDC109B	1.655	4.55919	3.27457e-06	0.00152584
CCDC129	-2.34571	2.917	0.00213182	0.00887943
CCDC167	1.77923	1.55203	0.00144749	0.00703478
CCDC171	-1.24922	3.8979	0.000146983	0.00212629
CCDC3	-1.37784	5.9355	7.66075e-05	0.00171871
CCDC64	-1.38564	4.90505	0.000111369	0.00193714
CCDC71L	1.56349	5.07436	0.000254777	0.00268863
CCDC85A	-1.96893	2.63035	0.000447354	0.00362696
CCDC88A	1.12865	7.39907	0.000261944	0.00273094
CCDC88B	2.27821	5.45455	0.000394699	0.00336352
CCL18	4.53902	5.12235	3.17591e-06	0.00152584
CCL19	2.79632	4.89355	0.000990299	0.00552776
CCL2	3.8052	5.46759	0.000343767	0.00316417
CCL28	-1.07976	3.28934	0.00103021	0.00566068
CCL5	3.88216	4.48219	0.000534736	0.00398621
CCL8	5.67232	4.21782	0.000216656	0.00246085
CCM2	1.24827	5.23364	4.44564e-05	0.00158491
CCNA2	1.41766	3.86403	1.40151e-05	0.00152584
CCNB1	1.66643	3.97125	4.33409e-05	0.00158491
CCNB2	1.56339	2.81607	8.83703e-06	0.00152584
CCND1	-1.01637	7.71886	3.43597e-05	0.00155203
CCND3	1.1157	5.03173	0.000493265	0.00381509
CCNJL	1.57074	2.11339	0.000351909	0.00319903
CCNL1	1.1193	7.08901	0.000779462	0.00484265
CCR1	3.7829	5.941	8.40473e-05	0.00176983
CCR2	3.23437	4.87753	4.27876e-05	0.00158491
CCR4	2.40499	2.97634	0.00239823	0.00958576
CCR5	3.36557	4.00009	0.000263891	0.00274729
CCR7	5.61524	5.03044	4.94061e-05	0.00162052
CCRL2	4.08983	3.48755	1.26794e-05	0.00152584
CD109	-1.031	7.7959	0.000973053	0.00549312
CD14	2.97734	6.49227	3.3746e-05	0.00155203
CD163	2.6824	7.71171	3.68251e-05	0.00155203
CD180	1.95247	3.2818	0.000453177	0.00365477
CD1D	3.32669	2.34134	5.19618e-05	0.00162801
CD2	3.30225	3.87215	0.00029483	0.00291671
CD209	1.8775	5.5296	0.000789792	0.00487838
CD22	2.01711	2.30372	0.00127486	0.00648522
CD226	2.29515	3.53556	6.67807e-05	0.00170915
CD244	2.83106	2.04365	0.000530307	0.00396792
CD247	3.36134	2.99539	0.000180737	0.002285
CD27	3.40461	2.06783	0.000190214	0.00232481
CD274	5.68955	6.55322	2.52015e-05	0.00152749
CD28	2.47027	3.7964	0.000151999	0.00215501
CD300A	3.71645	4.92605	2.26804e-05	0.00152749
CD300C	2.68876	2.90597	0.000263926	0.00274729
CD300E	5.96287	5.65174	1.42982e-05	0.00152584
CD300LF	4.49981	3.10577	0.000172335	0.00225452
CD33	1.95837	3.57436	0.000253418	0.00268309
CD37	2.67355	4.46941	0.000379171	0.00330479
CD38	4.58284	3.75676	6.09354e-05	0.00168474
CD3D	3.78958	2.51222	0.00030434	0.00297166
CD3E	3.11772	3.19645	0.000230876	0.0025573
CD3G	2.52586	2.24355	0.000124591	0.00201858
CD4	1.99411	6.87222	4.22561e-05	0.00158491
CD40	2.33626	5.05758	0.000369692	0.00326701
CD48	3.69708	4.87668	0.000135629	0.00207577
CD5	2.96857	3.42055	4.42368e-05	0.00158491
CD52	2.4563	3.87504	0.000278288	0.00282644
CD53	3.72801	6.70735	3.53071e-05	0.00155203
CD6	2.58815	3.71008	0.000243299	0.00262085
CD63	1.57442	7.49691	2.16695e-05	0.00152749
CD68	1.80074	7.39182	0.00139197	0.00686882
CD69	4.89176	5.17681	0.000390461	0.00335465
CD7	4.19273	3.12897	1.91111e-05	0.00152584
CD72	2.82628	2.95441	0.000343807	0.00316417
CD74	2.8515	11.1124	0.000112227	0.00194519
CD79A	3.87912	0.894729	1.78009e-05	0.00152584
CD79B	2.26816	1.74716	4.38798e-05	0.00158491
CD80	5.87463	4.90221	0.000128341	0.00204488
CD83	3.83886	5.96722	0.000122447	0.00200404
CD86	3.13392	5.00882	6.50913e-05	0.00170689
CD8A	3.22353	3.2181	8.87548e-05	0.00180579
CD8B	3.24158	1.14975	0.000576969	0.00413606
CD93	1.67249	8.17756	0.00101152	0.00559627
CD96	2.28803	4.07558	0.000392955	0.00335978
CDC20	1.67598	3.32971	0.00174829	0.00788842
CDC25A	1.26658	2.23339	0.000444661	0.00361486
CDC25B	1.59187	6.08803	1.92159e-06	0.00152584
CDC25C	1.44742	1.23306	0.000106468	0.00190128
CDC37	1.18202	6.22379	0.000573846	0.00413264
CDC42BPG	-1.94615	6.80684	0.00024199	0.00261551
CDC42SE2	1.27038	6.38699	2.46652e-05	0.00152749
CDC45	1.16678	2.23607	0.0005088	0.00388477
CDC6	1.09688	3.16381	0.00104863	0.00573643
CDC7	1.18757	3.34343	0.000530955	0.00396907
CDCA3	1.02594	2.05766	0.00178736	0.0079954
CDCA5	1.57665	2.85892	0.00012868	0.00204488
CDCA8	1.114	2.65559	0.000367297	0.00325664
CDH10	-3.95635	0.0915799	0.000586714	0.00416689
CDH19	-1.56481	3.5334	0.00164839	0.00760128
CDH20	-1.36566	0.977151	0.00241502	0.0096361
CDH22	-3.64631	2.01767	0.000137983	0.00208244
CDH3	2.81015	7.39869	2.7387e-05	0.00152749
CDK1	1.25344	3.81032	0.000462483	0.00368519
CDK15	-1.49479	1.90435	0.000722396	0.00464599
CDKN2D	1.58294	2.78451	3.11184e-05	0.00154438
CDKN3	2.67682	2.00374	8.1332e-06	0.00152584
CDS1	-1.346	5.32973	0.00109952	0.00589585
CEACAM21	2.42351	1.28481	4.98027e-05	0.00162444
CEACAM3	5.18821	2.93174	6.87091e-05	0.00170915
CEACAM4	4.26987	2.70553	3.55896e-05	0.00155203
CEBPA	-1.07211	6.79015	0.000884642	0.00520839
CEBPA-AS1	-1.31599	1.33615	0.00108632	0.00585465
CEBPD	1.09018	5.4191	0.000847243	0.00508093
CECR1	2.02601	6.78962	0.00172657	0.00780794
CECR6	1.61431	1.81265	0.000792094	0.00488615
CECR7	-1.41636	2.91587	0.00013286	0.00205302
CELSR2	-1.49394	8.07538	0.000169062	0.00224373
CEMIP	2.82161	6.77938	0.000172566	0.00225452
CENPE	1.63435	4.9432	0.000137991	0.00208244
CENPF	1.15995	6.09344	0.00032655	0.00308404
CENPK	1.11657	2.67928	0.000158603	0.0021885
CENPN	1.10992	3.7434	0.000162176	0.00221221
CEP126	-1.34936	4.62609	0.000706541	0.00459366
CEP170B	-1.03745	7.02513	0.000494901	0.00382039
CEP55	2.03936	3.43448	6.49105e-06	0.00152584
CES4A	-1.76869	5.47314	0.000491752	0.00380888
CFAP58	1.43109	0.516363	0.000430596	0.00355811
CFAP58-AS1	1.92041	0.588711	0.000140909	0.00209113
CFAP70	-1.54507	3.31032	5.64585e-05	0.0016641
CFB	3.287	7.20462	0.00161051	0.00748961
CFL1	1.70724	8.22857	1.3866e-05	0.00152584
CFP	2.54502	4.2395	0.000835993	0.00503616
CGNL1	-1.66026	6.43266	0.00151324	0.00723188
CH25H	3.28953	3.31051	0.000806385	0.00493283
CHADL	-2.30501	2.19975	0.000238073	0.00258937
CHD1	1.06634	7.3075	0.000242396	0.00261638
CHDH	-1.94647	2.9533	0.00178464	0.00799185
CHIT1	-2.62536	2.05479	0.000562294	0.00409293
CHMP1B2P	-2.17008	2.05599	0.000187246	0.00231023
CHN1	1.93506	4.06987	0.000114842	0.00196345
CHN2	1.10543	3.83634	0.000890081	0.00522529
CHST11	2.56107	5.76471	2.71215e-05	0.00152749
CHST2	1.13603	4.2876	0.00130953	0.0066081
CIB1	1.79537	4.53305	2.07819e-05	0.00152584
CIITA	2.43166	7.7826	0.000117963	0.00196549
CKAP2L	1.33044	3.27164	0.000918662	0.00531171
CKB	-1.79504	3.92134	2.1266e-05	0.00152584
CKLF	1.58324	1.65866	0.000864514	0.00513659
CKS2	2.28794	2.47798	0.000237961	0.00258937
CLCF1	2.1569	1.86895	0.000100032	0.00186293
CLDN1	-1.71558	7.67655	0.000174594	0.00225629
CLDN8	-1.93995	2.25925	0.000178111	0.00226651
CLEC10A	2.54222	5.40474	0.000225764	0.00251835
CLEC12A	2.24318	3.50049	0.000968728	0.00548365
CLEC2D	1.50075	5.26939	0.000985626	0.00551935
CLEC4A	3.2216	4.07084	0.000758657	0.00475737
CLEC4D	7.05444	3.33467	6.73392e-06	0.00152584
CLEC4E	6.65868	4.26403	8.24641e-06	0.00152584
CLEC4G	2.74201	0.690628	0.00134771	0.00672476
CLEC5A	2.40904	3.69196	0.00183968	0.0081281
CLEC7A	3.28721	6.28231	0.000103949	0.00189418
CLEC9A	3.33687	1.15781	1.74946e-05	0.00152584
CLIC1	1.17172	7.23402	0.0003816	0.00331656
CLIC2	1.21341	4.80297	0.000829264	0.0050105
CLSPN	1.81332	3.76838	0.000135521	0.00207577
CLTA	1.14291	5.70357	6.26332e-05	0.00168474
CMBL	-1.32907	2.36465	0.00195609	0.00841121
CMC2	1.24358	2.6744	0.000990404	0.00552776
CMKLR1	1.59509	6.3432	0.000905955	0.00526601
CMPK2	3.3112	5.07824	1.65973e-05	0.00152584
CMTM4	-1.31797	6.07068	0.000170714	0.00224669
CMTM7	1.64355	3.56109	0.000121725	0.00200404
CNFN	2.93811	6.21207	0.000300256	0.00295694
CNN2	1.46852	6.93071	8.92804e-05	0.00180579
CNPY3	1.22935	4.52871	0.000150542	0.00214876
CNR1	-1.01349	2.85034	0.00182235	0.00807745
CNR2	3.38789	0.858148	0.00159481	0.00744166
CNTFR	-1.84566	2.84085	0.000619203	0.00427526
CNTN1	-2.04055	5.67978	0.00214238	0.00890414
CNTN2	-2.16683	1.64197	0.000356524	0.00321913
CNTNAP3	-1.78019	5.52115	0.00174912	0.00788994
COBL	-2.30756	5.77428	0.000197588	0.00235581
COL15A1	1.34341	8.89447	0.000496718	0.00382523
COL21A1	-1.54985	4.44551	0.00162787	0.00753982
COL22A1	3.37801	2.25787	0.00099639	0.00554309
COL25A1	-1.58764	3.04887	0.00119464	0.00623386
COL28A1	-2.23853	3.19832	0.00172126	0.0077927
COL4A1	2.27805	9.93464	6.8261e-05	0.00170915
COL4A2	1.62046	9.69594	7.62035e-05	0.00171871
COL4A5	-1.63262	6.649	0.000393215	0.00335978
COL4A6	-1.87303	4.79469	0.000280412	0.00283623
COL6A3	1.23023	10.8098	0.000133729	0.00205314
COLCA1	-1.74187	1.31484	0.00154803	0.00731653
CORO1A	3.06945	6.35402	5.74438e-05	0.00166943
CORO7	1.96567	3.03257	0.000176967	0.00226096
COTL1	2.89399	6.33113	7.86397e-05	0.00172664
COX17	1.09716	2.69005	0.00227925	0.009281
COX6C	1.01634	4.54871	0.0010155	0.00561247
COX7A2	1.01608	4.42495	0.00178016	0.00798068
CPAMD8	-1.49111	1.82762	0.00236987	0.00950549
CPE	-1.38548	6.00627	0.00183392	0.00811305
CPEB3	-1.05125	4.7276	0.000175305	0.00225629
CPPED1	1.22587	5.738	0.000911594	0.0052835
CPVL	2.34317	6.38768	3.6428e-05	0.00155203
CPXM1	2.26608	5.37923	7.18648e-05	0.00171122
CR1	3.47319	5.59995	0.000310887	0.0030073
CRACR2B	-1.61613	3.01194	0.000799686	0.0049093
CREM	1.97202	4.66638	4.14803e-05	0.00157979
CRHR1-IT1	-1.70989	3.19277	0.000162661	0.00221221
CRIP1	1.04973	5.10652	0.00161504	0.00749335
CRISPLD2	1.70054	7.91683	0.000223533	0.00250483
CRLF1	-1.10556	2.67627	0.00250073	0.00986059
CRLF2	4.28667	2.81833	0.000652554	0.00440685
CRLF3	1.15595	5.05904	0.000122397	0.00200404
CROCC	-1.05901	5.59121	4.40173e-05	0.00158491
CRTAM	2.70662	1.17064	0.000251338	0.00267163
CRY2	-1.45584	6.323	0.000224944	0.00251586
CSF1R	1.62585	7.31993	8.91563e-05	0.00180579
CSF2RA	2.93602	5.37055	4.10382e-05	0.00157414
CSF2RB	3.6903	8.01385	5.43073e-05	0.0016484
CSF3R	5.24599	7.64477	4.18736e-05	0.00158381
CSK	1.25489	5.91882	0.000127906	0.00204488
CSMD1	-2.50827	2.281	0.000880519	0.00519328
CSNK2A2	-1.05471	5.82777	0.00180222	0.00803253
CSRNP1	2.29698	6.22528	0.000257766	0.00269829
CSRNP3	-1.66618	3.87863	0.000971551	0.00548777
CST3	1.37414	7.86937	0.000157857	0.00218525
CST7	4.65142	3.77158	6.01602e-05	0.00168474
CSTA	2.01349	6.33712	0.000489508	0.0038025
CTDSPL	-1.59275	6.20454	0.000283572	0.00285211
CTLA4	4.19708	2.76669	0.000226329	0.00252079
CTNNA3	-2.22429	1.69532	0.00142548	0.00696359
CTNNBIP1	-1.53807	6.91862	0.00106491	0.00579196
CTNND2	-2.10951	1.78961	0.000393705	0.00335978
CTRL	1.89306	1.95855	0.000278303	0.00282644
CTSB	2.12887	9.4816	0.000165123	0.00221221
CTSC	2.04671	7.83467	9.59332e-06	0.00152584
CTSF	-1.39426	4.92419	0.000395586	0.00336829
CTSH	1.38637	6.4546	0.000841348	0.00505541
CTSL	3.13898	7.20812	1.00634e-05	0.00152584
CTSS	2.88172	8.24818	6.70984e-05	0.00170915
CTSW	2.86421	2.87033	1.95385e-05	0.00152584
CTSZ	2.10386	7.35462	9.82633e-06	0.00152584
CX3CR1	2.16262	3.90497	0.000115862	0.00196345
CXCL1	7.97655	5.8369	7.9544e-05	0.00173664
CXCL10	7.56116	8.05475	0.000231177	0.00255887
CXCL11	7.76991	6.14405	0.000170785	0.00224669
CXCL13	6.18292	3.01611	0.000810798	0.00494452
CXCL16	2.29882	5.75015	1.0066e-05	0.00152584
CXCL2	4.14753	3.81862	0.000482512	0.00376987
CXCL3	5.74706	2.89417	0.000149164	0.00214471
CXCL5	8.01649	5.38062	0.000166326	0.00222025
CXCL8	8.44258	9.31008	0.000291027	0.00289981
CXCL9	6.36346	8.68231	0.000573394	0.00413264
CXCR1	5.30419	4.28052	0.000183631	0.00229642
CXCR2	3.8255	5.31465	0.000333936	0.00312291
CXCR2P1	5.21659	2.60058	0.000595421	0.00419271
CXCR3	4.04222	2.03295	0.000301797	0.00296484
CXCR4	4.00152	5.4625	4.76147e-05	0.00159817
CXCR5	5.87333	0.912589	7.41047e-05	0.00171122
CXCR6	3.47628	1.87867	0.00022156	0.00249814
CXorf21	2.89964	3.35049	3.46006e-05	0.00155203
CXorf65	2.88501	1.14619	0.000163685	0.00221221
CYB561D1	-1.04102	5.31858	0.000129282	0.00204488
CYB5R4	1.05996	4.9064	4.67871e-05	0.00159817
CYBA	3.28323	6.11869	3.48634e-05	0.00155203
CYBB	2.98647	8.60083	9.68741e-05	0.00185107
CYBRD1	-1.45483	8.47175	0.00226222	0.00923035
CYFIP2	1.60487	5.61537	0.000151609	0.00215501
CYP19A1	2.94915	3.22124	0.000798366	0.0049087
CYP24A1	3.08917	1.40141	0.0015465	0.00731254
CYP27B1	3.15018	3.08047	0.000444289	0.0036146
CYP2J2	-1.76109	2.36673	0.000475591	0.00374708
CYP2S1	2.34987	3.00752	0.000547433	0.00402486
CYP2W1	-5.85893	2.04545	7.39894e-05	0.00171122
CYP39A1	-2.56576	3.21528	2.74939e-05	0.00152749
CYSTM1	1.20532	4.26564	0.00220768	0.00909504
CYTH1	1.10946	6.73725	0.000109371	0.00192715
CYTH4	2.99394	7.09735	5.722e-05	0.00166937
CYTIP	3.57387	5.8823	3.04585e-05	0.00154438
DACT2	-2.00641	2.21361	0.000197511	0.00235581
DAD1	1.13384	4.53552	0.000300503	0.00295755
DANT2	-1.88715	2.45033	0.00124334	0.00639046
DAPP1	1.90319	6.18865	0.000185285	0.00230101
DAZAP2	1.12869	7.22672	9.44208e-06	0.00152584
DBT	-1.07331	5.5897	6.14774e-05	0.00168474
DCANP1	2.85441	3.77757	0.000641942	0.00436618
DCHS2	-2.1952	1.61561	0.000619731	0.00427526
DCST1	-2.282	0.748301	0.000760684	0.00476636
DCST2	-2.10305	2.12945	2.93026e-05	0.00152749
DCT	-2.89885	6.50009	0.00154407	0.00730707
DDR1	-1.26043	7.10957	0.000460014	0.00367645
DDX39A	1.23125	4.91273	6.78336e-05	0.00170915
DDX58	1.67702	6.71968	0.000393717	0.00335978
DDX60	1.3397	7.17794	0.00104484	0.00571959
DDX60L	2.56476	7.6087	0.00062436	0.004292
DEF6	1.04024	5.21546	0.00034394	0.00316417
DEFB4A	9.93881	5.64016	4.43112e-05	0.00158491
DEGS2	-1.24736	4.68884	0.000213622	0.00244889
DENND1C	2.57198	3.63188	5.66751e-05	0.0016641
DENND3	1.80197	6.37437	0.00034468	0.0031674
DENND4C	-1.11249	7.99747	0.000285567	0.00286494
DENND5A	1.35362	7.32649	0.000740454	0.00469763
DEPDC1	1.02027	2.91238	0.00129689	0.00656492
DERL3	3.04306	2.29306	0.00121342	0.00629711
DFNA5	1.35742	3.15868	0.000876887	0.00518426
DFNB59	-1.07313	1.56449	0.00233143	0.00941003
DGAT2	-2.00286	7.69737	0.00160608	0.00747768
DGCR5	-1.97709	0.629113	0.00150762	0.0072141
DHCR24	-2.49497	9.06387	0.000315965	0.00303719
DHRS7	1.51137	4.91733	5.89041e-05	0.00168474
DHX58	1.5242	4.6022	0.00049282	0.00381348
DIAPH3	1.21059	3.58221	0.000105433	0.00190067
DISC1	1.26302	3.12115	0.00054821	0.00402851
DKFZp434J0226	-1.71185	0.916666	0.00037097	0.00326701
DKK2	-2.20092	3.89141	0.000442476	0.0036044
DLGAP1	-1.49154	0.227052	0.00207553	0.00872928
DLGAP1-AS1	1.10544	2.50229	0.000889782	0.00522529
DLGAP5	1.77714	3.49578	0.000212223	0.00243806
DLK2	-2.57306	1.33393	0.000357025	0.00322002
DMD	-1.67599	6.80106	0.00108231	0.00584494
DMTN	-1.097	4.09918	0.00102839	0.00565454
DMXL2	1.71697	7.95889	0.000196096	0.00235469
DNAH6	-1.34436	1.80425	0.000106023	0.00190067
DNAJB11	1.3553	4.92829	7.74922e-05	0.00171871
DNAJC8	1.13268	5.22727	0.000686785	0.0045312
DNASE1L2	-2.32725	4.50287	0.00234217	0.00943679
DNMBP	-1.10115	6.54193	0.001096	0.00588736
DOCK1	-1.07645	8.01324	0.0023259	0.00940659
DOCK10	1.64516	7.1624	0.000162629	0.00221221
DOCK2	2.32522	7.37523	5.21763e-05	0.00162801
DOCK3	-1.59286	4.35922	0.000179694	0.00227764
DOCK4	1.34831	7.15351	0.000458312	0.00367068
DOCK8	2.02257	7.52486	0.000175604	0.00225629
DOK1	1.21641	3.85502	0.00140428	0.00691044
DOK2	2.65868	4.4468	4.12631e-05	0.00157673
DOK3	2.81464	4.58673	2.08841e-05	0.00152584
DOK4	-1.21337	4.8209	0.000111762	0.00194189
DOK6	-1.41011	2.9504	0.00106023	0.00577629
DPP4	1.33612	6.20527	3.56219e-05	0.00155203
DPP6	-3.44087	2.92145	0.000144035	0.00211124
DPYD	1.41498	7.11647	0.000360377	0.00323118
DRAM1	2.74241	5.59972	9.61227e-06	0.00152584
DRAP1	1.08149	4.55264	0.0022367	0.00915879
DSC2	1.90621	8.00564	0.000136693	0.00207649
DSE	1.58553	7.2524	0.000367365	0.00325664
DSG3	1.58614	8.70115	6.10885e-05	0.00168474
DSTNP2	1.22095	1.0668	0.000334598	0.00312291
DTNBP1	1.28312	3.80981	2.56329e-05	0.00152749
DTX3L	1.79857	7.31728	7.7382e-05	0.00171871
DUSP10	1.13336	3.74537	0.000382817	0.00332215
DYNLT1	2.28376	4.3468	0.000104422	0.00189562
DYRK4	1.04183	3.05218	0.000341957	0.00315848
DYSF	2.57054	6.89835	9.86275e-05	0.00186236
E2F3	1.30641	4.604	0.000105213	0.00190067
E2F4	1.00615	5.49953	0.000136571	0.00207649
ECM2	-2.04208	5.07319	0.00121166	0.00629406
EDA	-1.72286	3.24402	0.000172775	0.00225452
EDAR	-1.85066	1.72485	0.0011993	0.00624802
EDEM2	1.13645	4.92145	0.00102818	0.00565454
EDIL3	-1.85114	4.69348	0.000579353	0.00413838
EEF2K	-1.73609	7.6296	0.000256898	0.00269739
EFCAB1	-2.26143	0.729765	0.000213506	0.00244889
EFCAB6	-1.16593	2.62368	0.000311358	0.0030073
EFHC1	-1.09785	4.91098	6.00097e-05	0.00168474
EFHC2	-1.56355	2.50587	5.9759e-06	0.00152584
EFHD2	1.71887	6.39424	4.28633e-05	0.00158491
EFNA3	-1.56386	4.28777	0.00222457	0.00912306
EFNA4	-1.11015	3.45189	5.95355e-05	0.00168474
EFNA5	-1.34974	5.10366	0.00235189	0.00946172
EFNB3	-1.56142	2.07606	0.000545395	0.00402091
EFS	-1.36141	5.8807	7.09225e-05	0.00171122
EGF	-2.98875	2.26816	0.000245669	0.00263754
EGFR	-1.32755	8.29791	0.0013648	0.00677845
EHBP1L1	1.36998	7.39648	6.94687e-05	0.00171122
EHD1	1.82371	6.97845	0.000862293	0.00512718
EIF2S2	1.12922	5.56317	0.00082037	0.00497359
EIF4A3	1.42146	5.62468	2.98126e-05	0.00153082
EIF4EBP1	1.64758	3.02575	4.03991e-05	0.00155706
EIF5A	1.09614	6.802	0.000165162	0.00221221
ELF3	2.18487	4.79422	0.000492406	0.00381212
ELF4	1.03644	5.91132	0.000328734	0.00309152
ELK3	1.04147	6.14262	1.85617e-05	0.00152584
ELL3	-1.5932	3.40533	0.000233711	0.00256941
EMILIN1	1.30591	6.35226	0.000539336	0.0040001
EMILIN2	1.56771	6.79758	8.20604e-05	0.0017585
EMP3	1.66763	5.31046	3.23526e-05	0.00154438
EMX2OS	-1.84327	5.13211	0.000516955	0.00392466
EN1	-1.21152	3.13907	0.00210477	0.00881825
ENG	1.79639	6.97347	1.75833e-05	0.00152584
ENKUR	4.66185	1.32297	0.00107256	0.00581717
ENO1	1.27266	9.11354	0.000324149	0.00307659
ENPP2	1.50226	6.75807	3.7436e-05	0.00155203
EPB41L3	1.69357	6.84284	1.95037e-05	0.00152584
EPB41L4B	-1.91279	5.03694	0.00194064	0.00838439
EPGN	4.48022	4.06136	2.39857e-05	0.00152749
EPHB3	-1.37234	5.99829	8.85701e-05	0.00180579
EPHB6	-2.76348	6.93385	0.000185404	0.00230101
EPHX2	-1.7442	5.00644	0.000219279	0.00247838
EPN2	-1.51804	6.6008	7.20233e-05	0.00171122
EPN2-IT1	-1.66927	3.09709	0.00143496	0.00699066
EPPK1	-1.64422	8.92348	0.000116396	0.00196345
EPSTI1	3.68646	6.19765	9.36493e-06	0.00152584
ERBB2	-1.36666	7.40483	0.000535852	0.00399189
ERBB3	-1.58546	7.61484	0.00212559	0.00887534
ERBB4	-3.05281	3.05699	0.000186195	0.0023068
ERH	1.06892	4.06799	9.63863e-05	0.00184419
ERMN	2.41999	2.39927	0.000642766	0.00436648
ERO1A	1.73821	7.39329	0.00208225	0.0087401
ERP27	1.4795	2.06498	0.000702465	0.0045741
ESCO2	1.39597	2.57629	0.00230671	0.0093596
ETHE1	1.83017	3.82988	0.000966181	0.00547934
ETS1	1.14897	7.29798	2.31208e-05	0.00152749
ETV7	2.17987	4.42032	0.000468294	0.00371308
EVA1B	1.70739	2.96146	0.00070831	0.00459958
EVC	-1.15168	6.32945	7.01247e-06	0.00152584
EVI2A	2.71128	4.50707	0.000257796	0.00269829
EVI2B	2.43953	5.19824	0.000563625	0.00409891
EVL	1.31718	5.99067	0.000298165	0.00293814
EVPL	-1.52724	8.2066	0.000792819	0.00488615
EVPLL	-2.3446	0.644255	8.33187e-05	0.00176662
EXO1	1.05642	2.84837	0.00145231	0.00704543
EXOC3L1	1.72227	1.63151	0.000398027	0.0033865
EXOC3L2	2.16987	2.50366	0.000182909	0.00229538
EXOC6B	-1.3479	6.51102	0.000666982	0.00444987
EXPH5	-2.20683	8.31537	0.00234045	0.00943468
EXTL1	-2.18599	1.42545	0.00121556	0.00630377
FABP5	2.14287	6.0301	4.6102e-05	0.00159344
FAHD2B	-1.18118	2.61452	0.00110519	0.005911
FAM105A	1.51185	5.27048	4.53519e-05	0.00158491
FAM111B	1.15834	3.53915	0.000422407	0.00352123
FAM124A	1.26944	2.95516	0.000759027	0.00475784
FAM129C	3.03451	2.30519	0.000381295	0.00331656
FAM133DP	2.58156	0.965276	0.0003985	0.00338685
FAM135B	-2.24718	0.0290398	0.00198535	0.00849084
FAM157A	3.52061	3.33912	7.38327e-05	0.00171122
FAM157C	3.6672	3.47831	3.29219e-05	0.00154612
FAM166B	-1.92862	0.300451	0.000824508	0.00498927
FAM167A	-2.18643	4.95122	0.000875249	0.0051774
FAM171A2	-1.99559	0.752372	0.000184448	0.00229759
FAM182A	-1.81521	0.945176	0.000181563	0.00228511
FAM182B	-1.63646	1.10068	0.00251661	0.0098965
FAM184B	-3.21902	-0.166735	0.000813289	0.00495071
FAM189A2	-1.83173	3.45964	0.0016877	0.00771592
FAM20A	2.4825	5.88388	3.93995e-05	0.00155203
FAM20C	1.10436	5.25895	0.00159473	0.00744166
FAM213A	-1.34418	6.37403	0.00135941	0.0067658
FAM227A	-1.47004	3.01026	1.41081e-05	0.00152584
FAM26F	6.61257	5.12746	0.000110579	0.00193458
FAM49A	2.27976	5.67591	0.000168868	0.00224373
FAM49B	1.96527	6.47398	1.33172e-05	0.00152584
FAM50A	1.02274	3.82453	0.000813515	0.00495071
FAM57A	-1.03265	4.86421	0.00140149	0.00690094
FAM64A	1.25182	1.381	0.00171286	0.00777224
FAM65B	2.68925	6.51807	7.27788e-05	0.00171122
FAM65C	1.55374	5.13451	0.00243419	0.00968506
FAM66C	-1.41382	2.28558	0.000569581	0.00412238
FAM69C	-2.07407	0.838301	0.000653539	0.00440685
FAM78A	1.90122	4.39869	0.000157491	0.00218525
FAM83F	-1.70704	5.08061	0.00090581	0.00526601
FAM83G	-1.47957	6.4684	0.000162362	0.00221221
FAM83H	-1.21773	7.0918	0.00162885	0.00754216
FAM83H-AS1	-1.55465	4.76893	0.000502456	0.00385096
FAM84B	-1.10357	5.6289	0.00102474	0.00564801
FAM86EP	-1.02625	1.85891	0.00188939	0.00823825
FAM96A	1.18843	4.20622	0.000126418	0.00203383
FAM96B	1.36807	3.07432	0.000585419	0.00416053
FANCE	-1.0688	3.51962	0.000370541	0.00326701
FAP	1.93026	5.62592	1.45172e-05	0.00152584
FAS	1.31599	5.50731	0.000142875	0.00210283
FASLG	2.79997	1.29014	0.000901352	0.00525668
FASN	-3.26364	10.2844	0.00110506	0.005911
FAXDC2	-1.79979	5.86595	0.00207398	0.00872819
FBN2	2.22483	4.06788	0.000820176	0.00497359
FBXL16	-1.27475	2.30677	0.000452453	0.00365418
FBXO32	-1.21157	6.04061	0.000696073	0.00455683
FBXO5	1.04377	2.86437	0.000333343	0.00312291
FBXO6	2.39993	3.81953	0.000225792	0.00251835
FCAR	6.78672	3.58442	1.05286e-05	0.00152584
FCER1G	4.34066	6.06696	2.29306e-05	0.00152749
FCGBP	-1.1515	8.14211	0.00155512	0.00732961
FCGR1A	5.7966	4.04117	6.39796e-05	0.00169683
FCGR1B	5.96857	2.99671	1.52748e-05	0.00152584
FCGR1C	6.21892	1.83401	1.56477e-05	0.00152584
FCGR2A	4.85994	7.64912	1.23102e-05	0.00152584
FCGR2B	2.45254	4.65096	2.41293e-05	0.00152749
FCGR2C	2.22403	5.64563	0.00178867	0.00799875
FCGR3A	5.13374	6.9574	9.86131e-06	0.00152584
FCGR3B	5.13478	5.80686	4.90611e-05	0.00161912
FCGRT	1.08775	6.97775	0.000582592	0.00415229
FCHSD2	1.27959	6.32132	1.23156e-05	0.00152584
FCMR	2.68716	3.27987	0.000752504	0.00473727
FCN1	3.83523	5.41741	0.000122617	0.00200479
FCRL1	4.03867	0.858635	8.161e-05	0.00175118
FCRL3	3.7171	1.71334	0.000535995	0.00399189
FEN1	1.06941	3.64641	0.000618337	0.00427526
FERMT3	2.48652	5.85121	9.44986e-05	0.00182765
FES	1.6848	5.17713	0.000495342	0.00382153
FETUB	-2.7407	0.418025	0.00110389	0.00590998
FFAR2	7.1152	6.14799	9.87505e-06	0.00152584
FGD2	2.54934	6.02155	6.80283e-05	0.00170915
FGD3	1.9297	5.58105	8.15646e-05	0.00175118
FGF14-IT1	-2.28737	0.452377	0.0019439	0.00838946
FGFBP2	-3.07782	1.65436	0.00057147	0.00412238
FGL2	1.52949	8.10715	0.000315683	0.0030363
FGR	3.16139	6.01472	6.66265e-05	0.00170915
FHOD1	1.07622	4.86637	0.000340792	0.00315317
FIGN	-1.62079	3.31844	7.22262e-05	0.00171122
FILIP1	-1.00475	3.17967	0.0024274	0.00966455
FITM2	-1.78963	2.96426	9.16498e-05	0.00182076
FKBP10	1.20358	6.27587	0.00147187	0.00710601
FKBP11	1.23671	3.85168	0.000424118	0.00352817
FKBP1B	1.13905	1.06919	0.00117978	0.0061925
FKBP2	1.34189	3.2823	0.00204078	0.00863956
FLI1	1.21326	5.93239	0.000322038	0.00306982
FLJ22447	1.55553	0.339126	0.000569798	0.00412238
FLJ32255	2.08695	3.2826	0.000683618	0.00451587
FLOT1	1.65993	6.28272	0.000222579	0.0025003
FLOT2	1.18564	6.23916	0.000414745	0.00346636
FLT3	2.6498	3.76473	2.76054e-05	0.00152749
FLVCR2	1.74843	5.15924	9.50015e-06	0.00152584
FMNL1	2.23386	6.21979	0.000238622	0.0025913
FMNL3	1.25583	7.25915	0.000446403	0.00362353
FNBP1L	-1.08163	5.79108	0.000209645	0.00242753
FNDC3B	1.17216	7.99876	0.00223603	0.00915839
FOLR2	1.53283	4.77979	0.000987047	0.00552048
FOSL1	3.32263	2.48941	8.47669e-05	0.00177162
FOXM1	1.74814	3.97651	6.72446e-05	0.00170915
FOXP2	-1.78229	4.36375	0.0012903	0.00654394
FOXP3	2.34534	2.24727	0.000547263	0.00402486
FOXQ1	-2.41405	3.64182	8.43508e-05	0.00176983
FPR1	6.52954	6.4247	4.43899e-06	0.00152584
FPR2	7.81795	5.82609	2.08296e-05	0.00152584
FPR3	3.10718	6.29317	0.000218079	0.00247159
FREM2	-3.13998	4.12504	0.00155973	0.00734834
FRK	-1.51254	3.74673	9.63388e-05	0.00184419
FRMPD1	-2.05338	4.03637	7.84488e-05	0.0017248
FSCN1	1.55093	6.84404	0.000852285	0.0050913
FSCN2	-1.74179	1.38757	9.26304e-05	0.00182483
FSTL4	-3.12141	2.70991	0.00142897	0.00697009
FTH1	2.88541	10.4084	6.09021e-05	0.00168474
FTL	1.94109	10.4513	0.000524974	0.00395194
FUT2	1.37927	2.72747	0.00149246	0.00717309
FUT3	1.93769	2.62141	0.000536659	0.00399474
FUT7	3.28174	2.21787	9.2759e-05	0.00182483
FXYD1	-1.45271	1.58885	0.00185663	0.00816633
FXYD5	2.00557	5.47522	2.63118e-05	0.00152749
FYB	3.28958	7.33142	2.93972e-05	0.00152749
FZD2	2.75653	2.42462	3.78418e-05	0.00155203
FZD7	-1.53425	5.12418	0.000863361	0.00513163
FZD8	-1.76597	2.41641	6.95091e-05	0.00171122
G0S2	2.31773	7.17036	0.00145621	0.00705585
GAB3	1.62832	4.866	8.05396e-05	0.00174217
GABRA4	-3.36549	2.00081	0.000850346	0.0050913
GADD45B	2.90581	5.80174	0.000187677	0.00231152
GADD45GIP1	1.06872	3.4354	0.000625712	0.00429762
GALE	1.31766	3.18549	0.000758322	0.00475712
GALK1	1.00296	3.67413	0.00070173	0.00457348
GALM	1.18957	3.69293	0.001507	0.0072141
GALNT6	1.1929	5.65495	0.00186664	0.00818346
GAMT	-1.64948	2.38258	4.51198e-05	0.00158491
GAN	-2.95174	7.84712	0.000864852	0.0051367
GAPDH	1.32802	9.83999	0.000184442	0.00229759
GAPT	2.61854	2.55428	4.72836e-05	0.00159817
GAREM	-1.45276	5.82997	0.00124874	0.00640972
GATA3	-2.08015	5.66646	0.00172942	0.00781422
GATA6	-1.40788	2.59854	0.00172552	0.00780656
GATM	-1.7414	6.02025	0.00159681	0.00744748
GBP1	5.2473	9.1468	2.69733e-05	0.00152749
GBP1P1	4.31033	3.55458	9.4855e-05	0.00182802
GBP2	2.57794	8.45103	3.09137e-05	0.00154438
GBP4	3.54305	7.76759	9.39524e-05	0.00182549
GBP5	6.52982	8.81188	1.72504e-05	0.00152584
GCA	2.33968	5.3424	0.000196812	0.00235581
GCH1	2.75036	5.63906	0.000357146	0.00322002
GCNT1	1.58747	4.80086	0.00100921	0.00559116
GDF10	-2.55971	2.65604	0.00181263	0.00805433
GDF7	-1.60915	0.0649873	0.00179532	0.00801735
GDPD2	-1.8622	3.35319	0.00188424	0.00822915
GFI1	1.98745	1.58447	0.000792874	0.00488615
GFPT2	1.80939	5.49913	0.000243249	0.00262085
GFRA3	-2.43035	0.682885	0.000116937	0.00196376
GGT6	-1.94282	5.63991	0.00061739	0.00427526
GIMAP4	2.25808	5.4148	8.06791e-05	0.00174284
GIMAP6	1.37826	5.87213	0.000987461	0.00552048
GIMAP7	2.13971	4.0731	6.69446e-05	0.00170915
GIPC2	-1.23238	3.25384	0.000895745	0.00524078
GJA4	1.23677	3.2963	0.0010372	0.00568745
GJB2	2.88816	8.50671	0.000445655	0.00362111
GJB4	-2.10117	4.37349	0.000100917	0.00187206
GJB6	1.87118	6.81869	0.00171879	0.00778373
GJC2	-1.0228	1.41664	0.00170958	0.00777224
GJD3	2.07873	1.86325	0.000234654	0.00257234
GK	3.79297	7.38969	0.000253747	0.00268328
GK5	-1.69783	7.2519	0.00205586	0.00868049
GLA	2.05426	4.09948	8.56265e-05	0.00178032
GLI1	-2.12927	1.7561	0.000304661	0.00297286
GLI2	-1.28348	3.88428	1.65398e-05	0.00152584
GLIPR1	1.52683	5.89242	0.00148441	0.00715153
GLIPR2	1.94094	5.65941	0.000323155	0.00307416
GLIS3	1.59296	4.1908	0.0017444	0.00787527
GLS2	-2.00344	1.57199	0.00097114	0.00548777
GLT1D1	2.89798	3.53259	0.000149484	0.00214471
GLUL	2.00701	9.5772	0.000102725	0.0018804
GMFG	3.46548	4.19977	1.93685e-05	0.00152584
GMIP	1.36649	5.66623	0.00019747	0.00235581
GNA15	1.85448	5.84345	0.000232168	0.00255926
GNAI2	1.61067	7.66476	1.87787e-05	0.00152584
GNG10	2.97212	0.661277	3.11118e-05	0.00154438
GNG11	1.11041	4.54172	6.77442e-05	0.00170915
GNG5	1.45848	4.6117	1.88362e-05	0.00152584
GNGT2	2.86198	0.815899	0.000276389	0.00282398
GNLY	4.26998	4.00484	0.000132395	0.00204995
GOLGA2P7	-1.7478	1.76245	0.000607974	0.0042392
GOLM1	1.81934	5.40131	8.25687e-05	0.00176357
GPAM	-2.27262	7.47735	0.00164056	0.00758109
GPAT3	1.29318	3.68272	0.00153493	0.00728841
GPC1	-1.70351	6.54935	0.000541832	0.00400751
GPC2	-1.35524	1.76469	0.000294901	0.00291671
GPC4	-1.36166	3.66389	9.88699e-05	0.00186288
GPCPD1	1.05136	6.98063	0.000657683	0.00441839
GPD1	-2.66582	6.47719	0.00177581	0.00797228
GPD1L	-1.14377	5.10572	0.000146611	0.00212474
GPLD1	-2.00979	5.21183	0.00164871	0.00760128
GPR132	3.47076	4.71106	7.55623e-05	0.00171871
GPR137B	1.04762	5.65005	0.000248362	0.00265051
GPR141	2.82871	2.34747	0.000716956	0.00461745
GPR160	1.45118	2.74062	0.000388568	0.00335216
GPR162	1.78785	1.2809	0.000968325	0.00548365
GPR171	3.07044	2.04346	0.000338865	0.00313724
GPR174	2.5425	2.1827	0.000402006	0.00340055
GPR176	1.10458	4.23728	0.000174295	0.00225629
GPR18	3.63376	0.597765	0.00171484	0.00777647
GPR183	3.45532	5.06688	0.000206837	0.0024002
GPR4	3.15811	2.12051	5.82847e-05	0.00167584
GPR65	3.99254	4.95542	2.47239e-05	0.00152749
GPR68	2.54176	4.54598	0.000577782	0.00413742
GPR84	5.57956	3.54307	3.82822e-05	0.00155203
GPRASP1	-1.03911	4.57781	8.76225e-05	0.00180165
GPRC5C	-1.15977	3.61483	0.000600056	0.00420772
GPRIN2	-2.25549	4.93057	0.0019277	0.00835138
GPRIN3	1.72585	5.57298	3.88265e-05	0.00155203
GPSM3	3.09893	4.84589	8.96203e-05	0.00180579
GPX1	1.66147	5.94735	2.50141e-05	0.00152749
GPX7	1.06508	3.17185	0.000666052	0.00444736
GRAMD1A	2.24109	5.7385	0.0007364	0.00468508
GRAMD1B	1.98251	4.28499	0.000655579	0.0044141
GRAP	1.93299	2.51101	5.5589e-05	0.00166165
GRB14	-1.91902	1.61786	0.0022415	0.00917142
GRB2	1.66209	6.74439	2.25576e-05	0.00152749
GREB1L	-1.99706	3.86663	0.000512625	0.00390284
GREM1	3.02866	6.45266	0.000241147	0.00260816
GRIK3	-2.75554	2.18065	0.000115864	0.00196345
GRINA	1.63273	6.61214	8.02187e-05	0.00173757
GRN	1.20807	8.34792	7.98508e-05	0.00173664
GRTP1	-1.66498	3.12931	0.000583117	0.00415419
GS1-259H13.2	-1.45467	0.886691	0.000458849	0.00367068
GSAP	1.27142	5.66856	0.000919089	0.00531171
GSDMD	1.83554	5.4345	0.000214566	0.0024527
GSE1	-1.05225	6.95284	3.71639e-05	0.00155203
GSG2	1.28046	1.57374	0.0005542	0.00405216
GSN	-1.42584	9.79614	2.95644e-05	0.00152749
GSTK1	1.14961	6.47408	0.000184018	0.00229759
GSTM2	-1.70033	3.7982	0.000112054	0.00194485
GSTM3	-1.54618	4.32884	0.00124196	0.00638742
GSTM5	-1.44871	2.63764	7.5773e-05	0.00171871
GSTO1	2.16773	5.03585	1.9196e-05	0.00152584
GSTP1	1.29821	6.8957	0.000490402	0.0038029
GTF3C6	1.59887	3.63613	5.75399e-05	0.00166943
GTSE1	1.61275	2.94842	7.19985e-05	0.00171122
GULP1	-1.52385	4.03144	0.000257862	0.00269829
GVINP1	2.53423	5.73071	0.000754699	0.00474365
GYG1	1.10636	4.61493	4.70572e-05	0.00159817
GZMA	3.94559	2.61764	0.00104204	0.00571008
GZMB	5.84714	4.37638	0.000117654	0.00196549
GZMH	3.82781	0.426856	0.00133419	0.00667595
GZMK	3.72198	2.42089	0.000291606	0.00290123
H2AFX	1.43397	3.8095	0.000254992	0.00268912
H2AFZ	1.42176	5.4458	9.12606e-05	0.00181752
HACD2	-1.25703	4.86896	0.0012929	0.00655093
HAPLN3	3.51367	5.28474	0.0001045	0.00189562
HAS2	1.73265	4.91283	0.0024829	0.00982518
HAS3	1.97532	4.56464	0.00195163	0.00841121
HAVCR2	2.13647	5.24544	0.000346088	0.00317623
HBA2	-2.7812	5.76744	0.0014164	0.00694247
HCAR2	4.45952	6.80743	0.000184398	0.00229759
HCAR3	6.34554	7.30528	2.08786e-05	0.00152584
HCK	4.11601	6.78839	3.14701e-05	0.00154438
HCLS1	3.00036	6.28456	2.73038e-05	0.00152749
HCN3	-1.3378	2.62746	2.19337e-05	0.00152749
HCST	3.15907	3.12624	3.71469e-05	0.00155203
HDAC1	1.05155	4.41601	0.000570831	0.00412238
HDAC11	-1.14628	3.83512	4.86615e-05	0.00161255
HDAC5	-1.02243	6.34472	1.38567e-05	0.00152584
HELZ2	1.80623	7.40527	0.000888728	0.00522254
HENMT1	1.17246	2.59848	0.00104419	0.00571794
HEPACAM	-2.44399	1.78796	0.000946019	0.00540046
HEPHL1	5.204	7.5396	9.05007e-05	0.0018153
HERC5	2.20695	4.62272	2.72003e-05	0.00152749
HERC6	2.28551	5.75222	4.76309e-05	0.00159817
HHEX	1.4753	3.20966	0.00017744	0.00226096
HIF1A	2.1186	8.63103	4.98289e-05	0.00162444
HIP1R	-1.02021	6.91033	0.00248025	0.00981836
HIST1H2AB	1.5467	3.44032	0.00119862	0.00624653
HIST1H2AG	1.16778	4.75201	0.000872874	0.00517147
HIST1H2AH	1.34675	4.13002	0.000410101	0.00344365
HIST1H2AJ	1.09582	3.86468	0.000984219	0.00551739
HIST1H2AL	1.36074	3.67639	0.000125084	0.00202248
HIST1H2BB	1.73879	2.88986	7.128e-05	0.00171122
HIST1H2BF	1.22349	3.1378	0.000877659	0.00518426
HIST1H2BI	1.10895	4.02527	0.000247492	0.00264826
HIST1H2BJ	1.22627	3.90938	0.000183748	0.00229642
HIST1H2BO	1.31967	3.88534	2.81417e-05	0.00152749
HIST1H3B	1.02632	5.43352	0.000183179	0.00229638
HIST1H3C	1.42882	4.50397	6.15154e-05	0.00168474
HIST1H3G	1.01141	3.99514	0.000636462	0.00433993
HIST1H3H	1.08947	4.37055	0.00137756	0.00681771
HIST1H3I	1.11784	3.7851	0.000464076	0.00369377
HIST1H3J	1.44918	3.13553	0.000691242	0.00454385
HIST1H4A	1.02152	2.46632	0.00178566	0.00799198
HIST1H4I	2.29071	2.9081	0.000101619	0.00187436
HIST1H4K	1.72195	0.223637	0.0020773	0.00872928
HIST2H3D	1.28804	2.6447	0.00135973	0.0067658
HJURP	1.59041	2.82703	1.29371e-05	0.00152584
HK3	2.97413	5.05467	0.000309664	0.00300539
HLA-A	2.06007	10.0706	0.00155334	0.00732713
HLA-B	2.30557	10.7849	0.000975211	0.00549447
HLA-C	2.00699	9.71141	0.000283756	0.00285211
HLA-DMA	2.68279	6.48755	2.49914e-05	0.00152749
HLA-DMB	2.70129	6.3345	7.39058e-05	0.00171122
HLA-DOA	2.43639	5.86208	8.01144e-05	0.00173757
HLA-DOB	2.59152	3.40733	3.36586e-06	0.00152584
HLA-DPA1	3.1907	9.04828	0.000200478	0.00237426
HLA-DPB1	3.05442	8.424	4.78266e-05	0.00160139
HLA-DQA1	3.10282	7.51416	7.35599e-05	0.00171122
HLA-DQA2	3.05263	5.22259	5.32576e-05	0.00163663
HLA-DQB1	3.21739	7.44097	0.00157066	0.00736827
HLA-DQB2	1.45598	4.86535	0.000364859	0.00324686
HLA-DRA	3.44015	10.2317	3.89315e-05	0.00155203
HLA-DRB1	3.10852	9.01768	5.20642e-05	0.00162801
HLA-DRB5	3.35275	7.25261	0.00171011	0.00777224
HLA-DRB6	2.71808	4.36807	1.35983e-05	0.00152584
HLA-E	1.11824	9.96525	0.00202218	0.00859347
HLA-F	2.26535	7.04164	0.00043375	0.00357133
HLA-L	1.63057	2.93332	0.000342012	0.00315848
HLX	1.81573	3.4695	0.00115355	0.00608065
HM13	1.07324	6.32208	0.000183384	0.00229638
HMGCLL1	-1.99004	0.331179	0.000671791	0.00446457
HMGCS2	-4.5287	3.30263	0.00188763	0.00823582
HMGN1	1.06521	5.8459	0.000222619	0.0025003
HMGN2P46	4.02493	2.14255	0.000156151	0.00217878
HMHA1	2.16867	6.46392	0.000131707	0.00204521
HMMR	1.73309	2.94114	0.00123292	0.00636211
HMOX1	1.62492	6.48692	0.000836018	0.00503616
HN1	1.80081	4.42113	3.53989e-05	0.00155203
HNRNPA1P33	-2.6662	-0.277655	0.00231739	0.00938164
HOGA1	-1.82426	0.70499	0.00138071	0.00682795
HOXA3	-1.42665	1.22929	0.0023095	0.00936494
HPCAL1	1.02153	3.85512	0.00126316	0.00644901
HPN	2.02699	0.961524	0.00158059	0.00740005
HPRT1	1.01957	3.01877	0.000632807	0.00433217
HPSE	1.10825	4.6129	0.000132134	0.00204986
HPSE2	-2.0145	2.06536	0.000621868	0.00427854
HR	-1.7951	7.3911	0.000476096	0.00374708
HRAT92	-1.91558	0.742421	0.000976302	0.00549602
HRH2	3.22082	4.31518	2.78952e-05	0.00152749
HS3ST1	2.52258	1.35752	9.33809e-05	0.00182549
HS3ST3A1	2.45778	1.71282	0.000954531	0.00542347
HS3ST3B1	2.9658	5.02921	6.35301e-05	0.00169049
HS3ST6	-3.13778	3.32431	0.000450849	0.00364489
HS6ST3	-3.24022	1.22014	0.000851683	0.0050913
HSD11B2	-2.07251	2.64917	0.000826805	0.00500128
HSD17B8	-1.01444	2.69355	0.000423352	0.00352688
HSF4	-1.30221	4.21073	0.000322757	0.00307307
HSH2D	3.47653	3.92654	6.53039e-05	0.00170689
HSP90B1	1.43166	8.43939	0.000175133	0.00225629
HSPA12A	-1.1834	4.99268	0.00137425	0.00680519
HSPA6	4.38058	5.20559	0.000449262	0.00363755
HSPA7	2.46981	5.31862	7.23544e-05	0.00171122
HSPB7	-2.75662	3.73167	7.3717e-05	0.00171122
HTR7	1.77176	2.19608	0.00134386	0.00671385
HTRA4	1.59893	0.691713	0.00221188	0.00910587
HUNK	-1.31124	3.69489	0.00027446	0.00280963
HVCN1	2.59289	3.26058	6.70614e-05	0.00170915
HYKK	-1.76106	1.62945	0.00250959	0.0098817
HYOU1	1.10874	6.63802	0.00215711	0.00894456
ICAM1	4.06468	8.06938	9.08899e-05	0.00181576
ICAM2	1.63942	3.44307	0.00168699	0.00771592
ICAM3	3.1324	4.55365	0.000141183	0.00209133
ICAM4	5.72575	2.3243	2.7179e-05	0.00152749
ICOS	4.07788	2.80121	0.000130655	0.00204521
ID4	-2.46004	6.37905	0.000129353	0.00204488
IDO1	7.98718	7.30621	0.000205131	0.00238959
IDO2	5.28892	3.33369	2.66263e-05	0.00152749
IER2	1.25377	5.83014	0.00206269	0.00869665
IER5	1.14132	5.6446	0.00235565	0.00947211
IFFO2	-1.16125	8.44735	0.000153287	0.00216298
IFI16	1.74694	7.75501	1.39726e-05	0.00152584
IFI27	3.0053	6.23954	0.000169956	0.00224448
IFI27L2	1.67927	2.51205	0.000942974	0.00539533
IFI30	3.90514	7.8961	6.95485e-05	0.00171122
IFI35	2.94055	4.88457	8.40624e-05	0.00176983
IFI44	2.05901	6.13804	5.82874e-05	0.00167584
IFI44L	2.57951	7.08704	0.000101308	0.00187367
IFI6	3.48183	5.95495	0.000277569	0.00282644
IFIH1	2.47921	6.43767	0.000321534	0.00306982
IFIT1	1.63632	5.01387	0.000139641	0.00208826
IFIT2	3.96915	6.83831	4.84843e-05	0.00161
IFIT3	3.83369	6.92107	1.16283e-05	0.00152584
IFIT5	1.31575	5.45225	0.000295686	0.00292267
IFITM1	3.00746	6.54703	2.36829e-05	0.00152749
IFITM2	3.26409	5.97525	7.27349e-06	0.00152584
IFITM3	3.02058	7.44034	1.11575e-06	0.00152584
IFNAR2	1.82394	5.27262	2.72483e-05	0.00152749
IFNGR1	1.14292	7.05028	3.12568e-05	0.00154438
IFNGR2	1.29688	6.12563	0.000176957	0.00226096
IGF2BP3	2.25334	0.770035	0.000762857	0.00477253
IGFBP4	1.52262	8.19964	0.0001446	0.00211273
IGFL2	-2.0344	2.92592	0.00200118	0.0085358
IGFL3	-2.79964	1.21391	1.90648e-05	0.00152584
IGFLR1	2.81564	3.72215	0.000149629	0.00214471
IGSF1	-2.10324	0.390905	0.000529261	0.00396543
IGSF21	1.7568	0.719648	0.000253204	0.0026826
IGSF6	3.09959	5.10571	0.000851541	0.0050913
IGSF9	-1.82086	3.95292	2.48097e-05	0.00152749
IGSF9B	-1.21305	4.3905	3.70102e-05	0.00155203
IKBIP	1.74668	4.04946	0.000923673	0.00531848
IKZF1	2.69949	6.55948	5.54415e-05	0.00166165
IKZF3	2.7757	5.51598	2.53605e-05	0.00152749
IL10RA	2.65256	7.4764	8.91286e-06	0.00152584
IL10RB	1.30206	5.31403	0.000211715	0.00243571
IL11	4.24232	2.84087	0.0017036	0.00776304
IL11RA	-1.02721	4.96917	0.00012656	0.00203407
IL12RB1	3.76575	3.44148	1.59235e-05	0.00152584
IL12RB2	2.69937	4.55433	1.74236e-05	0.00152584
IL13RA1	1.06438	7.30462	8.81861e-06	0.00152584
IL15	2.04633	3.48763	0.000115386	0.00196345
IL15RA	1.7916	4.76649	0.000346406	0.00317623
IL17RA	1.30993	6.9247	0.000576945	0.00413606
IL17RD	-1.47168	4.83331	0.000947753	0.00540431
IL17RE	-1.86682	4.51806	0.000142815	0.00210283
IL18R1	1.20363	4.37482	0.000172962	0.00225454
IL18RAP	3.80723	3.60142	1.87722e-05	0.00152584
IL1A	4.99914	5.78704	0.000273912	0.00280715
IL1B	8.90747	9.66282	6.33513e-05	0.00168853
IL1RN	3.88264	8.47337	0.000201828	0.00237477
IL21R	4.19685	4.53661	8.151e-05	0.00175118
IL24	9.87442	4.8405	0.000168598	0.00224314
IL27RA	1.86351	3.80144	5.91868e-06	0.00152584
IL2RA	4.6654	4.57033	3.0856e-05	0.00154438
IL2RB	2.3436	5.05508	0.000974671	0.00549447
IL2RG	3.73076	4.86087	2.56479e-05	0.00152749
IL32	3.3224	4.32582	4.39986e-05	0.00158491
IL34	-2.07452	4.71919	0.00159913	0.00745306
IL36G	3.86786	4.95972	0.000162453	0.00221221
IL3RA	2.65729	4.20178	0.000163596	0.00221221
IL4I1	4.96097	4.84699	4.73821e-05	0.00159817
IL4R	2.02905	7.14131	1.56047e-05	0.00152584
IL6	6.77785	5.43217	0.00048905	0.00380078
IL6R	1.04472	6.48325	0.000152532	0.00215651
IL7R	4.35362	7.16183	0.000116513	0.00196345
ILDR1	-1.78668	1.1703	0.00027727	0.00282644
IMPDH1	1.22132	5.69961	0.000138783	0.00208459
INADL	-1.16049	7.38418	0.000476545	0.00374708
INHBA	3.4606	5.30753	0.0008091	0.00494016
INPP1	1.0843	4.58984	0.000780808	0.00484315
INPP5D	1.67634	6.38273	0.00012398	0.0020151
INPP5J	-1.54574	1.65173	0.000758131	0.00475712
INTU	-1.23991	3.80193	8.94401e-05	0.00180579
IPCEF1	1.7854	4.02939	0.000713927	0.00460977
IPO5P1	-1.62561	5.3448	0.00192884	0.00835138
IPP	-1.01316	4.22548	6.11817e-06	0.00152584
IQGAP3	1.29075	4.57973	1.86751e-05	0.00152584
IRAK2	2.92877	5.28393	7.24592e-05	0.00171122
IRAK3	1.3493	6.73966	0.000751142	0.0047324
IRF1	4.30357	8.40959	1.33588e-05	0.00152584
IRF2	1.41455	5.53617	0.000945396	0.00540046
IRF4	1.84467	5.71434	0.00026606	0.00276048
IRF7	3.23028	5.79831	6.85646e-05	0.00170915
IRF8	3.08202	6.51985	0.000231362	0.00255901
IRF9	1.59999	5.79847	2.5348e-05	0.00152749
IRG1	8.63138	4.55841	0.000158675	0.0021885
IRS1	-1.11506	5.65394	0.000101668	0.00187436
IRS2	-1.35171	5.48229	9.97199e-05	0.00186293
IRX1	-2.14378	2.90571	0.000604298	0.00422753
ISG15	4.54974	4.83157	9.38347e-05	0.00182549
ISG20	3.89954	4.98459	7.65468e-05	0.00171871
ISPD	-1.30373	2.90298	0.00242291	0.00965656
ITGA11	-1.81506	5.32682	0.000378258	0.00330041
ITGA4	2.68209	6.4135	8.42201e-05	0.00176983
ITGA5	1.59244	7.43268	0.000224269	0.00251006
ITGA8	-1.85024	4.9676	0.000726316	0.00465163
ITGA9-AS1	-1.98524	1.08694	6.97228e-05	0.00171122
ITGAL	2.71518	5.92342	0.000599195	0.00420352
ITGAM	1.3687	5.91091	0.000730786	0.00467006
ITGAX	2.90227	7.13168	0.000513782	0.00390545
ITGB2	2.27163	7.36046	0.00110015	0.00589585
ITGB2-AS1	3.39338	2.89119	0.000124439	0.00201814
ITGB6	2.05347	5.23145	0.00108268	0.00584494
ITK	2.51462	4.48152	0.000201463	0.00237477
ITPR3	-1.02272	8.16267	1.17267e-05	0.00152584
IVL	1.66214	6.96735	0.00038969	0.00335465
IVNS1ABP	1.90915	8.41828	0.00176273	0.00793574
JAG2	-1.27237	5.96185	6.22758e-05	0.00168474
JAK2	1.15947	7.48326	0.00171525	0.00777647
JAK3	3.51969	6.5611	1.554e-05	0.00152584
JHDM1D-AS1	1.62695	3.90906	0.000189036	0.00231922
JMJD7	-1.08339	3.81156	8.90012e-05	0.00180579
JPH2	-1.78738	3.62791	0.000496251	0.00382346
JUNB	1.74627	7.90765	0.00145117	0.00704383
KANK1	-1.03617	7.22513	0.000318936	0.00306027
KANK4	-3.41085	2.8562	0.00199099	0.00850592
KANTR	-1.40348	4.11029	0.000228927	0.00254272
KARS	1.06745	6.47928	0.00193791	0.00837711
KAZALD1	-1.26606	2.08388	0.00158112	0.00740005
KBTBD8	1.72266	2.63721	7.83699e-05	0.0017248
KCNA2	-2.25965	1.64022	0.000131314	0.00204521
KCNA3	2.41305	4.4319	0.000160864	0.00221163
KCNA6	-2.40821	3.22769	4.58274e-06	0.00152584
KCNAB1	-1.64654	2.60908	0.00221363	0.00911044
KCNAB2	1.19051	5.76564	0.00063503	0.00433753
KCNC4	-1.03364	4.03289	0.00106544	0.00579283
KCNE4	1.24287	2.61348	0.00246567	0.00977269
KCNH8	-1.68462	1.55822	0.0022179	0.0091143
KCNIP2	-1.40214	4.01004	0.00107511	0.00581986
KCNJ13	-3.23989	-0.0233578	0.00139718	0.00688821
KCNJ15	2.96466	5.38092	0.00108667	0.00585465
KCNJ2	3.51405	6.75019	7.36719e-05	0.00171122
KCNJ2-AS1	2.49481	2.40149	0.000598208	0.00419892
KCNK13	3.56115	1.41499	0.000717095	0.00461745
KCNK7	-1.5941	3.25057	0.00052411	0.00394728
KCNMB1	1.88961	2.60333	0.00176326	0.00793593
KCNQ1	1.30968	3.16957	0.000476511	0.00374708
KCTD15	-1.03877	5.96533	0.000715975	0.00461393
KDM6B	1.59108	6.27754	0.00141918	0.00695008
KIAA0101	1.22318	1.81676	0.000218653	0.00247304
KIAA0125	3.60027	2.3605	0.000283088	0.00285203
KIAA0226L	3.2966	5.49037	2.6114e-06	0.00152584
KIAA0895	-1.95874	3.03229	5.0634e-05	0.00162801
KIAA1211L	-1.20386	3.25776	0.000732121	0.00467673
KIAA1328	-1.16735	4.56092	0.000434671	0.00357583
KIAA1467	-1.38518	4.86294	9.26442e-05	0.00182483
KIAA1522	-1.30138	7.07737	0.0013055	0.00659604
KIAA1549	-1.35237	3.73126	0.000162924	0.00221221
KIAA1551	1.23321	8.11582	0.000311983	0.00300972
KIAA1614	-1.22511	3.24609	0.000350176	0.00319411
KIAA1671	-1.29765	7.28358	0.000637702	0.0043447
KIAA1683	-1.18397	3.81319	0.000203932	0.00238778
KIAA1804	-1.22155	3.30274	0.000596725	0.00419535
KIF14	1.56203	3.57966	6.53657e-05	0.00170689
KIF18A	1.06235	2.69696	0.000852963	0.0050913
KIF18B	1.11841	3.12303	0.000981378	0.00550967
KIF19	1.76851	1.04427	0.000205179	0.00238959
KIF1A	-2.63185	2.48324	0.00109555	0.00588688
KIF20A	2.02243	3.98665	1.52516e-05	0.00152584
KIF21A	-1.27612	5.43333	0.000271402	0.00279416
KIF21B	2.20083	4.96618	8.88512e-05	0.00180579
KIF23	1.32523	3.82133	3.29964e-05	0.00154612
KIF2C	1.46437	3.54235	6.16725e-05	0.00168474
KIF4A	1.85609	3.37134	1.58401e-06	0.00152584
KIFC2	-1.46202	5.67393	8.18321e-06	0.00152584
KITLG	-1.12711	5.87567	0.000409657	0.00344171
KLB	-2.82688	3.79669	0.00213049	0.00887943
KLC3	-1.74281	4.74244	0.00248319	0.00982518
KLF15	-2.37065	1.76275	0.00136761	0.00678841
KLF4	-1.39461	7.24325	0.000583979	0.00415622
KLF8	-1.83824	6.08345	6.27898e-05	0.00168474
KLHDC1	-1.01482	3.22624	0.000388054	0.00335216
KLHDC7B	4.40976	2.94652	0.00032671	0.00308404
KLHL29	-1.08809	4.30955	0.000799619	0.0049093
KLHL31	-2.13186	3.1162	0.00153439	0.00728841
KLHL6	2.91311	4.97841	6.13002e-05	0.00168474
KLK1	-2.10311	1.10601	0.000891147	0.00522529
KLK13	3.16747	4.82643	2.83844e-05	0.00152749
KLK9	2.33505	4.94882	0.00219511	0.00906237
KLRB1	3.47441	1.48606	3.81509e-05	0.00155203
KLRC1	3.14136	1.7461	0.000278775	0.00282858
KLRD1	3.11958	2.54222	0.000203984	0.00238778
KLRG2	-2.88758	1.6411	0.000128822	0.00204488
KMO	3.62251	2.90066	9.3673e-05	0.00182549
KPNA2	1.65397	5.50991	3.42248e-05	0.00155203
KRT16	4.1111	9.91145	5.80975e-05	0.00167584
KRT19	-1.61013	4.38983	0.000974433	0.00549447
KRT6A	3.46511	11.5332	0.000672467	0.00446457
KRT6C	6.0098	8.60769	0.000143984	0.00211124
KRT7	-2.17149	3.51056	0.00233086	0.00941003
KRT72	-2.58272	1.91112	0.00149195	0.00717279
KRT73	-3.9014	3.28768	0.000305173	0.00297286
KRT75	-1.8354	3.92691	0.000684613	0.00452058
KRT77	-4.03121	6.76472	5.15367e-05	0.00162801
KRTCAP2	1.1175	4.13952	0.00075024	0.00473115
KY	-3.54502	4.0936	0.000359833	0.00322905
KYNU	3.76545	5.29533	2.93643e-05	0.00152749
L1CAM	-1.19002	3.73519	0.000895212	0.00523957
L2HGDH	-1.2194	4.18772	0.00114595	0.00604853
LACTB	1.50107	5.25395	0.000312964	0.00301556
LAG3	2.86205	2.179	0.000392839	0.00335978
LAIR1	2.41589	5.95262	0.000100869	0.00187206
LAMA5	-1.28376	8.31559	7.74678e-05	0.00171871
LAMB2P1	-1.30669	0.974863	0.00113717	0.00601674
LAMP3	3.89568	5.91824	9.87266e-05	0.00186236
LAMP5	3.32037	1.32519	8.90264e-06	0.00152584
LAMTOR2	1.56933	3.22594	0.000123207	0.0020083
LAMTOR5	1.34018	3.39323	0.00067436	0.00447095
LANCL1	-1.08437	6.47649	0.000946223	0.00540046
LAP3	3.02604	7.54306	7.14806e-05	0.00171122
LAPTM5	2.90029	7.99327	8.27861e-05	0.00176464
LAT	1.67478	3.40901	0.000325835	0.00308048
LAT2	3.26236	4.49924	4.70454e-05	0.00159817
LBP	4.26858	3.41104	0.000121908	0.00200404
LCE3A	7.27251	3.30081	0.000424402	0.00352849
LCE3D	4.55989	5.90771	0.000304014	0.00297028
LCE3E	4.08716	4.49807	0.000707822	0.00459827
LCK	3.02672	3.86781	0.000135345	0.00207564
LCP1	2.77643	9.13078	0.000110826	0.00193458
LCP2	4.44951	7.55892	3.9847e-05	0.00155316
LDHA	1.20754	8.87696	5.93879e-05	0.00168474
LDHB	1.27808	5.76033	7.98518e-05	0.00173664
LEPR	-1.68021	5.89627	0.000882666	0.00520383
LGALS1	1.59808	6.53581	0.00106116	0.00577937
LGALS2	3.40022	1.59552	0.000288341	0.00288377
LGALS9	2.59266	5.21235	6.55271e-05	0.00170689
LGI3	-3.19121	2.56684	0.00190936	0.00830135
LGR4	-1.05923	6.70589	0.000672797	0.00446457
LHFPL2	1.25883	6.51032	0.000204433	0.00238783
LHX2	-1.34833	1.25041	0.00150772	0.0072141
LILRA1	4.24858	3.61603	5.18112e-05	0.00162801
LILRA2	3.31992	3.46245	0.000163351	0.00221221
LILRA4	3.84781	2.50053	0.000965914	0.00547934
LILRA5	6.52845	4.47621	9.26481e-06	0.00152584
LILRA6	3.65613	4.76046	0.000130689	0.00204521
LILRB1	4.89278	5.65158	4.19126e-05	0.00158381
LILRB2	4.62027	6.37908	7.13749e-05	0.00171122
LILRB3	4.51422	5.32074	4.01182e-05	0.00155706
LILRB4	3.62112	5.88129	7.73523e-05	0.00171871
LIMD2	2.60239	4.83763	6.13684e-05	0.00168474
LIMK1	1.05533	5.05149	0.00250964	0.0098817
LIMK2	1.68822	8.03858	0.000858206	0.00511234
LINC00152	3.52325	3.50085	0.000116566	0.00196345
LINC00426	1.70323	0.918897	0.00167477	0.00768615
LINC00472	-1.34867	4.80907	0.00196191	0.00842195
LINC00528	4.57971	1.94173	6.90716e-06	0.00152584
LINC00632	-1.87537	0.716365	0.000174891	0.00225629
LINC00842	-3.76287	2.32345	0.000197043	0.00235581
LINC00861	3.17908	3.46909	0.000499465	0.00384053
LINC00877	3.24205	1.73483	6.5527e-05	0.00170689
LINC00885	-2.21852	2.24209	0.00162755	0.00753982
LINC00893	-1.20065	3.77396	2.4436e-05	0.00152749
LINC00925	2.7022	0.402278	0.000877057	0.00518426
LINC00950	-1.73004	2.28279	0.000547107	0.00402486
LINC00982	-2.02209	0.706791	0.000292148	0.00290198
LINC01091	-2.24569	1.60367	0.00014073	0.00209113
LINC01117	-1.3474	0.541985	0.0012322	0.00636211
LINC01215	4.15776	1.27233	0.000201359	0.00237477
LINC01270	3.4593	1.80354	0.00155211	0.0073244
LINC01272	3.80368	3.21379	0.000144302	0.00211124
LINC01366	3.67666	1.03882	0.000164802	0.00221221
LINC01410	1.92556	1.98518	0.00241294	0.00963018
LINC01515	-2.08601	2.26862	0.00123365	0.00636236
LINC01550	-1.17431	1.66834	0.000727044	0.00465181
LIPE	-1.72161	5.78221	0.00156552	0.00736176
LITAF	2.54129	7.76987	0.000145603	0.00211745
LLGL2	-1.02442	5.22528	3.20941e-05	0.00154438
LLPH	1.05758	3.01084	0.000206456	0.0024002
LMNB1	2.45473	5.72583	3.91973e-05	0.00155203
LMNB2	1.18288	5.31686	0.000945745	0.00540046
LMO2	1.16531	4.37705	0.000140087	0.00209051
LMOD1	-1.32537	5.44216	0.00170724	0.00777224
LMX1A	-2.25768	0.0279979	6.78778e-05	0.00170915
LMX1B	-1.53788	2.70747	6.16558e-05	0.00168474
LOC100130093	-1.80399	1.23682	0.00195357	0.00841121
LOC100130899	-2.01062	5.66527	0.00220812	0.00909504
LOC100130950	-1.26628	2.33329	0.0015187	0.00724935
LOC100130987	-1.11066	1.55982	0.00180703	0.00804729
LOC100419583	1.5318	5.19588	0.00212087	0.0088629
LOC100505625	-1.96083	0.0355505	0.000666026	0.00444736
LOC100505666	-1.43557	1.96152	0.00254324	0.00996463
LOC100505782	-2.57495	0.287175	0.00179211	0.00800967
LOC100506124	-1.15833	3.16492	0.00233819	0.00943257
LOC100506258	-1.31981	2.51936	0.00114559	0.00604853
LOC100506834	-1.84055	2.55814	2.0814e-05	0.00152584
LOC100506990	-1.56084	4.6411	0.00213577	0.00888423
LOC100507006	2.7075	1.40383	0.000644874	0.00437132
LOC100507487	-2.3231	3.14402	1.1552e-05	0.00152584
LOC101926935	-1.78473	2.39255	0.000277414	0.00282644
LOC101927164	-2.56477	2.31814	0.00115993	0.00611027
LOC101927181	-1.71934	4.13301	1.77337e-05	0.00152584
LOC101927560	-1.80142	1.14418	4.52151e-05	0.00158491
LOC101927587	-1.87982	1.07018	4.24362e-05	0.00158491
LOC101927686	-1.45523	1.22514	0.000204705	0.002389
LOC101927780	5.35276	2.5168	3.73565e-05	0.00155203
LOC101928103	-1.82024	1.36409	0.000128716	0.00204488
LOC101928118	-2.31001	-0.132644	0.000678946	0.00449058
LOC101928438	-1.4995	-0.0509574	0.00056506	0.00410224
LOC102467147	-1.03876	1.60724	0.0024932	0.00984296
LOC102723344	-3.0734	0.245315	0.00137822	0.00681771
LOC103908605	-1.97669	0.0287647	0.000736319	0.00468508
LOC105747689	2.78903	3.94264	4.19799e-05	0.00158381
LOC113230	-1.69671	0.955745	0.00061864	0.00427526
LOC143666	-2.09368	0.3488	0.00133274	0.00667284
LOC145783	-1.06706	3.44983	0.00159232	0.00743512
LOC171391	-1.17706	1.86038	0.000283636	0.00285211
LOC283299	-3.387	3.25787	0.000100541	0.00187024
LOC283335	-2.02172	2.04674	0.00112734	0.00599358
LOC344887	-2.3347	2.51797	0.00113575	0.0060164
LOC401052	-1.62876	0.909349	0.000785576	0.00486355
LOC401134	-3.38091	-0.0256837	0.00252242	0.00991689
LOC401585	-1.4637	2.67115	0.0010738	0.00581864
LOC440300	-1.93318	1.99013	0.000183459	0.00229638
LOC441081	3.98713	-0.00712861	0.000372385	0.00326869
LOC553103	-1.38435	2.00378	0.000290952	0.00289981
LOC729683	1.84455	1.78715	0.00129972	0.00657304
LOC729732	-1.79922	4.18773	5.44858e-05	0.0016484
LOC729737	2.33293	4.26536	4.28657e-05	0.00158491
LOC731424	7.95275	5.03416	4.11532e-06	0.00152584
LONRF1	-1.58521	6.36354	8.93367e-05	0.00180579
LONRF2	-2.36311	3.81004	0.000737194	0.00468508
LOXL2	2.03146	5.96817	0.000281157	0.00284072
LPAR4	1.91185	0.768189	0.000545799	0.00402205
LPAR6	1.02987	5.93238	1.87926e-05	0.00152584
LPCAT1	1.86826	5.69032	9.27627e-05	0.00182483
LPIN3	-1.20574	6.29252	0.000109715	0.00192715
LPL	-2.09901	6.97804	0.00142809	0.00697001
LPXN	2.02494	5.19212	0.000191081	0.00232832
LRFN5	-1.6595	2.36376	0.000836902	0.00503771
LRMP	1.93662	4.35173	6.95885e-06	0.00152584
LRP1B	-2.46727	3.50962	0.000584262	0.00415622
LRP5	-1.31327	6.14723	4.79392e-05	0.00160183
LRP6	-1.18259	6.67769	0.000189977	0.00232481
LRP8	1.27456	4.1024	1.92464e-05	0.00152584
LRRC16B	-1.4486	3.52085	0.00106788	0.00580221
LRRC17	-1.33331	2.2382	0.00253283	0.00993802
LRRC25	2.77749	4.44241	0.000106197	0.00190067
LRRC4	1.88788	2.18677	3.68998e-05	0.00155203
LRRC48	-1.30587	0.775235	0.00225768	0.00921977
LRRC56	-1.31706	2.71206	0.00137339	0.00680432
LRRC59	1.14724	6.26949	4.27552e-05	0.00158491
LRRC7	-3.45462	1.26014	0.000964735	0.00547501
LRRC8E	-1.18448	3.74895	6.64942e-05	0.00170915
LRRK2	1.60753	7.42676	0.000849782	0.00509046
LRRN1	-2.29141	2.25555	0.00176222	0.00793568
LSM1	1.03617	3.23186	0.000101823	0.00187436
LSM3	1.19701	3.3153	0.00205616	0.00868049
LSM7	1.52514	2.75852	0.000481754	0.00376776
LST1	4.13053	4.14061	7.77441e-05	0.00171871
LTB	4.25117	3.40574	0.000271558	0.00279416
LTBP3	-1.07981	5.71096	6.75449e-05	0.00170915
LTBP4	-1.95059	6.6684	4.0118e-06	0.00152584
LTF	4.38895	7.24528	1.75278e-05	0.00152584
LUCAT1	4.3286	4.0526	0.000127235	0.00204288
LUM	1.31163	7.49189	0.001091	0.00586987
LURAP1	-1.41517	2.18829	0.00085773	0.0051114
LY6D	1.20929	6.73666	0.000432937	0.00357012
LY75	1.13672	3.66962	0.00142058	0.00695238
LY86	3.0791	2.20317	0.00118864	0.00621872
LY9	2.04919	2.72445	0.000633003	0.00433217
LY96	2.39061	3.11494	0.000148148	0.00213355
LYAR	1.01772	2.74246	0.00149029	0.00717126
LYN	3.48686	7.30635	4.14924e-06	0.00152584
LYPD1	5.3575	3.0099	0.000227505	0.00252867
LYPD2	1.9894	0.513735	0.00187978	0.00821867
LYPD6B	-2.23909	3.12742	0.00143274	0.00698212
LYSMD2	2.21771	2.93792	4.82084e-05	0.00160748
LYSMD4	-1.19084	4.49994	0.000387815	0.00335216
LYZ	3.94229	9.12673	6.01123e-05	0.00168474
M6PR	1.07733	6.4357	0.0001049	0.0018986
MAATS1	-1.34114	1.47062	0.00139006	0.00686363
MACC1	-1.32625	5.41926	0.00113301	0.00600978
MACROD1	-1.52446	2.79469	0.000157778	0.00218525
MACROD2	-2.22491	2.43745	0.00169039	0.00772256
MAD2L1	1.33328	2.54502	3.62839e-05	0.00155203
MAD2L2	1.43515	3.68494	0.00024768	0.00264851
MAFF	1.95152	4.84688	0.000852961	0.0050913
MAGI1	-1.35611	6.44232	0.00114051	0.00602772
MAGI2	-1.05308	3.33556	0.000534673	0.00398621
MAGIX	-1.32989	1.13297	0.00043606	0.00358117
MAK	2.26929	0.40321	0.000184769	0.0022981
MALRD1	-1.97077	1.28047	0.00137134	0.00679953
MAN2B1	1.03842	7.32801	0.000517771	0.00392899
MANBA	1.04719	5.43085	0.00132534	0.00665443
MANEAL	-1.74551	1.85007	0.00155385	0.00732713
MAOA	-1.061	5.99746	0.0017687	0.00794926
MAP2	-1.29478	6.05976	0.00179317	0.00801218
MAP2K3	1.04708	5.7037	0.00120264	0.00625933
MAP3K8	1.65497	6.18503	7.22973e-05	0.00171122
MAP4K1	2.03877	3.93466	0.00017101	0.00224732
MAPKAPK2	1.10853	6.66092	5.72403e-06	0.00152584
MAPKBP1	-1.01809	7.162	0.000123188	0.0020083
MAPT	-2.87674	4.05205	0.0018507	0.0081553
MARC1	-1.60338	3.28532	0.000326786	0.00308404
MARCH1	2.67038	6.00799	2.11296e-05	0.00152584
MARCKS	1.50201	8.09425	7.35797e-05	0.00171122
MARCKSL1	1.96977	4.62373	0.000110861	0.00193458
MARCO	2.53183	5.17559	0.000744168	0.00471041
MAST1	-2.29989	0.501382	9.86242e-05	0.00186236
MATN2	-1.83592	5.91863	0.000424854	0.00352849
MATN4	-4.00722	2.1666	0.000812979	0.00495071
MB21D1	3.19328	3.71831	3.55243e-05	0.00155203
MBLAC1	-1.29031	0.801762	0.000829583	0.00501054
MBLAC2	-1.03537	3.51248	0.00171537	0.00777647
MCC	-1.02378	7.47584	0.000430336	0.0035578
MCEMP1	6.83437	1.39092	3.36794e-06	0.00152584
MCF2L	-1.40342	5.9969	0.000665881	0.00444736
MCHR1	3.17387	0.966512	0.00149131	0.00717187
MCL1	1.45338	9.00118	0.000462367	0.00368519
MCM10	1.37419	2.90909	0.000324209	0.00307659
MCOLN2	2.75108	4.9416	2.27189e-05	0.00152749
MCOLN3	-1.83467	3.84316	0.00240161	0.00959624
MCTP1	1.12491	6.20393	0.000402501	0.00340164
MCUR1	-1.20616	5.72507	0.0010636	0.00578679
MDK	1.8714	3.06004	0.00105839	0.00577015
ME2	1.19614	5.61905	0.000319509	0.00306293
MECR	-1.11194	4.06071	0.002124	0.00887366
MEDAG	1.35996	5.62346	0.00118576	0.00620768
MEFV	5.85433	6.15578	9.36005e-06	0.00152584
MEGF6	-1.5786	7.25958	3.57839e-06	0.00152584
MEGF9	-1.01834	7.02804	3.4869e-05	0.00155203
MEI1	2.28942	2.37599	0.000590836	0.00418296
MELK	1.58629	3.46016	1.281e-05	0.00152584
MESDC1	1.15969	4.6526	0.00207951	0.00873318
METAP1D	-1.02781	2.13307	0.00123164	0.00636211
MFAP2	1.14325	3.4456	0.000635711	0.00433849
MFI2	-1.67582	4.79996	0.00254546	0.00996848
MFNG	1.63465	4.0937	0.000743262	0.0047086
MFSD2A	-1.65234	4.82125	2.62334e-05	0.00152749
MFSD6	-1.01722	6.76681	0.000437074	0.00358497
MGAM	4.24574	3.99674	0.000522074	0.00394118
MGAT2	1.02899	5.05187	0.000171759	0.00225164
MGAT4A	1.24231	6.35511	0.000173993	0.00225629
MGC12916	2.9675	3.28965	1.63152e-05	0.00152584
MGC57346	-1.31014	3.22583	0.00171103	0.00777224
MGST1	-1.49809	5.05796	0.00207679	0.00872928
MIAT	1.84572	5.70045	0.000653678	0.00440685
MICAL1	1.11935	6.30878	0.000657411	0.00441839
MICALCL	-1.52239	5.08232	0.000332472	0.00311976
MICB	2.49563	3.75596	0.000193091	0.00233734
MID2	-1.34046	5.7992	0.000596237	0.00419375
MIIP	1.37773	3.96278	0.000939961	0.00538221
MILR1	2.19044	3.93406	0.00136416	0.00677845
MIPEP	-1.29371	4.82003	0.00178343	0.00798864
MIPOL1	-1.40316	3.68464	7.39614e-05	0.00171122
MIR142	3.97478	1.32956	9.54598e-05	0.0018352
MIR155HG	4.91802	2.772	0.000203946	0.00238778
MIR181A1HG	2.16191	1.21598	0.000605981	0.00423244
MIR21	2.66741	2.37369	0.000609919	0.00424724
MIR223	3.84391	0.645291	0.000271194	0.00279399
MIR3916	1.3017	2.20243	0.000199528	0.00237162
MIR3945	9.55176	2.20055	4.29906e-06	0.00152584
MIR4435-2HG	2.79937	3.1044	0.000186394	0.0023068
MIR4720	-2.82724	2.83886	0.000945407	0.00540046
MIR5194	2.07453	1.00584	0.0017082	0.00777224
MIR554	-1.72217	0.954126	0.000882954	0.00520383
MIR645	1.80013	0.901932	0.000400866	0.00339908
MIR6774	2.6194	-0.279643	0.000787596	0.00487198
MIR99AHG	-1.58482	4.65885	0.0011615	0.00611509
MKI67	1.31264	6.96291	0.000990884	0.00552776
MLKL	2.35899	4.97922	0.000609246	0.00424623
MLPH	-1.53368	3.94482	0.000205338	0.00238971
MME	2.44381	7.35469	0.00013143	0.00204521
MMP1	10.2602	9.97442	2.01378e-05	0.00152584
MMP10	9.59538	4.11422	0.000165112	0.00221221
MMP14	1.76411	8.89868	5.36335e-05	0.00164034
MMP19	1.67013	4.7934	0.00234959	0.00945485
MMP2	1.07554	10.2516	0.00226122	0.00922862
MMP25	4.25723	4.73784	9.93031e-05	0.00186293
MMP3	9.91716	9.11337	6.46571e-05	0.00170635
MNDA	3.84923	6.02612	2.66147e-05	0.00152749
MOB3A	1.34167	5.59605	0.000849566	0.00509046
MOK	-1.12108	3.02425	0.00138166	0.00683053
MORF4L2-AS1	-1.35783	0.90209	0.0021324	0.00887943
MPEG1	1.98529	8.00757	9.0946e-05	0.00181576
MPHOSPH6	1.29747	4.12103	0.000592198	0.00418549
MPP1	1.45965	5.01507	0.000261604	0.00273086
MPP6	-1.0226	4.44777	0.000246849	0.0026449
MPZ	-1.07344	2.84331	0.00168481	0.0077122
MPZL2	1.74746	6.51894	5.67184e-05	0.0016641
MRC1	1.45386	7.46282	0.000337445	0.00313598
MRPL33	1.211	3.13188	0.00104955	0.00573909
MRPL51	1.15228	4.03997	0.000926966	0.0053303
MS4A1	4.2845	3.14509	9.97091e-05	0.00186293
MS4A14	2.7995	3.489	0.00227075	0.00925342
MS4A4A	1.7724	4.53724	0.000204391	0.00238783
MS4A6A	2.52435	6.86131	7.3806e-05	0.00171122
MS4A7	2.81183	6.62042	6.21662e-05	0.00168474
MSC	2.40931	3.21455	0.000353068	0.00320414
MSN	1.46167	8.76405	5.34277e-05	0.00163872
MST1L	-1.59524	0.882342	0.000950413	0.00541051
MST1P2	-1.47014	2.27824	8.42934e-05	0.00176983
MST1R	-1.52924	5.33753	8.79895e-05	0.00180165
MT1E	2.92236	4.51132	1.32417e-05	0.00152584
MT1F	3.72558	2.04208	3.08189e-05	0.00154438
MT1G	4.69174	2.57466	9.05845e-05	0.0018153
MT1H	5.37499	1.26333	0.000435334	0.00357887
MT1M	3.53595	2.60773	2.92841e-05	0.00152749
MT2A	4.77123	6.40405	4.83868e-06	0.00152584
MTFP1	2.15062	1.8476	8.37398e-05	0.00176983
MTHFD1L	1.17372	4.68884	0.000109931	0.00192884
MTHFD2	1.71379	5.53501	0.000462364	0.00368519
MTURN	-1.61105	6.69863	0.000473104	0.00373464
MVK	-1.58302	4.3088	0.00167346	0.00768233
MVP	1.54365	7.4304	5.18482e-05	0.00162801
MX1	3.02781	7.38608	2.20156e-05	0.00152749
MX2	2.85704	6.2322	4.4754e-05	0.00158491
MXD1	2.43294	7.1744	0.000210501	0.00243013
MXI1	-1.06629	5.46766	0.000620014	0.00427526
MYBL1	1.11745	3.22673	0.000434741	0.00357583
MYBL2	1.4215	3.76433	1.53034e-05	0.00152584
MYBPC3	3.04788	2.40881	0.000118846	0.00197527
MYD88	2.18381	5.82274	1.20145e-05	0.00152584
MYDGF	1.14999	4.49942	0.00050414	0.00385835
MYEOV	-2.49514	3.09175	0.000579699	0.00413902
MYEOV2	1.16565	2.5685	0.00105186	0.00574526
MYH11	-1.75252	8.54588	0.000307709	0.00299365
MYH14	-2.51197	7.12576	0.000598205	0.00419892
MYH15	-1.59172	0.66347	0.00188365	0.00822915
MYL12A	1.47468	7.08158	8.00005e-05	0.00173753
MYL12B	1.07087	7.17254	0.000520646	0.00394118
MYL6	1.38246	8.18327	3.80817e-05	0.00155203
MYO1B	1.58863	7.59496	0.000101104	0.00187206
MYO1F	2.87499	6.65419	0.000102101	0.00187436
MYO1G	3.62839	5.93202	5.05897e-05	0.00162801
MYO3A	-2.06755	1.50322	0.001455	0.00705212
MYO3B	-1.86527	1.87442	0.00184509	0.00814454
MYO7B	3.10477	3.21051	0.00216095	0.00895586
MYOC	-3.13738	1.28038	0.00185444	0.00816017
MYOM1	-1.29646	3.43351	0.000136003	0.00207577
MYOM2	-2.72424	2.71178	0.000176592	0.00226096
MYOM3	1.42633	3.42422	0.000789616	0.00487838
MZB1	3.6697	1.11528	4.46692e-05	0.00158491
N4BP3	-1.66629	4.49454	7.70199e-05	0.00171871
NAA38	1.00203	3.16697	0.00132018	0.00663889
NAALADL2	-1.58319	4.07475	0.00203963	0.00863956
NABP1	2.64801	7.52282	0.000273261	0.00280629
NACAD	-1.3701	1.35653	0.00102607	0.00565091
NAGA	1.25921	5.92535	5.36846e-05	0.00164034
NAIP	2.35232	5.28417	0.000217675	0.00246893
NALCN	-2.66809	2.02151	0.00141353	0.00693687
NAMPT	4.30336	9.6714	2.10454e-05	0.00152584
NANS	1.39499	4.09381	0.000381939	0.00331656
NAPSB	3.83443	4.56873	4.33649e-05	0.00158491
NASP	1.06709	5.37324	0.00016989	0.00224448
NAT1	1.01441	2.11378	0.00101988	0.00563084
NAT8L	-2.88879	3.47054	0.000154363	0.0021691
NAV2	-1.07367	6.58168	0.00074875	0.00472659
NBEA	-1.21958	5.30214	0.000853907	0.0050913
NBN	1.44708	6.93554	0.000454345	0.00365477
NCAPG	1.33503	4.03963	1.09354e-05	0.00152584
NCAPH	1.17028	3.29408	0.000158773	0.0021885
NCF1	4.56099	3.95771	1.97375e-05	0.00152584
NCF1B	3.98765	1.75014	2.83246e-06	0.00152584
NCF1C	3.97366	3.15596	0.000201985	0.00237477
NCF2	2.66296	6.65324	0.000188207	0.00231258
NCF4	2.82221	5.01242	0.000118356	0.00196917
NCKAP1L	2.06959	7.16895	7.1497e-05	0.00171122
NCR1	3.04467	0.593862	0.000172016	0.00225317
NDC80	1.7833	2.98578	9.8403e-06	0.00152584
NDFIP2	-1.35417	6.7241	0.00170709	0.00777224
NDRG4	-1.5323	3.82941	0.000293073	0.00290757
NDUFA1	1.42038	3.96961	0.000502342	0.00385096
NDUFA2	1.13627	2.54217	0.00251269	0.00988792
NDUFB3	1.33458	3.24107	0.000537197	0.00399491
NDUFS6	1.02534	3.36766	0.000693368	0.00455401
NDUFV2	1.03096	5.18862	0.000475261	0.00374708
NEBL	-1.58359	7.20668	0.000998885	0.00555139
NECAP2	1.17384	5.90888	8.68536e-05	0.0017946
NEDD8	1.38563	4.12757	0.000595484	0.00419271
NEK2	1.19413	1.85887	0.000151499	0.00215501
NEURL2	1.44399	2.63437	0.000627702	0.00430747
NFAM1	2.00277	5.61881	0.00193238	0.0083577
NFASC	-1.09574	5.63334	0.000428755	0.00355021
NFIC	-1.01396	7.44357	0.000405197	0.00342034
NFIL3	1.47604	5.16837	0.000809324	0.00494016
NFIX	-1.88269	7.48702	0.000697172	0.00455906
NFKB1	1.53275	7.16794	0.000476811	0.00374734
NFKB2	2.24707	6.43494	0.000231959	0.00255901
NFKBIA	2.67965	8.34526	0.000222942	0.00250218
NFKBID	2.45992	4.68764	0.000140887	0.00209113
NFKBIE	2.88736	4.72861	7.47419e-05	0.00171871
NFKBIZ	1.69894	7.82835	0.00205174	0.0086714
NGEF	-2.52703	3.49311	0.000529843	0.0039663
NINJ1	1.77207	5.96983	0.000269549	0.00278351
NIPAL1	-1.85205	5.301	0.000833097	0.00502421
NIPAL2	-1.28255	6.26631	0.000621111	0.00427526
NKAPP1	-1.22883	3.08421	7.04173e-05	0.00171122
NKD1	-1.67245	4.817	0.000187142	0.00231023
NKD2	-1.11743	2.62548	0.00142353	0.00696023
NKG7	3.61178	2.97664	0.000359512	0.00322797
NKPD1	-2.06738	4.34375	0.000463487	0.00369136
NLRC3	2.65611	4.63424	0.000128661	0.00204488
NLRC4	3.27897	3.66193	0.000115986	0.00196345
NLRC5	1.41793	8.09127	0.000750354	0.00473115
NLRP10	-1.8734	4.21957	0.00151798	0.00724807
NLRP12	2.74791	1.90271	0.000779956	0.00484265
NLRP3	5.00666	6.65756	0.000200935	0.00237477
NLRP6	3.60028	1.20991	1.95582e-05	0.00152584
NME1	1.345	2.8132	0.00131828	0.00663689
NME2	1.64098	0.9073	0.00048657	0.00378884
NME8	3.12473	1.40808	6.0404e-05	0.00168474
NMI	2.4846	4.5532	1.43741e-05	0.00152584
NMU	-1.959	1.99355	0.000853903	0.0050913
NNMT	2.79015	6.39778	9.56614e-06	0.00152584
NOD2	1.5863	6.07506	0.000451751	0.00365034
NOL4L	1.06282	5.16613	7.34105e-05	0.00171122
NOP10	1.49921	4.17941	0.000922627	0.00531848
NOS1	-2.63714	4.26587	3.90098e-05	0.00155203
NOS1AP	-1.27908	2.7748	0.00157846	0.00740005
NOTCH3	-1.27138	8.95078	7.04456e-05	0.00171122
NPAS1	-2.66023	1.12954	0.000878459	0.00518494
NPC2	1.71286	6.20093	9.7934e-05	0.00185644
NPL	1.07971	5.71261	0.00151119	0.00722637
NPTX1	-3.6757	1.8103	0.00136227	0.00677216
NPTX2	1.90387	2.1004	0.000289089	0.00288765
NPY1R	-2.14601	4.08381	0.000685259	0.00452299
NPY5R	-2.23842	0.406211	0.000540851	0.00400394
NR1D1	-1.91695	5.05365	0.00171039	0.00777224
NR3C2	-1.42764	4.90382	0.000638578	0.00434882
NR4A3	4.22109	5.18699	0.00021856	0.00247304
NRBF2	1.07788	4.72799	0.000345841	0.00317621
NRBP2	-1.27022	6.0511	1.23043e-05	0.00152584
NRP2	1.53859	6.63898	0.000423743	0.00352688
NRROS	1.3927	4.18634	0.00133132	0.00666809
NRXN1	-2.44997	3.39441	0.000394155	0.00336067
NSG1	-1.45589	4.79692	0.000654614	0.00440946
NT5E	1.19087	5.8639	4.92223e-05	0.00161948
NTM	-1.48804	2.47446	0.00156746	0.00736827
NTN5	-2.12751	0.33981	0.000152225	0.00215556
NTRK3	-2.39028	3.07497	0.00122518	0.0063397
NUAK1	-1.62094	5.90522	1.08081e-05	0.00152584
NUB1	1.5238	6.40927	0.00048707	0.00379089
NUBP1	1.23358	3.52467	9.48589e-05	0.00182802
NUDT1	1.04716	2.26773	0.000614684	0.00426644
NUF2	1.5765	2.28742	5.88174e-05	0.00168474
NUP210	1.14126	6.0465	0.000573896	0.00413264
NUP62	1.1212	5.77581	0.000141823	0.00209697
NUSAP1	1.27817	4.60552	7.97534e-05	0.00173664
NXPH3	-2.2167	2.84514	0.000215645	0.00245805
NXT1	1.07178	2.82976	0.000482856	0.00376987
NYNRIN	-1.44724	6.40078	0.000132304	0.00204995
OAS2	3.18067	6.72232	0.000211403	0.00243561
OAS3	2.30852	7.65522	0.000102072	0.00187436
OASL	4.70622	4.80965	3.15206e-05	0.00154438
OAZ1	1.1745	7.67173	0.00036764	0.00325728
OBSL1	-1.17905	5.32662	1.35723e-05	0.00152584
ODC1	1.02698	4.81859	0.000938899	0.00537967
ODF3B	2.39448	4.90741	1.83381e-05	0.00152584
OGFR	1.18014	5.58587	0.000767726	0.00479553
OGN	-2.13648	3.53612	0.000571245	0.00412238
OLFM1	1.21882	4.30512	0.000425068	0.00352849
OLFM2	-1.85662	4.84817	0.000668492	0.0044544
OLFML2A	-1.74521	6.15293	6.94625e-05	0.00171122
OLFML2B	1.77283	6.37821	0.00053177	0.00397332
OLR1	6.35436	3.74091	0.000133487	0.00205302
OMD	-2.51907	3.81368	0.000859018	0.00511528
OPHN1	-1.34282	5.71875	0.000580357	0.00414003
OPLAH	-1.25682	4.58667	0.000525643	0.00395327
OR5P3	-3.45747	0.873967	0.000742854	0.0047086
ORAI2	1.54776	4.98279	7.26496e-05	0.00171122
ORC6	1.17956	1.63965	0.00154032	0.00730031
OSCAR	2.94411	3.02355	0.000363346	0.00324025
OSM	8.61576	6.30603	1.47284e-05	0.00152584
OSMR	1.06836	7.17313	9.2747e-06	0.00152584
OST4	1.23737	4.74779	0.00052948	0.00396543
OSTC	1.22829	4.86073	3.81493e-05	0.00155203
OVCH2	-3.73375	2.7293	0.000460911	0.00367996
OVOL2	-1.84947	1.71756	0.00157476	0.00738534
OXR1	-1.07631	6.80782	0.000694752	0.00455683
P2RX4	1.83332	4.6214	9.39235e-05	0.00182549
P2RY10	2.89704	2.40864	0.00013107	0.00204521
P2RY13	3.38034	4.79222	0.000171238	0.00224803
P2RY14	1.04005	4.2776	0.00145004	0.00704079
P2RY6	3.23904	3.89836	0.000122395	0.00200404
P2RY8	3.32326	4.04182	1.8007e-05	0.00152584
PACSIN1	3.29996	2.00839	0.000234795	0.00257234
PAIP2B	-2.61501	4.71054	2.66568e-05	0.00152749
PAK1	1.31912	6.07509	0.000308835	0.00299915
PANK1	-1.65139	4.09143	0.00169614	0.00774004
PANX1	1.02963	5.45138	0.0015408	0.00730031
PAPPA-AS1	-1.42872	0.367824	0.00103172	0.00566573
PAPSS2	1.37079	4.60949	0.00107799	0.00582628
PAQR5	-1.26838	3.30145	0.000189328	0.00232103
PAQR7	-1.07191	4.96872	0.00151267	0.00723129
PARD3	-1.53239	7.19976	0.00169731	0.00774315
PARK2	-1.53682	3.23587	0.00167686	0.00769355
PARK7	1.1553	5.1832	0.000714756	0.00460977
PARP12	1.7294	6.33582	0.00012081	0.00199964
PARP14	2.65394	9.26718	4.5453e-05	0.00158491
PARP15	2.18823	4.21413	0.000165848	0.00221941
PARP8	1.11879	6.21243	0.000151761	0.00215501
PARP9	2.31406	7.22447	8.11588e-06	0.00152584
PART1	-1.76279	0.978284	0.00214472	0.00890745
PARVG	2.47657	5.08278	0.000137499	0.00208244
PAWR	-1.15047	5.08643	0.000866146	0.00514191
PAX5	3.98496	1.38927	0.000109045	0.00192715
PBK	1.90509	2.3728	6.76774e-05	0.00170915
PBX1	-1.28909	6.42368	0.00179847	0.00802518
PC	-1.19469	4.98814	0.00179907	0.00802518
PCDH11X	-2.71608	0.731459	0.00131552	0.00662914
PCDH17	1.90726	3.87856	0.00103691	0.00568745
PCDH20	-2.53705	1.98394	0.000393814	0.00335978
PCDH9	-1.92649	3.41038	0.000231986	0.00255901
PCDHB11	-1.63909	2.14659	0.000352238	0.00320021
PCDHB13	-1.6309	2.87824	0.00125244	0.00641362
PCDHB18P	-1.73399	1.15558	0.000438955	0.00359027
PCDHB19P	-2.13192	1.01809	0.00144634	0.00703135
PCDHB5	-1.49757	1.00673	0.00184645	0.00814609
PCDHB9	-1.75755	1.24044	0.0016493	0.00760181
PCDHGA10	-1.31135	3.58967	0.000161005	0.00221169
PCDHGA11	-1.14314	3.44202	2.7523e-05	0.00152749
PCDHGA2	-1.62989	2.00073	0.00119739	0.00624212
PCDHGA3	-1.71096	0.981776	0.000164513	0.00221221
PCDHGA4	-1.46308	2.30473	0.00245571	0.00974283
PCDHGA5	-1.58512	1.90868	0.00178742	0.0079954
PCDHGA6	-1.74518	2.61016	5.72172e-05	0.00166937
PCDHGA7	-1.74243	2.19195	0.000357587	0.00322149
PCDHGA8	-1.37784	1.97337	0.000954603	0.00542347
PCDHGA9	-1.43017	3.12705	5.96973e-05	0.00168474
PCDHGB1	-1.88818	1.28287	0.000215615	0.00245805
PCDHGB2	-1.66763	2.05822	8.74628e-05	0.00180165
PCDHGB3	-1.61411	2.61113	0.000292425	0.00290293
PCDHGB4	-1.43237	2.29653	0.000554273	0.00405216
PCDHGB5	-1.55872	3.31586	7.11815e-05	0.00171122
PCDHGB6	-1.37785	3.25829	0.000325515	0.00308048
PCDHGB8P	-1.62789	2.36744	0.000440489	0.0035955
PCED1A	1.29306	4.80486	0.00107305	0.00581717
PCED1B	1.65528	2.84862	4.02693e-05	0.00155706
PCED1B-AS1	3.11018	2.4382	6.28983e-05	0.00168484
PCNA	1.05568	5.18784	2.95199e-05	0.00152749
PCSK1	3.95728	1.38966	0.000154429	0.0021691
PCSK2	-2.71027	3.5525	0.000725739	0.00465075
PCYOX1	-1.18434	7.03475	0.000985634	0.00551935
PDCD1	3.08629	0.781275	0.000414963	0.00346636
PDCD1LG2	2.58019	4.71606	0.000163178	0.00221221
PDCD5	1.21878	4.06591	0.000116127	0.00196345
PDE11A	-2.87753	1.55521	0.000928422	0.00533486
PDE4B	4.67429	8.52297	0.000269657	0.00278351
PDE6B	2.096	0.64984	0.000900597	0.00525577
PDE8B	-2.03667	2.9068	0.000914647	0.00529737
PDGFD	-1.38897	5.21883	0.00210707	0.00882124
PDIA3	1.26127	7.87045	0.00016478	0.00221221
PDIA4	1.32295	6.51685	0.000338391	0.00313604
PDIA6	1.18941	7.08713	0.000327226	0.00308456
PDLIM7	1.09958	5.29875	0.00117042	0.00615339
PDPN	3.29653	6.02682	1.68382e-05	0.00152584
PDSS1	1.09342	3.09312	0.00189246	0.00824942
PDXP	1.0837	2.30206	0.000235579	0.00257741
PDZD2	-2.08177	7.63287	0.00046425	0.00369377
PDZD7	-1.41227	1.52055	0.000539025	0.00399963
PDZK1IP1	2.20526	5.04591	0.00142613	0.00696359
PDZRN4	-2.48254	2.71946	0.00015548	0.00217571
PEA15	1.30427	6.5343	0.000368092	0.00325834
PEG3	-1.34272	3.77727	0.00150977	0.00722173
PELI1	1.22213	7.09843	0.00157958	0.00740005
PER1	-1.25564	6.41874	0.00197881	0.0084696
PET100	1.60428	2.36989	0.000144925	0.00211504
PFDN2	1.32208	2.45387	0.00112894	0.00599617
PFDN5	1.04921	6.04205	0.00152503	0.00726875
PFKFB3	1.74139	8.38771	0.000619275	0.00427526
PFN1	2.01522	7.70131	0.000163658	0.00221221
PGF	2.31291	3.80888	6.64042e-06	0.00152584
PGK1	1.36736	8.21638	4.56578e-05	0.00158491
PGM5	-1.54896	4.65743	0.00195717	0.00841121
PGM5P2	-2.33463	1.19438	0.00184058	0.0081281
PGR	-1.46521	3.6944	0.00118062	0.00619285
PGRMC2	-1.24904	5.96316	0.000807847	0.00493784
PGS1	1.70824	5.93941	0.000216519	0.00246085
PHACTR3	-2.17518	0.600757	0.00013101	0.00204521
PHC2	1.18886	6.13593	7.22378e-05	0.00171122
PHF11	1.18496	5.03718	0.000297012	0.00293154
PHGDH	-1.87141	5.38305	0.00204089	0.00863956
PHKG1	-1.46108	2.62017	0.000348198	0.00318511
PHLDA3	-1.00625	4.92197	0.00014318	0.00210539
PHLPP1	-1.22769	5.90909	0.000297089	0.00293154
PHTF1	1.13809	3.96864	0.000810961	0.00494452
PHYHD1	-1.15134	3.23855	0.000311642	0.00300823
PHYHIP	-3.35042	3.74207	1.51647e-05	0.00152584
PI15	4.73484	6.65241	5.12215e-05	0.00162801
PI3	8.20328	7.20994	1.9006e-05	0.00152584
PIEZO2	-1.34582	4.79802	0.00132837	0.00666341
PIF1	1.84519	1.74969	0.000783009	0.0048514
PIK3AP1	3.22017	7.17201	3.6201e-05	0.00155203
PIK3C2G	-2.39323	6.22589	0.00186328	0.00817991
PIK3CD	2.19972	6.02363	2.69134e-05	0.00152749
PIK3CG	1.69196	5.658	4.4457e-05	0.00158491
PIK3R5	2.87597	6.0417	0.000126004	0.00203123
PILRA	3.75791	4.53447	7.22466e-05	0.00171122
PIM2	3.02168	4.88044	2.02722e-05	0.00152584
PIM3	1.10151	6.34366	0.00213648	0.00888423
PIP	-4.81655	3.4297	0.000658965	0.00441839
PIP4K2A	1.02992	5.91658	8.68713e-05	0.0017946
PITPNC1	1.0772	4.56235	0.000727062	0.00465181
PITPNM1	1.32987	5.03496	0.000657608	0.00441839
PITPNM3	-2.60077	5.48217	5.97695e-05	0.00168474
PIWIL2	-1.86699	1.5695	0.00127509	0.00648522
PKD1	-1.54519	8.4967	8.29416e-05	0.00176561
PKD1P1	-1.21814	7.18843	2.97132e-06	0.00152584
PKHD1	-2.4419	2.46068	0.00133092	0.00666809
PKM	1.35485	9.17638	8.63965e-05	0.00178939
PKNOX2	-1.82826	2.26087	8.52364e-05	0.00177681
PKP1	-1.38584	10.1818	0.00070219	0.0045741
PLA2G12A	-1.10625	5.2761	0.000896681	0.00524247
PLA2G4F	-1.78814	7.32907	0.0016726	0.00768166
PLA2R1	-2.10386	7.58357	0.000621126	0.00427526
PLAC8	4.13084	4.06554	0.000283216	0.00285203
PLAU	2.96324	6.84659	0.000150828	0.00214903
PLAUR	5.0223	6.05	1.58596e-05	0.00152584
PLBD1	1.57989	5.70542	9.65555e-07	0.00152584
PLCB2	2.03711	5.93498	0.000145764	0.00211745
PLCB4	-1.48843	4.9013	0.00225702	0.00921977
PLCE1	-1.40156	4.41778	0.00249723	0.00985403
PLCH2	-1.83018	6.56743	1.07361e-05	0.00152584
PLCL2	1.13809	5.21776	0.000162512	0.00221221
PLD4	2.56179	3.07699	0.000416975	0.00348136
PLEK	5.8895	9.4547	3.64479e-05	0.00155203
PLEKHA1	-1.17308	6.63858	0.00110899	0.0059274
PLEKHA6	-1.40584	4.1857	0.000981046	0.00550967
PLEKHG2	1.53663	6.0014	3.54373e-05	0.00155203
PLEKHG5	-1.94936	7.21914	3.38608e-05	0.00155203
PLEKHG6	-1.64577	3.57019	0.000281209	0.00284072
PLEKHG7	4.94813	0.501674	5.67375e-05	0.0016641
PLEKHH1	-2.10137	5.86542	0.000376975	0.00329279
PLEKHN1	-1.11914	4.33543	0.00186241	0.00817831
PLEKHO1	2.65148	5.85653	8.21628e-06	0.00152584
PLEKHO2	1.49942	6.57089	0.000711098	0.00460409
PLGRKT	1.35078	3.69389	0.000180157	0.0022799
PLIN1	-2.27479	7.03047	0.00220761	0.00909504
PLIN4	-2.49317	9.72772	0.000153554	0.00216484
PLK1	1.40633	2.85506	5.65245e-05	0.0016641
PLN	-1.60682	3.59634	0.00206863	0.00871508
PLOD1	1.01537	6.1081	0.000654119	0.00440797
PLSCR1	2.50447	6.39688	9.34071e-05	0.00182549
PLTP	2.24904	7.88291	1.70357e-05	0.00152584
PLVAP	1.01363	6.19979	0.00112621	0.00598955
PLXNA2	-1.35296	6.54407	6.77557e-06	0.00152584
PLXNA3	-1.02922	6.12958	0.00011742	0.00196376
PLXNB1	-1.13651	7.53687	0.000737219	0.00468508
PLXNB3	-1.62052	4.42478	9.94298e-05	0.00186293
PLXNC1	1.8282	7.09771	0.000171344	0.00224803
PML	1.26035	6.82684	0.000909365	0.00527629
PNKD	1.58216	4.49083	8.42605e-05	0.00176983
PNMAL2	-1.91398	2.97479	0.000317587	0.00305096
PNP	2.15319	5.40751	0.00013375	0.00205314
PNPLA1	-1.48171	4.03428	0.000413503	0.00346045
PNPLA3	-2.89022	4.97575	0.00248681	0.00982739
PNPLA7	-1.9954	5.34965	0.000598278	0.00419892
POC1A	1.34707	2.36198	0.000251093	0.00267079
POF1B	-1.47804	8.30258	0.00189611	0.00826084
POLE4	1.175	3.05165	0.00118055	0.00619285
POLR2G	1.16852	4.08368	1.57846e-05	0.00152584
POLR2L	1.15013	4.00376	0.000256602	0.00269739
POMP	1.69588	4.83675	0.00013877	0.00208459
POU2AF1	3.09924	1.46293	7.57408e-05	0.00171871
POU2F2	2.42254	4.25013	3.27376e-05	0.00154612
POU3F3	-2.84205	1.42752	0.000532797	0.0039773
PPA1	1.59083	6.54206	0.00063631	0.00433993
PPAP2C	-1.08946	3.89726	0.000734203	0.00468235
PPARA	-1.26769	6.11394	0.000750276	0.00473115
PPFIA3	-1.67649	4.34839	7.06734e-05	0.00171122
PPIB	1.95546	7.1483	7.61248e-05	0.00171871
PPIF	2.11555	7.20101	0.00168193	0.00770581
PPIL1	1.17253	3.32111	0.00116161	0.00611509
PPIL6	-1.43806	0.441001	0.000711247	0.00460409
PPP1R13B	-1.00559	5.38351	0.00176713	0.00794886
PPP1R13L	-1.30676	6.10404	0.00128285	0.0065185
PPP1R15A	1.84038	7.2732	0.000966683	0.00548026
PPP1R16B	1.49547	5.53231	0.00017276	0.00225452
[truncated: 882 more rows]
