# Supplementary material for: Determination of an Interaction Network between an Extracellular Bacterial Pathogen and the Human Host
Source: mBio. 2019 Jun 18;10(3):e01193-19. doi: 10.1128/mBio.01193-19 (PMC6581864; doi:10.1128/mBio.01193-19)
Supplement: TABLE S5 [file mBio.01193-19-st005.xlsx]

## Sheet: Sheet0
TABLE S5 Ingenuity Canonical Pathway analysis of host differentially expressed genes
Ingenuity Canonical Pathways	-log(p-value)	Ratio	z-score	Downregulated	No change	Upregulated	No overlap with dataset	Molecules
Th1 and Th2 Activation Pathway	32.2	0.506	-	8/180 (4%)	0/180 (0%)	83/180 (46%)	89/180 (49%)	CD247,SOCS1,SOCS3,HLA-DOA,CCR5,TNFRSF4,CD3E,IL12RB1,HAVCR2,CD4,HLA-B,HLA-DQB1,IL6,CD8A,TBX21,SPI1,IL18R1,CD28,TGFB1,PIK3CG,CD274,IRS2,TIMD4,HLA-DPA1,KLRC1,IL2RB,STAT5A,IL4R,IL2RG,JAG2,NOTCH3,PRKCQ,IL6R,IL12RB2,IFNGR1,STAT3,TLR9,IL24,IRF1,CD3G,CD40,IRS1,GFI1,CXCR6,IL10RA,CD86,VAV1,PIK3CD,HLA-DQA2,mir-21,ICAM1,PSENEN,KLRD1,HLA-A,HLA-DQA1,PIK3R5,LGALS9,CXCR3,CRLF2,JAK2,NFKB1,KLB,NFIL3,HLA-DQB2,HLA-D…
Th1 Pathway	28.9	0.554	5.431	6/130 (5%)	0/130 (0%)	66/130 (51%)	58/130 (45%)	CD247,SOCS1,SOCS3,HLA-DOA,CCR5,CD3E,IL12RB1,HAVCR2,CD4,HLA-B,IL6,HLA-DQB1,CD8A,TBX21,IL18R1,CD28,PIK3CG,CD274,IRS2,HLA-DPA1,KLRC1,PRKCQ,NOTCH3,IL6R,IL12RB2,IFNGR1,STAT3,TLR9,IRF1,CD3G,CD40,IRS1,IL10RA,CD86,VAV1,PIK3CD,HLA-DQA2,mir-21,ICAM1,PSENEN,HLA-A,KLRD1,PIK3R5,HLA-DQA1,CXCR3,LGALS9,JAK2,NFKB1,KLB,NFIL3,HLA-DQB2,HLA-DRB1,HLA-DMA,HLA-DRA,HLA-DMB,IL27RA,STAT1,HLA-DPB1,RUNX3,GRB2,IFNGR2,PIK3C2G,…
Th2 Pathway	24	0.486	2.714	8/146 (5%)	0/146 (0%)	63/146 (43%)	75/146 (51%)	CD247,SOCS3,HLA-DOA,CCR5,TNFRSF4,CD3E,IL12RB1,CD4,HLA-B,HLA-DQB1,TBX21,SPI1,CD28,TGFB1,PIK3CG,IRS2,TIMD4,HLA-DPA1,IL2RB,STAT5A,IL2RG,IL4R,NOTCH3,JAG2,PRKCQ,IL12RB2,TLR9,IL24,CD3G,CD40,IRS1,GFI1,CXCR6,CD86,VAV1,PIK3CD,HLA-DQA2,mir-21,ICAM1,PSENEN,HLA-A,PIK3R5,HLA-DQA1,JAK2,CRLF2,NFKB1,KLB,HLA-DQB2,HLA-DRB1,HLA-DMA,HLA-DRA,HLA-DMB,HLA-DPB1,CCR1,RUNX3,CXCR4,GRB2,IKZF1,PIK3C2G,CD3D,STAT4,ITGB2,CD80,C…
TREM1 Signaling	21	0.629	6.03	1/70 (1%)	0/70 (0%)	43/70 (61%)	26/70 (37%)	SIGIRR,TREM1,NLRP6,ICAM1,TLR8,CIITA,LAT2,CD83,IL6,JAK2,NFKB1,FCGR2B,CXCL3,TLR10,CCL2,NLRC3,TLR1,CASP1,TLR7,NLRC4,CXCL8,STAT5A,NLRP3,MYD88,TYROBP,GRB2,NLRP10,ITGA5,STAT3,NFKB2,TLR9,TLR2,NLRC5,TLR4,NOD2,CD40,NLRP12,TLR6,CD86,IL1B,TNF,DEFB4A/DEFB4B,CASP5,ITGAX
T Helper Cell Differentiation	18.3	0.594	-	1/69 (1%)	0/69 (0%)	40/69 (58%)	28/69 (41%)	HLA-DOA,HLA-A,IL12RB1,IL21R,HLA-B,HLA-DQA1,FOXP3,IL6,HLA-DQB1,TBX21,IL18R1,CD28,HLA-DRB1,HLA-DMA,TGFB1,HLA-DRA,HLA-DMB,TNFRSF1B,STAT1,IL4R,IL2RG,TNFRSF1A,IL6R,IFNGR2,IL12RB2,IFNGR1,STAT3,STAT4,CD40,CD80,ICOS,FCER1G,IL10RA,IL10RB,CD86,HLA-DOB,IL2RA,CXCR5,GATA3,TNF,HLA-DRB5
CD28 Signaling in T Helper Cells	18	0.457	3.683	5/127 (4%)	0/127 (0%)	53/127 (42%)	69/127 (54%)	CD247,HLA-DOA,CD3E,CD4,ARPC5,HLA-B,HLA-DQB1,PTPRC,CD28,PAK1,LCK,PIK3CG,IRS2,ITK,PTPN6,PRKCQ,NFKB2,TLR9,NFKBID,CD3G,CARD11,IRS1,ARPC2,SYK,ITPR3,LAT,ZAP70,CD86,PIK3CD,VAV1,LCP2,CAMK4,ARPC1B,HLA-A,NFKBIE,HLA-DQA1,PIK3R5,NFKB1,CTLA4,KLB,ACTR3,NFKBIA,HLA-DRB1,HLA-DMA,HLA-DRA,HLA-DMB,ARPC3,GRB2,ARPC5L,CSK,PIK3C2G,CD3D,CD80,WAS,FCER1G,HLA-DOB,ARPC4,HLA-DRB5
Crosstalk between Dendritic Cells and Natural Killer Cells	18	0.528	-	3/89 (3%)	0/89 (0%)	44/89 (49%)	42/89 (47%)	IL15RA,KLRD1,HLA-A,HLA-B,LTB,TNFSF10,CD83,IL6,NFKB1,FAS,CD28,PRF1,HLA-DRB1,MICB,HLA-DRA,TLR7,FSCN2,CD226,TNFRSF1B,HLA-F,FASLG,IL2RB,CAMK2B,CD209,IL2RG,IL3RA,TYROBP,ACTB,CD69,IL15,NFKB2,TLR9,ITGAL,TLR4,CSF2RB,TLN2,CD40,CD80,ICAM3,HLA-C,FSCN1,CD86,TNF,CCR7,HLA-DRB5,HLA-E,NECTIN2
Antigen Presentation Pathway	17.6	0.763	-	0/38 (0%)	0/38 (0%)	29/38 (76%)	9/38 (24%)	B2M,HLA-DOA,HLA-A,PDIA3,HLA-B,CIITA,HLA-DQA1,HLA-DQB1,CD74,PSMB8,TAP1,HLA-DQB2,HLA-DRB1,HLA-DMA,HLA-DMB,HLA-DRA,HLA-F,HLA-DPB1,TAPBP,HLA-DPA1,PSMB9,CALR,NLRC5,HLA-C,HLA-DOB,HLA-DQA2,TAP2,HLA-E,HLA-DRB5
Dendritic Cell Maturation	17.4	0.389	5.986	9/185 (5%)	0/185 (0%)	63/185 (34%)	113/185 (61%)	FCGR2C,HLA-DOA,PLCB2,IL32,HLA-B,LTB,IL6,HLA-DQB1,PLCH2,FCGR1A,CD1D,PLCE1,PIK3CG,FSCN2,IRS2,NFKB2,PLCL2,TLR9,TLR2,NFKBID,CD40,IL1RN,IRS1,FSCN1,CD86,STAT2,PIK3CD,IRF8,TNF,CCR7,B2M,IL1A,ICAM1,HLA-A,LEPR,PDIA3,NFKBIE,PIK3R5,HLA-DQA1,CD83,JAK2,FCGR2B,NFKB1,KLB,IL36G,HLA-DRB1,NFKBIA,HLA-DMA,HLA-DRA,HLA-DMB,LY75,TNFRSF1B,STAT1,FCGR1B,FCGR3A/FCGR3B,TNFRSF1A,TYROBP,FCGR2A,MYD88,GRB2,RELB,IL15,PIK3C2G,STAT…
Altered T Cell and B Cell Signaling in Rheumatoid Arthritis	16.9	0.53	-	0/83 (0%)	0/83 (0%)	44/83 (53%)	39/83 (47%)	HLA-DOA,IL1A,SLAMF1,HLA-A,HLA-B,HLA-DQA1,TLR8,LTB,IL6,HLA-DQB1,NFKB1,FAS,CD28,IL36G,TLR10,HLA-DRB1,CXCL13,HLA-DMA,TGFB1,HLA-DRA,HLA-DMB,TLR1,TLR7,TNFSF13B,FASLG,CD79B,RELB,IL15,CD79A,NFKB2,TLR9,TLR2,TLR4,CD40,CD80,IL1RN,TNFSF13,TLR6,FCER1G,CD86,IL1B,HLA-DOB,TNF,HLA-DRB5
iCOS-iCOSL Signaling in T Helper Cells	16.9	0.458	4.422	7/118 (6%)	0/118 (0%)	47/118 (40%)	64/118 (54%)	CD247,HLA-DOA,CD3E,CD4,HLA-B,TRAT1,HLA-DQB1,PTPRC,CD28,LCK,PIK3CG,IRS2,ITK,IL2RB,IL2RG,PRKCQ,NFKB2,TLR9,CD3G,NFKBID,CD40,IRS1,LAT,ITPR3,ZAP70,PIK3CD,VAV1,LCP2,CAMK4,HLA-A,NFKBIE,HLA-DQA1,PIK3R5,NFKB1,KLB,SHC1,NFKBIA,HLA-DRB1,HLA-DMA,HLA-DRA,HLA-DMB,CAMK2B,GRB2,CSK,PIK3C2G,CD3D,INPP5D,CD80,ICOS,FCER1G,HLA-DOB,IL2RA,PLEKHA1,HLA-DRB5
Phagosome Formation	16.6	0.447	-	9/123 (7%)	0/123 (0%)	46/123 (37%)	68/123 (55%)	MRC1,FCAR,FCGR2C,PLCB2,PLA2R1,TLR8,PLCH2,FCGR1A,TLR10,PLCE1,RHOG,PIK3CG,TLR1,IRS2,MARCO,ITGA4,RND2,PRKCQ,ITGA5,PLCL2,TLR9,TLR2,MARCKS,ITGAM,RND3,SYK,PRKCD,IRS1,PIK3CD,C3AR1,PDIA3,PIK3R5,FCGR2B,KLB,RHOH,TLR7,RHOU,RHOF,FCGR3A/FCGR3B,FCGR1B,C5AR1,FCGR2A,RHOC,GRB2,PIK3C2G,INPP5D,ITGB2,TLR4,CLEC7A,CR1,PLCB4,TLR6,FCER1G,ITGAX,PRKCB
Type I Diabetes Mellitus Signaling	14	0.439	4.536	1/107 (1%)	0/107 (0%)	46/107 (43%)	60/107 (56%)	CD247,SOCS3,SOCS1,HLA-DOA,CD3E,GZMB,HLA-A,NFKBIE,HLA-B,HLA-DQA1,JAK2,HLA-DQB1,NFKB1,FAS,CD28,PRF1,HLA-DRB1,NFKBIA,HLA-DMA,HLA-DRA,HLA-DMB,BID,HLA-F,STAT1,CASP8,TNFRSF1B,FASLG,MYD88,TNFRSF1A,IFNGR2,IFNGR1,NFKB2,CD3D,IRF1,NFKBID,CD3G,CD80,HLA-C,FCER1G,CD86,IL1B,HLA-DOB,MAP2K3,TNF,HLA-DRB5,HLA-E,CPE
Graft-versus-Host Disease Signaling	13.8	0.636	-	0/44 (0%)	0/44 (0%)	28/44 (64%)	16/44 (36%)	IL1A,HLA-DOA,HLA-A,GZMB,HLA-B,HLA-DQA1,HLA-DQB1,IL6,FAS,CD28,PRF1,IL36G,HLA-DRB1,HLA-DMA,HLA-DMB,HLA-DRA,HLA-F,FASLG,CD80,HLA-C,IL1RN,FCER1G,HLA-DOB,CD86,IL1B,TNF,HLA-E,HLA-DRB5
Communication between Innate and Adaptive Immune Cells	13.5	0.471	-	0/87 (0%)	0/87 (0%)	41/87 (47%)	46/87 (53%)	B2M,IL1A,HLA-A,CD4,HLA-B,TLR8,CD83,IL6,CCL5,CD8A,CD8B,CXCL10,CD28,IL36G,TLR10,HLA-DRB1,HLA-DRA,TLR1,TLR7,HLA-F,TNFSF13B,CXCL8,CD79B,IL15,CD79A,TLR9,TLR2,TLR4,CD40,CD80,IL1RN,HLA-C,TNFSF13,TLR6,FCER1G,CD86,IL1B,TNF,CCR7,HLA-DRB5,HLA-E
Allograft Rejection Signaling	13.4	0.604	-	0/48 (0%)	0/48 (0%)	29/48 (60%)	19/48 (40%)	B2M,HLA-DOA,GZMB,HLA-A,HLA-B,HLA-DQA1,HLA-DQB1,FAS,CD28,PRF1,HLA-DRB1,HLA-DQB2,HLA-DMA,HLA-DMB,HLA-DRA,HLA-F,HLA-DPB1,HLA-DPA1,FASLG,CD40,CD80,HLA-C,FCER1G,HLA-DOB,CD86,HLA-DQA2,TNF,HLA-E,HLA-DRB5
Role of Macrophages, Fibroblasts and Endothelial Cells in Rheumatoid Arthritis	12.8	0.294	-	24/310 (8%)	0/310 (0%)	67/310 (22%)	219/310 (71%)	SOCS1,SOCS3,PLCB2,WNT10B,MMP3,IL32,TLR8,LTB,IL6,PLCH2,CCND1,FCGR1A,IL18R1,TLR10,PLCE1,WIF1,TGFB1,WNT7B,PIK3CG,TLR1,DKK2,OSM,WNT4,IRS2,FZD2,TNFSF13B,ADAMTS4,CXCL8,PRKCQ,IL6R,RALB,PLCL2,STAT3,TLR9,TLR2,NFKBID,IL1RN,IRS1,PRKCD,MAP2K3,PIK3CD,PDGFD,TNF,RAP1B,IL1A,ICAM1,CAMK4,PDIA3,NFKBIE,LRP6,PIK3R5,CEBPD,CCL5,JAK2,IL17RA,NFKB1,KLB,PGF,IL36G,NFKBIA,CCL2,SMO,TLR7,CEBPA,MAPKAPK2,TNFRSF1B,MMP1,FCGR3A/FCG…
OX40 Signaling Pathway	12.8	0.554	1.155	0/56 (0%)	0/56 (0%)	31/56 (55%)	25/56 (45%)	B2M,CD247,HLA-DOA,TNFRSF4,CD3E,HLA-A,CD4,NFKBIE,HLA-B,HLA-DQA1,HLA-DQB1,NFKB1,NFKBIA,HLA-DQB2,HLA-DRB1,HLA-DMA,HLA-DRA,HLA-DMB,HLA-F,HLA-DPB1,HLA-DPA1,NFKB2,CD3D,CD3G,NFKBID,HLA-C,FCER1G,HLA-DOB,HLA-DQA2,HLA-E,HLA-DRB5
Role of NFAT in Regulation of the Immune Response	12	0.337	6.147	7/187 (4%)	0/187 (0%)	56/187 (30%)	124/187 (66%)	CD247,FCGR2C,HLA-DOA,PLCB2,CD3E,CD4,HLA-B,HLA-DQB1,FCGR1A,CD28,LCK,GNA15,PIK3CG,IRS2,ITK,PRKCQ,RALB,CD79A,NFKB2,TLR9,GNG10,NFKBID,CD3G,SYK,IRS1,ITPR3,LAT,ZAP70,CD86,PIK3CD,LCP2,RAP1B,CAMK4,HLA-A,NFKBIE,HLA-DQA1,PIK3R5,FCGR2B,NFKB1,KLB,GNG11,NFKBIA,HLA-DRB1,HLA-DMA,HLA-DRA,HLA-DMB,GNG5,FCGR1B,FCGR3A/FCGR3B,CD79B,GRB2,FCGR2A,PIK3C2G,CD3D,GNAI2,BTK,PLCB4,CD80,LYN,FCER1G,HLA-DOB,RCAN2,HLA-DRB5
Granulocyte Adhesion and Diapedesis	11.7	0.347	-	3/167 (2%)	0/167 (0%)	55/167 (33%)	109/167 (65%)	SELL,MMP3,CXCL9,CXCL10,CXCL3,CXCL13,CXCL1,ITGA4,CSF3R,CXCL8,HRH2,THY1,ITGA5,MMP2,FPR1,ITGAM,CLDN8,IL1RN,CCL18,TNF,FPR3,IL1A,ICAM1,MMP14,CCL5,CXCL5,SDC3,MMP25,IL36G,ICAM2,CCL2,CCL8,CXCR2,CCL28,XCL1,TNFRSF1B,CCL19,MMP1,MMP19,CXCL11,VCAM1,C5AR1,TNFRSF1A,CXCR4,CKLF,FPR2,MMP10,ITGAL,SELPLG,IL18RAP,GNAI2,CXCL16,ITGB2,CLDN1,C10orf99,IL1B,CXCL2,MSN
Cdc42 Signaling	11.6	0.38	4.642	2/129 (2%)	0/129 (0%)	47/129 (36%)	80/129 (62%)	CD247,HLA-DOA,CD3E,MYL6,DIAPH3,ARPC5,HLA-B,LIMK2,HLA-DQB1,LIMK1,PAK1,HLA-F,HLA-DPA1,ITK,ITGA4,IQGAP3,CFL1,ITGA5,CD3G,ARPC2,VAV1,PARD3,HLA-DQA2,FNBP1L,HLA-E,B2M,FGD3,ARPC1B,HLA-A,HLA-DQA1,HLA-DQB2,HLA-DRB1,ACTR3,HLA-DMA,HLA-DRA,HLA-DMB,ARPC3,HLA-DPB1,MYL12B,MYL12A,ARPC5L,CD3D,WIPF1,WAS,HLA-C,FCER1G,HLA-DOB,ARPC4,HLA-DRB5
Axonal Guidance Signaling	11.5	0.256	-	47/450 (10%)	0/450 (0%)	68/450 (15%)	335/450 (74%)	RAC2,TUBA1B,WNT10B,GLI2,MYL6,ARPC5,PLCH2,ADAM8,PAK1,GNA15,PIK3CG,IRS2,PLXNB3,ITGA4,PRKCQ,CFL1,PTCH1,RALB,ITGA5,MMP2,L1CAM,PLCL2,TLR9,GNG10,DOCK1,IRS1,ARPC2,PIK3CD,PDGFD,RAP1B,MME,PLXNA3,ARPC1B,PDIA3,PLXNA2,ACTR3,EFNA5,ADAM19,ARPC3,TUBB4A,ROBO2,RASSF5,GNG5,MYL12B,BMP1,MYL12A,SEMA3G,NRP2,GRB2,PIK3C2G,MMP10,WIPF1,WNT3A,SEMA4D,WAS,NTRK3,BMP7,ARPC4,PRKCB,FZD7,PLCB2,PFN1,MMP3,SEMA6B,LIMK2,ADAM11,LIMK1,…
Neuroinflammation Signaling Pathway	11.5	0.286	7.068	11/301 (4%)	0/301 (0%)	75/301 (25%)	215/301 (71%)	HLA-DOA,MMP3,AGER,TICAM2,HLA-B,TLR8,IL6,HLA-DQB1,CX3CR1,CXCL10,TLR10,SOD2,TGFB1,PIK3CG,TLR1,CYBB,PLA2G4F,IRS2,BIRC3,FASLG,PLA2G12A,CXCL8,IL6R,IFNGR1,NFKB2,TLR9,TLR2,IRF7,CD40,MAPT,IRS1,SYK,NCF2,GLUL,CD86,PIK3CD,KLK1,TNF,SLC6A12,B2M,ICAM1,PSENEN,HLA-A,PYCARD,GABRA4,PIK3R5,HLA-DQA1,CCL5,JAK2,NFKB1,KLB,FAS,GRINA,HMOX1,HLA-DRB1,CCL2,HLA-DMA,IL34,HLA-DRA,HLA-DMB,TLR7,CASP1,STAT1,CASP8,VCAM1,NLRP3,TNFR…
Autoimmune Thyroid Disease Signaling	11.4	0.595	-	2/42 (5%)	0/42 (0%)	23/42 (55%)	17/42 (40%)	HLA-DOA,HLA-A,GZMB,HLA-B,HLA-DQA1,HLA-DQB1,FAS,CD28,PRF1,HLA-DRB1,CD80,CD40,HLA-DMA,HLA-C,HLA-DMB,HLA-DRA,FCER1G,CD86,HLA-DOB,TPO,HLA-F,HLA-DRB5,HLA-E,FASLG,TG
Role of Pattern Recognition Receptors in Recognition of Bacteria and Viruses	10.7	0.366	4.667	4/131 (3%)	0/131 (0%)	44/131 (34%)	83/131 (63%)	IL1A,PIK3R5,TLR8,C1QA,C1QC,IL6,CCL5,C1QB,NFKB1,KLB,IFIH1,TGFB1,PIK3CG,TLR1,CASP1,TLR7,OSM,IRS2,RIPK2,NLRC4,PTX3,CXCL8,PRKCQ,NLRP3,C5AR1,OAS2,MYD88,GRB2,PIK3C2G,NFKB2,TLR9,OAS3,TLR2,TLR4,IRF7,NOD2,CLEC7A,IRS1,SYK,PRKCD,TLR6,DDX58,IL1B,PIK3CD,C3AR1,TNF,IL11,PRKCB
Inflammasome pathway	10.5	0.8	4	0/20 (0%)	0/20 (0%)	16/20 (80%)	4/20 (20%)	NAIP,NLRP3,AIM2,MYD88,PYCARD,NFKB2,NFKB1,PANX1,TLR4,NOD2,CTSB,CASP1,IL1B,CASP8,CASP5,NLRC4
Interferon Signaling	10.4	0.611	3.71	0/36 (0%)	0/36 (0%)	22/36 (61%)	14/36 (39%)	SOCS1,IFIT3,PTPN2,MX1,IFNGR2,IFI35,IFNGR1,IRF9,PSMB8,BAX,JAK2,IFNAR2,TAP1,IFITM2,IRF1,ISG15,IFITM3,IFIT1,STAT2,IFI6,STAT1,IFITM1
Hepatic Fibrosis / Hepatic Stellate Cell Activation	10.4	0.322	-	12/183 (7%)	0/183 (0%)	47/183 (26%)	124/183 (68%)	CCR5,MYL6,LHX2,IL6,CXCL9,COL28A1,CXCL3,TGFB1,SERPINE1,FASLG,CXCL8,IL4R,COL4A1,MYH14,IL6R,IFNGR1,MMP2,NFKB2,IFNAR2,COL21A1,CD40,COL6A3,IL10RA,CD14,PDGFD,COL25A1,TNF,CCR7,IGFBP4,IL1A,ICAM1,COL4A5,COL4A6,LEPR,CXCR3,EGF,MYH11,CCL5,COL4A2,NFKB1,COL15A1,FAS,PGF,CCL2,TIMP1,COL22A1,LBP,STAT1,TNFRSF1B,MMP1,EGFR,VCAM1,TNFRSF1A,IFNGR2,BAX,IL18RAP,TLR4,LY96,IL1B
Tec Kinase Signaling	9.98	0.327	5.105	6/168 (4%)	0/168 (0%)	49/168 (29%)	113/168 (67%)	LCK,PAK1,RHOG,GNA15,PIK3CG,IRS2,FGR,FASLG,ITGA4,ITK,RND2,TNFRSF21,STAT5A,PRKCQ,TNFRSF10B,ITGA5,NFKB2,STAT3,TLR9,GNG10,RND3,IRS1,PRKCD,PIK3CD,STAT2,VAV1,TNF,PIK3R5,TNFSF10,JAK2,NFKB1,KLB,RHOH,FAS,BLK,GNG11,RHOU,HCK,RHOF,GNG5,STAT1,RHOC,GRB2,ACTB,PIK3C2G,FRK,STAT4,BTK,GNAI2,TLR4,WAS,LYN,FCER1G,JAK3,PRKCB
Colorectal Cancer Metastasis Signaling	9.97	0.289	2.91	22/249 (9%)	0/249 (0%)	50/249 (20%)	177/249 (71%)	WNT10B,MMP3,TLR8,IL6,CCND1,TLR10,RHOG,ADCY5,TGFB1,PIK3CG,WNT7B,TLR1,WNT4,IRS2,FZD2,RND2,E2F4,RALB,IL6R,MMP2,IFNGR1,STAT3,NFKB2,TLR9,GNG10,TLR2,RND3,IRS1,PIK3CD,PTGER2,TNF,RAP1B,PTGER3,MMP14,LRP6,PIK3R5,EGF,JAK2,NFKB1,MMP25,RHOH,KLB,PGF,GNG11,RHOU,TLR7,SMO,STAT1,GNG5,RHOF,PTGER4,MMP1,EGFR,MMP19,LRP5,TNFRSF1A,RHOC,GRB2,WNT2B,ADCY6,PIK3C2G,MMP10,BAX,BIRC5,TLR4,FZD8,WNT3A,WNT10A,TLR6,PTGS2,JAK3,FZD7
B Cell Development	9.86	0.655	-	0/29 (0%)	0/29 (0%)	19/29 (66%)	10/29 (34%)	HLA-DOA,SPN,CD79B,HLA-A,HLA-B,HLA-DQA1,CD79A,HLA-DQB1,PTPRC,IL7R,HLA-DRB1,CD40,CD80,HLA-DMA,HLA-DRA,HLA-DMB,HLA-DOB,CD86,HLA-DRB5
PKCθ Signaling in T Lymphocytes	9.86	0.331	5.308	9/160 (6%)	0/160 (0%)	44/160 (28%)	107/160 (67%)	CD247,RAC2,HLA-DOA,CD3E,CD4,HLA-B,HLA-DQB1,CD28,LCK,CACNA1E,PIK3CG,IRS2,CACNA1G,PRKCQ,RALB,NFKB2,TLR9,NFKBID,CD3G,CARD11,IRS1,ZAP70,LAT,CD86,PIK3CD,VAV1,LCP2,RAP1B,CACNA1I,CACNA2D2,HLA-A,NFKBIE,HLA-DQA1,PIK3R5,NFKB1,KLB,NFKBIA,HLA-DRB1,HLA-DMA,HLA-DRA,HLA-DMB,CACNB2,CACNA2D4,CAMK2B,CACNA1D,GRB2,PIK3C2G,CD3D,CD80,FCER1G,HLA-DOB,MAP3K8,HLA-DRB5
Toll-like Receptor Signaling	9.32	0.427	3.3	1/75 (1%)	0/75 (0%)	31/75 (41%)	43/75 (57%)	SIGIRR,PPARA,IL1A,TICAM2,TLR8,TNFAIP3,NFKB1,TLR10,IL36G,NFKBIA,UBA52,TLR1,TLR7,LBP,TRAF1,UBB,MYD88,NFKB2,IRAK3,TLR9,UBD,TLR2,TLR4,LY96,IL1RN,TLR6,CD14,IL1B,RPS27A,MAP2K3,TNF,IRAK2
Systemic Lupus Erythematosus Signaling	9.23	0.291	-	5/223 (2%)	0/223 (0%)	60/223 (27%)	158/223 (71%)	CD247,FCGR2C,CD3E,HLA-B,IL6,FCGR1A,PTPRC,CD28,LCK,PIK3CG,IRS2,LSM3,HLA-F,RNU5A-1,TNFSF13B,PTPN6,RNU4-2,RALB,IL6R,CD79A,TLR9,CD3G,CD40,IL1RN,IRS1,CD72,CREM,LAT,LSM1,CD86,PIK3CD,LSM7,KLK1,TNF,HLA-E,RAP1B,IL1A,CAMK4,HLA-A,PIK3R5,FCGR2B,KLB,SNRPG,RNU5E-1,IL36G,TLR7,CD22,SNRPD2,FCGR1B,FCGR3A/FCGR3B,CD79B,SNRPB,FCGR2A,GRB2,PIK3C2G,CD3D,INPP5D,CD80,SNRPC,HLA-C,SNRPB2,FCER1G,LYN,IL1B,PIM2
Role of JAK1 and JAK3 in γc Cytokine Signaling	8.64	0.413	-	4/75 (5%)	0/75 (0%)	27/75 (36%)	44/75 (59%)	RAP1B,SOCS3,SOCS1,IL15RA,IL21R,PIK3R5,CRLF2,JAK2,KLB,IL7R,SHC1,PIK3CG,IRS2,STAT1,IL2RB,STAT5A,IL4R,IL2RG,FES,GRB2,IL15,RALB,PIK3C2G,STAT3,TLR9,SYK,IRS1,SH2B2,PIK3CD,IL2RA,JAK3
IL-8 Signaling	8.48	0.292	4.811	9/202 (4%)	0/202 (0%)	50/202 (25%)	143/202 (71%)	RAC2,PLCB2,LIMK2,CXCR1,CCND1,LIMK1,RHOG,CCND3,PIK3CG,CYBB,CXCL1,IRS2,RND2,CXCL8,PRKCQ,RALB,MMP2,TLR9,GNG10,ARRB2,ITGAM,RND3,IRS1,PRKCD,NCF2,PIK3CD,RAP1B,ANGPT2,ICAM1,PIK3R5,EGF,NFKB1,KLB,RHOH,PGF,EIF4EBP1,HMOX1,GNG11,CXCR2,GPLD1,RHOU,RHOF,GNG5,VASP,MYL12B,EGFR,VCAM1,GRB2,RHOC,PIK3C2G,IRAK3,BAX,GNAI2,PLD4,ITGB2,PTGS2,IRAK2,PRKCB,ITGAX
CTLA4 Signaling in Cytotoxic T Lymphocytes	8.26	0.367	-	4/98 (4%)	0/98 (0%)	32/98 (33%)	62/98 (63%)	B2M,CD247,CD3E,HLA-A,HLA-B,PIK3R5,TRAT1,JAK2,CD8A,CTLA4,KLB,CD8B,CD28,LCK,PIK3CG,IRS2,PTPN6,GRB2,AP1S2,PIK3C2G,TLR9,CD3D,AP2S1,CD3G,CD80,HLA-C,IRS1,SYK,CLTA,LAT,ZAP70,FCER1G,CD86,PIK3CD,PTPN22,LCP2
Leukocyte Extravasation Signaling	8.13	0.286	4.258	9/206 (4%)	0/206 (0%)	50/206 (24%)	147/206 (71%)	RAC2,MYL6,MMP3,PIK3CG,CYBA,CYBB,IRS2,ITGA4,ITK,PRKCQ,ITGA5,THY1,MMP2,NCF4,TLR9,NCF1,ITGAM,CLDN8,ICAM3,IRS1,PRKCD,NCF2,VAV1,PIK3CD,RAP1B,ICAM1,SPN,MMP14,CTNNA3,PIK3R5,RAPGEF4,MMP25,KLB,RHOH,TIMP1,SIPA1,RASSF5,MMP1,VASP,MMP19,VCAM1,CXCR4,GRB2,ACTB,ARHGAP4,PIK3C2G,MMP10,ITGAL,SELPLG,BTK,GNAI2,ITGB2,WIPF1,EDIL3,ARHGAP9,CLDN1,WAS,MSN,PRKCB
IL-4 Signaling	8.06	0.374	-	6/91 (7%)	0/91 (0%)	28/91 (31%)	57/91 (63%)	RAP1B,SOCS1,HLA-DOA,HLA-A,HLA-B,HLA-DQA1,PIK3R5,JAK2,HLA-DQB1,KLB,SHC1,HLA-DRB1,HLA-DMA,PIK3CG,HLA-DRA,HLA-DMB,IRS2,IL4R,PTPN6,IL2RG,IRF4,IL13RA1,GRB2,RALB,PIK3C2G,TLR9,INPP5D,INPP5J,IRS1,HLA-DOB,NR3C2,PIK3CD,JAK3,HLA-DRB5
Natural Killer Cell Signaling	8.05	0.333	-	5/126 (4%)	0/126 (0%)	37/126 (29%)	84/126 (67%)	RAP1B,CD247,RAC2,KLRD1,KLRB1,PIK3R5,KLB,CD300A,SHC1,LCK,PAK1,SH2D1A,PIK3CG,IRS2,HCST,FCGR3A/FCGR3B,KLRC1,PTPN6,PRKCQ,LAIR1,FCGR2A,GRB2,TYROBP,RALB,PIK3C2G,TLR9,LILRB1,INPP5D,SIGLEC7,NCR1,INPP5J,IRS1,SYK,PRKCD,LAT,ZAP70,CD244,FCER1G,PIK3CD,VAV1,LCP2,PRKCB
Fcγ Receptor-mediated Phagocytosis in Macrophages and Monocytes	7.91	0.37	4.459	4/92 (4%)	0/92 (0%)	30/92 (33%)	58/92 (63%)	RAC2,ARPC1B,ARPC5,FCGR1A,HMOX1,PAK1,ACTR3,PIK3CG,GPLD1,HCK,ARPC3,FCGR3A/FCGR3B,VASP,FGR,PRKCQ,FCGR2A,ARPC5L,ACTB,PIK3C2G,FYB1,INPP5D,PLD4,DOCK1,NCF1,TLN2,WAS,SYK,ARPC2,PRKCD,LYN,VAV1,LCP2,ARPC4,PRKCB
NF-κB Signaling	7.9	0.293	2.722	10/184 (5%)	0/184 (0%)	44/184 (24%)	130/184 (71%)	TLR8,TLR10,TNIP1,LCK,PIK3CG,TLR1,IRS2,TNFSF13B,PRKCQ,RALB,NFKB2,TLR9,DDR1,TLR2,NFKBID,CD40,IL1RN,CARD11,IRS1,ZAP70,PIK3CD,TNF,SIGIRR,RAP1B,IL1A,NFKBIE,PIK3R5,TNFAIP3,EGF,NFKB1,KLB,IL36G,NFKBIA,BMPR1A,TLR7,CASP8,TNFRSF1B,EGFR,TNFRSF1A,MYD88,GRB2,RELB,HDAC1,PIK3C2G,IRAK3,CSNK2A2,TLR4,NTRK3,TLR6,PELI1,FCER1G,IL1B,MAP3K8,PRKCB
Agranulocyte Adhesion and Diapedesis	7.65	0.294	-	5/177 (3%)	0/177 (0%)	47/177 (27%)	125/177 (71%)	SELL,MMP3,MYL6,CXCR1,CXCL9,CXCL10,CXCL3,CXCL13,CXCL1,ITGA4,CXCL8,MYH14,ITGA5,MMP2,CLDN8,IL1RN,CCL18,TNF,IL1A,ICAM1,MMP14,CXCL5,CCL5,MYH11,MMP25,IL36G,ICAM2,CCL8,CCL2,CXCR2,CCL28,XCL1,CCL19,MMP1,MMP19,CXCL11,VCAM1,C5AR1,TNFRSF1A,CXCR4,ACTB,CKLF,MMP10,SELPLG,GNAI2,ITGB2,CXCL16,CLDN1,C10orf99,IL1B,CXCL2,MSN
fMLP Signaling in Neutrophils	7.32	0.32	3.124	6/128 (5%)	0/128 (0%)	35/128 (27%)	87/128 (68%)	RAP1B,FPR3,PLCB2,CAMK4,ARPC1B,NFKBIE,ARPC5,PIK3R5,NFKB1,KLB,NFKBIA,ACTR3,GNG11,PIK3CG,CYBB,ARPC3,IRS2,GNG5,PRKCQ,GRB2,ARPC5L,RALB,FPR2,PIK3C2G,NFKB2,TLR9,GNG10,FPR1,GNAI2,NFKBID,NCF1,PLCB4,WAS,IRS1,ARPC2,PRKCD,NCF2,ITPR3,PIK3CD,ARPC4,PRKCB
Atherosclerosis Signaling	7.25	0.323	-	9/124 (7%)	0/124 (0%)	31/124 (25%)	84/124 (68%)	IL1A,ICAM1,MMP3,PLA2R1,ALOX12,IL6,CCR2,NFKB1,TNFRSF12A,PLBD1,LYZ,IL36G,CCL2,TGFB1,LPL,SERPINA1,PLA2G4F,S100A8,PNPLA3,MMP1,PLA2G12A,ITGA4,CXCL8,VCAM1,CXCR4,PCYOX1,NFKB2,TNFRSF14,SELPLG,APOL1,ITGB2,CD40,IL1RN,IL1B,RARRES3,PDGFD,ALOX5,TNF,TNFSF14,RBP4
Calcium-induced T Lymphocyte Apoptosis	7.18	0.417	4.379	1/60 (2%)	0/60 (0%)	24/60 (40%)	35/60 (58%)	CD247,HLA-DOA,CAMK4,PRKCQ,CD3E,HLA-A,CD4,HLA-B,HDAC1,HLA-DQA1,HLA-DQB1,CD3D,CD3G,LCK,HLA-DRB1,HLA-DMA,PRKCD,HLA-DMB,ZAP70,HLA-DRA,ITPR3,FCER1G,HLA-DOB,HLA-DRB5,PRKCB
IL-10 Signaling	7.02	0.391	-	0/69 (0%)	0/69 (0%)	27/69 (39%)	42/69 (61%)	FCGR2C,SOCS3,CCR5,IL1A,NFKBIE,IL6,FCGR2B,NFKB1,HMOX1,IL36G,NFKBIA,LBP,CCR1,IL4R,FCGR2A,BLVRA,STAT3,NFKB2,IL18RAP,NFKBID,IL1RN,IL10RA,IL10RB,CD14,IL1B,MAP2K3,TNF
Phospholipase C Signaling	6.9	0.262	4.243	13/237 (5%)	0/237 (0%)	49/237 (21%)	175/237 (74%)	CD247,FCGR2C,PLCB2,MYL6,CD3E,ARHGEF1,LCK,RHOG,PLCE1,ADCY5,HDAC11,PLA2G4F,ITK,ITGA4,PLA2G12A,RND2,ARHGEF4,PRKCQ,RALB,ITGA5,CD79A,NFKB2,GNG10,HDAC5,MARCKS,CD3G,RND3,SYK,PRKCD,ITPR3,LAT,ZAP70,LCP2,RAP1B,CAMK4,FCGR2B,NFKB1,RHOH,TGM2,SHC1,HMOX1,ARHGEF19,GNG11,GPLD1,RHOU,RHOF,GNG5,MYL12B,MYL12A,CD79B,GRB2,RHOC,FCGR2A,HDAC1,ADCY6,CD3D,BTK,PLD4,PLCB4,LYN,FCER1G,PRKCB
Production of Nitric Oxide and Reactive Oxygen Species in Macrophages	6.72	0.275	4.808	8/193 (4%)	0/193 (0%)	45/193 (23%)	140/193 (73%)	PPARA,SPI1,RHOG,PIK3CG,CYBA,CYBB,IRS2,RND2,PTPN6,PRKCQ,IFNGR1,PCYOX1,NFKB2,NCF4,TLR9,IRF1,TLR2,NFKBID,NCF1,RND3,IRS1,PRKCD,NCF2,PIK3CD,IRF8,TNF,SIRPA,RBP4,RAP1B,NFKBIE,PIK3R5,JAK2,NFKB1,KLB,RHOH,LYZ,NFKBIA,RHOU,SERPINA1,S100A8,RHOF,TNFRSF1B,STAT1,TNFRSF1A,RHOC,GRB2,IFNGR2,PIK3C2G,APOL1,TLR4,MAP3K8,JAK3,PRKCB
IL-6 Signaling	6.7	0.306	4.003	6/134 (4%)	0/134 (0%)	35/134 (26%)	93/134 (69%)	RAP1B,SOCS3,SOCS1,IL1A,NFKBIE,PIK3R5,IL6,JAK2,NFKB1,KLB,SHC1,IL36G,NFKBIA,CYP19A1,PIK3CG,IRS2,LBP,TNFRSF1B,MAPKAPK2,MCL1,CXCL8,TNFAIP6,GRB2,TNFRSF1A,IL6R,RALB,PIK3C2G,STAT3,NFKB2,TLR9,IL18RAP,CSNK2A2,NFKBID,IL1RN,IRS1,IL1B,CD14,PIK3CD,HSPB7,MAP2K3,TNF
PI3K Signaling in B Lymphocytes	6.43	0.303	3.55	8/132 (6%)	0/132 (0%)	32/132 (24%)	92/132 (70%)	RAP1B,PLCB2,CAMK4,ATF5,PDIA3,NFKBIE,NFKB1,FCGR2B,PLCH2,BLK,PTPRC,NFKBIA,PLCE1,PIK3CG,IRS2,CAMK2B,IL4R,CD79B,RALB,CD79A,PLCL2,NFKB2,INPP5D,BTK,NFKBID,TLR4,PLCB4,CD40,DAPP1,CD180,IRS1,SYK,SH2B2,ITPR3,LYN,PIK3CD,PIK3AP1,VAV1,PLEKHA1,PRKCB
Role of IL-17A in Arthritis	6.4	0.377	-	4/69 (6%)	0/69 (0%)	22/69 (32%)	43/69 (62%)	NFKBIE,PIK3R5,CCL5,CXCL5,IL17RA,NFKB1,KLB,CXCL3,NFKBIA,CCL2,PIK3CG,CXCL1,IRS2,MAPKAPK2,MMP1,CXCL8,GRB2,PIK3C2G,NFKB2,TLR9,NFKBID,IRS1,PIK3CD,MAP2K3,RPS6KA1,PTGS2
IL-15 Signaling	6.38	0.354	-	4/82 (5%)	0/82 (0%)	25/82 (30%)	53/82 (65%)	RAP1B,IL15RA,PIK3R5,JAK2,IL6,NFKB1,KLB,SHC1,LCK,PIK3CG,IRS2,FASLG,IL2RB,CXCL8,STAT5A,VCAM1,IL2RG,GRB2,IL15,RALB,PIK3C2G,NFKB2,STAT3,TLR9,SYK,IRS1,PIK3CD,JAK3,TNF
Nur77 Signaling in T Lymphocytes	6.36	0.415	-	1/53 (2%)	0/53 (0%)	21/53 (40%)	31/53 (58%)	CD247,HLA-DOA,CAMK4,CD3E,HLA-A,HDAC1,HLA-B,HLA-DQA1,HLA-DQB1,CD3D,CD28,CD3G,HLA-DRB1,CD80,HLA-DMA,HLA-DRA,HLA-DMB,FCER1G,HLA-DOB,CD86,RXRA,HLA-DRB5
Cytotoxic T Lymphocyte-mediated Apoptosis of Target Cells	6.35	0.516	3.464	0/31 (0%)	0/31 (0%)	16/31 (52%)	15/31 (48%)	CD247,B2M,CD3E,GZMB,HLA-A,HLA-B,CD3D,FAS,CD3G,PRF1,HLA-C,FCER1G,BID,CASP8,FASLG,CASP7
T Cell Receptor Signaling	6.34	0.316	-	4/114 (4%)	0/114 (0%)	32/114 (28%)	78/114 (68%)	RAP1B,CD247,CAMK4,CD3E,CD4,PIK3R5,CD8A,NFKB1,CTLA4,KLB,CD8B,PTPRC,CD28,LCK,NFKBIA,PIK3CG,IRS2,ITK,PTPN7,PRKCQ,GRB2,CSK,RALB,PIK3C2G,NFKB2,TLR9,CD3D,BTK,CD3G,CARD11,IRS1,LAT,ZAP70,PIK3CD,VAV1,LCP2
Osteoarthritis Pathway	6.13	0.262	3.647	13/206 (6%)	0/206 (0%)	41/206 (20%)	152/206 (74%)	RARRES2,GLI2,AGER,MMP3,SERPINA12,SLC39A8,ELF3,TGFB1,RUNX2,FZD2,ADAMTS5,ADAMTS4,CASP10,ITGA4,CXCL8,PTCH1,ITGA5,NFKB2,S1PR3,TLR2,ANKH,TNF,CASP5,RBP4,CASP4,HIF1A,SMAD5,NFKB1,PGF,BMPR1A,CXCR2,PRKAA2,SMO,SPHK1,CASP1,S100A8,NAMPT,CASP8,TNFRSF1B,ALPL,MMP1,TNFRSF1A,MMP10,GREM1,IL18RAP,FZD8,TLR4,WNT3A,S100A9,IL1B,PTGS2,GLI1,CASP7,FZD7
Molecular Mechanisms of Cancer	6.1	0.224	-	29/388 (7%)	0/388 (0%)	58/388 (15%)	301/388 (78%)	RAC2,PLCB2,WNT10B,ARHGEF1,CCND1,PAK1,RHOG,CCND3,GNA15,ADCY5,TGFB1,WNT7B,PIK3CG,WNT4,IRS2,BIRC3,FZD2,FASLG,CDC25A,ITGA4,CASP10,RND2,E2F4,ARHGEF4,PRKCQ,PTCH1,RALB,ITGA5,NFKB2,AURKA,TLR9,CDK15,NFKBID,RND3,IRS1,PRKCD,MAP2K3,PIK3CD,RAP1B,PSENEN,NFKBIE,LRP6,PIK3R5,HIF1A,SMAD5,JAK2,NFKB1,E2F3,KLB,RHOH,FAS,CDC25B,ARHGEF19,SHC1,NFKBIA,BMPR1A,SMO,RHOU,BID,RHOF,CASP8,CAMK2B,BMP1,NAIP,LRP5,CDC25C,RHOC,GRB2,W…
Primary Immunodeficiency Signaling	5.89	0.432	-	0/44 (0%)	0/44 (0%)	19/44 (43%)	25/44 (57%)	IL2RG,CD3E,CD4,CIITA,CD79A,CD8A,CD3D,TAP1,PTPRC,IL7R,BTK,RFX5,LCK,CD40,ICOS,ZAP70,ADA,JAK3,TAP2
iNOS Signaling	5.89	0.432	4	0/44 (0%)	0/44 (0%)	19/44 (43%)	25/44 (57%)	CAMK4,MYD88,NFKBIE,IFNGR2,IFNGR1,NFKB2,IRAK3,JAK2,NFKB1,IRF1,TLR4,NFKBID,LY96,NFKBIA,CD14,LBP,JAK3,STAT1,IRAK2
Regulation of Actin-based Motility by Rho	5.89	0.337	4.811	2/86 (2%)	0/86 (0%)	27/86 (31%)	57/86 (66%)	RAC2,PFN1,MYL6,ARPC1B,ARPC5,RHOH,LIMK1,PAK1,RHOG,ACTR3,RHOU,ARPC3,RHOF,MYL12B,ITGA4,MYL12A,RND2,CFL1,RHOC,ARPC5L,ACTB,ITGA5,GSN,WIPF1,RND3,WAS,ARPC2,PIP4K2A,ARPC4
Role of Osteoblasts, Osteoclasts and Chondrocytes in Rheumatoid Arthritis	5.72	0.25	-	21/228 (9%)	0/228 (0%)	36/228 (16%)	171/228 (75%)	WNT10B,MMP3,IL6,IL18R1,WIF1,TGFB1,RUNX2,PIK3CG,WNT7B,WNT4,DKK2,IRS2,ADAMTS5,FZD2,BIRC3,ADAMTS4,ITGA5,TLR9,GSN,NFKBID,IL1RN,IRS1,MAP2K3,PIK3CD,TNF,IL1A,CAMK4,MMP14,NFKBIE,LRP6,PIK3R5,SMAD5,NFKB1,KLB,IL36G,NFKBIA,BMPR1A,SMO,TNFRSF1B,ALPL,MMP1,BMP1,NAIP,LRP5,TNFRSF1A,GRB2,WNT2B,PIK3C2G,CSF1R,IL18RAP,FZD8,WNT3A,WNT10A,IL1B,BMP7,IL11,FZD7
IL-9 Signaling	5.71	0.422	1.606	4/45 (9%)	0/45 (0%)	15/45 (33%)	26/45 (58%)	STAT5A,SOCS3,IL2RG,GRB2,PIK3C2G,PIK3R5,BCL3,STAT3,NFKB2,TLR9,NFKB1,KLB,IRS1,PIK3CG,IRS2,PIK3CD,JAK3,STAT1,TNF
Signaling by Rho Family GTPases	5.63	0.243	3.266	14/251 (6%)	0/251 (0%)	47/251 (19%)	190/251 (76%)	MYL6,CDH22,DIAPH3,ARPC5,ARHGEF1,LIMK2,LIMK1,STMN1,PAK1,RHOG,GNA15,PIK3CG,CYBB,IRS2,ITGA4,RND2,ARHGEF4,CFL1,ITGA5,NFKB2,TLR9,GNG10,RND3,ARPC2,IRS1,CDH20,NCF2,PIK3CD,PARD3,PIP4K2A,ARPC1B,WASF3,PIK3R5,NFKB1,KLB,RHOH,ARHGEF19,ACTR3,GNG11,CDH3,RHOU,ARPC3,RHOF,GNG5,MYL12B,MYL12A,SEPT5,GRB2,ARPC5L,RHOC,ACTB,PIK3C2G,SEPT1,CDH19,GNAI2,WIPF1,WAS,CDH10,SEPT6,ARPC4,MSN
Tumoricidal Function of Hepatic Natural Killer Cells	5.57	0.542	2.53	0/24 (0%)	0/24 (0%)	13/24 (54%)	11/24 (46%)	M6PR,ICAM1,GZMB,BAX,ITGAL,FAS,PRF1,SERPINB9,SRGN,BID,CASP8,FASLG,CASP7
HMGB1 Signaling	5.54	0.285	4.439	5/137 (4%)	0/137 (0%)	34/137 (25%)	98/137 (72%)	RAP1B,IL1A,ICAM1,AGER,PIK3R5,IL6,NFKB1,RHOH,KLB,RHOG,CCL2,TGFB1,PIK3CG,RHOU,OSM,IRS2,RHOF,SERPINE1,TNFRSF1B,RND2,CXCL8,VCAM1,TNFRSF1A,GRB2,RHOC,RALB,IFNGR2,PIK3C2G,IFNGR1,NFKB2,TLR9,TLR4,RND3,IRS1,IL1B,PIK3CD,MAP2K3,TNF,IL11
Sphingosine-1-phosphate Signaling	5.38	0.29	0.845	12/124 (10%)	0/124 (0%)	24/124 (19%)	88/124 (71%)	PLCB2,PDIA3,ACER2,PIK3R5,CASP4,PLCH2,RHOH,KLB,PLCE1,RHOG,ADCY5,PIK3CG,RHOU,CASP1,SPHK1,IRS2,CASP8,RHOF,CASP10,RND2,GRB2,RHOC,PIK3C2G,ADCY6,PLCL2,TLR9,S1PR4,S1PR3,GNAI2,PLCB4,RND3,IRS1,PIK3CD,PDGFD,CASP7,CASP5
Superpathway of Inositol Phosphate Compounds	5.31	0.245	2.138	20/229 (9%)	0/229 (0%)	36/229 (16%)	173/229 (76%)	SOCS3,PLCB2,EPHX2,PPFIA3,TRAT1,PLCH2,PTPRC,CD28,LCK,PLCE1,PDCD1,PTPRO,PPP1R13B,PIK3CG,IRS2,CDC25A,PTPN6,PTPN20,PAWR,TLR9,IRS1,CD86,PIK3AP1,PIK3CD,VAV1,PIP4K2A,SIRPA,NUDT1,PTPN2,PPP1R1A,PIK3R5,HACD2,KLB,PTPRF,CDC25B,PTPRJ,DUSP10,ERBB4,PTPN1,ERBB2,ALPL,EGFR,PTPN7,CDC25C,GRB2,PIK3C2G,ERBB3,INPP5D,PLD4,PLCB4,INPP5J,CD80,PDXP,PPP1R16B,ICOS,PTPN22
Role of JAK2 in Hormone-like Cytokine Signaling	5.31	0.469	-	3/32 (9%)	0/32 (0%)	12/32 (38%)	17/32 (53%)	SOCS3,STAT5A,SOCS1,PTPN6,JAK2,STAT3,SHC1,IRS1,SH2B3,SH2B2,PTPN1,IRS2,PRLR,STAT1,SIRPA
Death Receptor Signaling	5.22	0.315	3.528	1/92 (1%)	0/92 (0%)	28/92 (30%)	63/92 (68%)	NFKBIE,TNFSF10,PARP12,NFKB1,PARP9,FAS,LIMK1,NFKBIA,PARP15,BID,TNFRSF1B,CASP8,BIRC3,FASLG,PARP14,CASP10,TNFRSF21,NAIP,TNFRSF1A,ACTB,TNFRSF10B,ZC3HAV1,PARP8,NFKB2,ARHGDIB,NFKBID,HSPB7,TNF,CASP7
Role of IL-17A in Psoriasis	5.21	0.692	-	0/13 (0%)	0/13 (0%)	9/13 (69%)	4/13 (31%)	S100A7,CXCL3,CXCL8,S100A9,S100A8,CXCL1,CXCL5,IL17RA,DEFB4A/DEFB4B
B Cell Receptor Signaling	5.12	0.254	3.812	6/189 (3%)	0/189 (0%)	42/189 (22%)	141/189 (75%)	RAP1B,RAC2,FCGR2C,CAMK4,POU2F2,NFKBIE,PIK3R5,NFKB1,FCGR2B,KLB,PAX5,PTPRC,SHC1,NFKBIA,PIK3CG,CD22,IRS2,RASSF5,CAMK2B,ETS1,PTPN6,PRKCQ,CFL1,CD79B,APBB1IP,GRB2,FCGR2A,CSK,RALB,PIK3C2G,CD79A,NFKB2,TLR9,INPP5D,BTK,NFKBID,DAPP1,INPP5J,IRS1,SYK,LYN,PIK3CD,PIK3AP1,MAP3K8,MAP2K3,VAV1,BCL2A1,PRKCB
3-phosphoinositide Biosynthesis	5.08	0.251	2.429	16/195 (8%)	0/195 (0%)	33/195 (17%)	146/195 (75%)	SOCS3,EPHX2,PPFIA3,TRAT1,PTPRC,CD28,LCK,PTPRO,PDCD1,PPP1R13B,PIK3CG,IRS2,CDC25A,PTPN6,PTPN20,PAWR,TLR9,IRS1,CD86,VAV1,PIK3AP1,PIK3CD,PIP4K2A,SIRPA,NUDT1,PTPN2,PPP1R1A,PIK3R5,HACD2,KLB,PTPRF,CDC25B,PTPRJ,DUSP10,ERBB4,PTPN1,ERBB2,ALPL,EGFR,PTPN7,CDC25C,GRB2,PIK3C2G,ERBB3,CD80,PPP1R16B,PDXP,ICOS,PTPN22
Actin Nucleation by ARP-WASP Complex	5.02	0.355	4.025	1/62 (2%)	0/62 (0%)	21/62 (34%)	40/62 (65%)	RND2,RAP1B,ARPC1B,GRB2,ARPC5L,RHOC,RALB,ARPC5,ITGA5,RHOH,WIPF1,ACTR3,RHOG,RND3,WAS,ARPC2,RHOU,ARPC3,RHOF,VASP,ARPC4,ITGA4
FcγRIIB Signaling in B Lymphocytes	4.97	0.318	1.606	8/85 (9%)	0/85 (0%)	19/85 (22%)	58/85 (68%)	RAP1B,CACNA1I,CACNA2D2,PIK3R5,FCGR2B,KLB,SHC1,CACNA1E,PIK3CG,IRS2,CACNB2,CACNA2D4,CACNA1G,CACNA1D,CD79B,GRB2,RALB,PIK3C2G,CD79A,TLR9,INPP5D,BTK,IRS1,SYK,LYN,PIK3CD,DOK1
MSP-RON Signaling Pathway	4.88	0.333	-	6/72 (8%)	0/72 (0%)	18/72 (25%)	48/72 (67%)	KLK9,KLK13,IL3RA,GRB2,ACTB,PIK3C2G,PIK3R5,JAK2,CCR2,TLR9,KLB,TLR2,CSF2RB,ITGB2,TLR4,ITGAM,CCL2,IRS1,PIK3CG,IRS2,PIK3CD,MST1R,KLK1,TNF
SPINK1 General Cancer Pathway	4.88	0.333	0	5/72 (7%)	0/72 (0%)	19/72 (26%)	48/72 (67%)	RAP1B,GZMA,MT2A,MT1G,GRB2,RALB,IL6R,PIK3C2G,PIK3R5,MT1H,MT1M,JAK2,IL6,STAT3,TLR9,KLB,MT1E,IRS1,PIK3CG,MT1F,IRS2,PIK3CD,JAK3,EGFR
Ephrin Receptor Signaling	4.85	0.254	4.667	11/177 (6%)	0/177 (0%)	34/177 (19%)	132/177 (75%)	RAP1B,RAC2,ARPC1B,ARPC5,EGF,LIMK2,JAK2,PGF,LIMK1,GRINA,EPHB6,SHC1,PAK1,ACTR3,GNG11,GNA15,SORBS1,PIK3CG,EFNA5,ARPC3,EFNB3,GNG5,ITGA4,NGEF,CFL1,ARPC5L,CXCR4,GRB2,SH2D3C,RALB,EFNA3,PIK3C2G,ITGA5,STAT3,EFNA4,GNG10,GNAI2,WIPF1,SDCBP,WAS,ARPC2,EPHB3,DOK1,PDGFD,ARPC4
Glioblastoma Multiforme Signaling	4.81	0.257	-0.469	22/167 (13%)	0/167 (0%)	21/167 (13%)	124/167 (74%)	RAP1B,PLCB2,WNT10B,PDIA3,PIK3R5,EGF,E2F3,PLCH2,RHOH,KLB,CCND1,SHC1,RHOG,PLCE1,PIK3CG,WNT7B,RHOU,SMO,WNT4,IRS2,RHOF,FZD2,EGFR,RND2,E2F4,RHOC,GRB2,WNT2B,RALB,PIK3C2G,PLCL2,TLR9,FZD8,PLCB4,WNT3A,WNT10A,RND3,IRS1,PRKCD,ITPR3,PIK3CD,PDGFD,FZD7
Role of Tissue Factor in Cancer	4.79	0.278	-	7/126 (6%)	0/126 (0%)	28/126 (22%)	91/126 (72%)	RAP1B,PIK3R5,LIMK2,JAK2,KLB,LIMK1,BLK,LCK,PAK1,GNA15,PIK3CG,HCK,IRS2,CXCL1,MMP1,FGR,EGFR,CXCL8,STAT5A,CFL1,GRB2,RALB,PIK3C2G,PLAUR,TLR9,FRK,ARRB2,RPS6KA6,PDIA6,PDXP,IRS1,LYN,IL1B,PIK3CD,RPS6KA1
Actin Cytoskeleton Signaling	4.78	0.238	3.464	12/227 (5%)	0/227 (0%)	42/227 (19%)	173/227 (76%)	RAC2,PFN1,MYL6,DIAPH3,ARPC5,ARHGEF1,LIMK2,LIMK1,PAK1,CYFIP2,PIK3CG,IRS2,SSH2,TMSB10/TMSB4X,ITGA4,IQGAP3,ARHGEF4,CFL1,MYH14,RALB,ITGA5,TLR9,GSN,DOCK1,TLN2,ARPC2,IRS1,CD14,PIK3CD,VAV1,PDGFD,PIP4K2A,RAP1B,FGD3,ARPC1B,PIK3R5,EGF,MYH11,KLB,SHC1,ACTR3,ARPC3,LBP,MYL12B,MYL12A,ARPC5L,GRB2,ACTB,CSK,PIK3C2G,WAS,NCKAP1L,ARPC4,MSN
Acute Myeloid Leukemia Signaling	4.72	0.299	0.6	7/97 (7%)	0/97 (0%)	22/97 (23%)	68/97 (70%)	RUNX1,RAP1B,FLT3,PIK3R5,NFKB1,SPI1,KLB,CCND1,EIF4EBP1,CSF2RA,PIK3CG,CEBPA,IRS2,CSF3R,STAT5A,GRB2,RALB,PIK3C2G,NFKB2,STAT3,TLR9,CSF1R,KITLG,CSF2RB,IRS1,MAP2K3,PIK3CD,PML,PIM2
Role of JAK1, JAK2 and TYK2 in Interferon Signaling	4.71	0.5	0.707	0/24 (0%)	0/24 (0%)	12/24 (50%)	12/24 (50%)	SOCS1,PTPN6,PTPN2,IFNGR2,IFNGR1,STAT2,NFKB2,STAT3,JAK2,NFKB1,STAT1,IFNAR2
Integrin Signaling	4.69	0.241	3.753	11/212 (5%)	0/212 (0%)	40/212 (19%)	161/212 (76%)	RAP1B,RAC2,ARHGAP26,PFN1,ARPC1B,ARPC5,ITGA8,PIK3R5,KLB,RHOH,SHC1,PAK1,RHOG,ACTR3,ITGA11,PIK3CG,RHOU,ARPC3,IRS2,RHOF,VASP,MYL12B,MYL12A,ITGA4,RND2,TSPAN5,RHOC,ARPC5L,GRB2,ACTB,RALB,PIK3C2G,ITGA5,GSN,TLR9,ITGAL,ITGB2,DOCK1,WIPF1,TLN2,ITGAM,CAPNS1,RND3,WAS,ARPC2,IRS1,ZYX,PIK3CD,ITGB6,ARPC4,ITGAX
Th17 Activation Pathway	4.67	0.307	3.138	1/88 (1%)	0/88 (0%)	26/88 (30%)	61/88 (69%)	RUNX1,SOCS3,IRF4,MYD88,IL12RB1,BATF,IL21R,IL6R,FOXP3,IL12RB2,NFKB2,STAT3,IRAK3,IL6,JAK2,HIF1A,NFKB1,STAT4,HSP90B1,RORA,FCER1G,IL1B,PTGER2,JAK3,DEFB4A/DEFB4B,PTGER4,IRAK2
Pathogenesis of Multiple Sclerosis	4.65	0.778	-	0/9 (0%)	0/9 (0%)	7/9 (78%)	2/9 (22%)	CCR1,CXCL10,CCR5,CXCL11,CXCR3,CCL5,CXCL9
NF-κB Activation by Viruses	4.65	0.301	3.657	4/93 (4%)	0/93 (0%)	24/93 (26%)	65/93 (70%)	RAP1B,CCR5,CD4,NFKBIE,PIK3R5,NFKB1,KLB,LCK,NFKBIA,PIK3CG,IRS2,ITGA4,PRKCQ,GRB2,RALB,PIK3C2G,ITGA5,NFKB2,TLR9,ITGAL,TNFRSF14,ITGB2,NFKBID,IRS1,PRKCD,PIK3CD,CXCR5,PRKCB
Gαq Signaling	4.64	0.258	2.137	9/159 (6%)	0/159 (0%)	32/159 (20%)	118/159 (74%)	PLCB2,RGS18,CAMK4,NFKBIE,PIK3R5,NFKB1,RHOH,KLB,HMOX1,GNG11,NFKBIA,RHOG,GNA15,PIK3CG,GPLD1,RHOU,IRS2,RHOF,GNG5,RND2,RGS2,PRKCQ,GRB2,RHOC,CSK,RGS16,PIK3C2G,NFKB2,TLR9,GNG10,BTK,PLD4,NFKBID,PLCB4,RND3,IRS1,PRKCD,ITPR3,PIK3CD,ADRA1A,PRKCB
GM-CSF Signaling	4.62	0.316	2.041	6/79 (8%)	0/79 (0%)	19/79 (24%)	54/79 (68%)	RAP1B,RUNX1,PIK3R5,JAK2,CCND1,KLB,SHC1,CSF2RA,PIK3CG,HCK,IRS2,STAT1,CAMK2B,ETS1,GRB2,RALB,PIK3C2G,STAT3,TLR9,CSF2RB,IRS1,LYN,PIK3CD,BCL2A1,PRKCB
IL-12 Signaling and Production in Macrophages	4.59	0.264	-	9/144 (6%)	0/144 (0%)	29/144 (20%)	106/144 (74%)	IL12RB1,PIK3R5,ALOX12,NFKB1,KLB,SPI1,LYZ,TGFB1,PIK3CG,S100A8,IRS2,SERPINA1,STAT1,PRKCQ,GRB2,MYD88,PIK3C2G,IFNGR1,IL12RB2,NFKB2,PCYOX1,TLR9,IRF1,TLR2,APOL1,STAT4,TLR4,CD40,IRS1,PRKCD,PIK3CD,MAP3K8,MST1R,IRF8,RXRA,TNF,RBP4,PRKCB
IL-17 Signaling	4.38	0.297	-	4/91 (4%)	0/91 (0%)	23/91 (25%)	64/91 (70%)	RAP1B,CXCL8,CXCL11,MMP3,GRB2,RALB,PIK3C2G,PIK3R5,JAK2,CXCL5,IL6,TLR9,NFKB1,IL17RA,KLB,CXCL10,CCL2,TIMP1,IRS1,PIK3CG,PIK3CD,CXCL1,MAP2K3,IRS2,PTGS2,MAPKAPK2,DEFB4A/DEFB4B
Thrombin Signaling	4.34	0.237	1.852	17/207 (8%)	0/207 (0%)	32/207 (15%)	158/207 (76%)	RAP1B,PLCB2,CAMK4,MYL6,PDIA3,PIK3R5,EGF,ARHGEF1,NFKB1,PLCH2,KLB,RHOH,SHC1,RHOG,PLCE1,GNG11,GNA15,ADCY5,PIK3CG,RHOU,GATA6,IRS2,RHOF,GNG5,MYL12B,CAMK2B,EGFR,MYL12A,RND2,ARHGEF4,PRKCQ,RHOC,GRB2,RALB,ADCY6,PIK3C2G,NFKB2,PLCL2,TLR9,GNG10,GNAI2,PLCB4,RND3,PRKCD,IRS1,ITPR3,PIK3CD,GATA3,PRKCB
Rac Signaling	4.3	0.27	3.889	6/122 (5%)	0/122 (0%)	27/122 (22%)	89/122 (73%)	RAP1B,ARPC1B,ARPC5,PIK3R5,LIMK2,NFKB1,KLB,LIMK1,PAK1,CYFIP2,ACTR3,PIK3CG,CYBB,ARPC3,IRS2,ITGA4,IQGAP3,CFL1,GRB2,ARPC5L,RALB,PIK3C2G,ITGA5,NFKB2,TLR9,MCF2L,IRS1,ARPC2,NCF2,PIK3CD,PARD3,PIP4K2A,ARPC4
JAK/Stat Signaling	4.11	0.292	1.961	4/89 (4%)	0/89 (0%)	22/89 (25%)	63/89 (71%)	RAP1B,SOCS3,SOCS1,PIK3R5,JAK2,IL6,NFKB1,KLB,SHC1,PIK3CG,PTPN1,IRS2,STAT1,STAT5A,PTPN6,GRB2,RALB,PIK3C2G,STAT3,NFKB2,TLR9,STAT4,IRS1,STAT2,PIK3CD,JAK3
Antioxidant Action of Vitamin C	4.11	0.279	-1.8	9/104 (9%)	0/104 (0%)	20/104 (19%)	75/104 (72%)	PLCB2,PDIA3,NFKBIE,PLA2R1,JAK2,PLCH2,NFKB1,SLC2A3,PLBD1,HMOX1,NFKBIA,PLCE1,CSF2RA,GPLD1,PNPLA3,PLA2G4F,TXN,PLA2G12A,STAT5A,PLCL2,NFKB2,SLC2A4,GSTO1,PLD4,CSF2RB,NFKBID,PLCB4,RARRES3,TNF
GP6 Signaling Pathway	4.02	0.26	2.401	10/131 (8%)	0/131 (0%)	24/131 (18%)	97/131 (74%)	RAP1B,CAMK4,COL4A5,COL4A6,PIK3R5,COL4A2,KLB,COL28A1,COL15A1,RHOG,PIK3CG,COL22A1,IRS2,RASGRP2,LAMA5,COL4A1,PRKCQ,APBB1IP,GRB2,PIK3C2G,TLR9,BTK,COL21A1,COL6A3,IRS1,SYK,PRKCD,LAT,FCER1G,LYN,PIK3CD,COL25A1,LCP2,PRKCB
Glioma Invasiveness Signaling	3.97	0.303	2.294	5/76 (7%)	0/76 (0%)	18/76 (24%)	53/76 (70%)	RND2,RAP1B,GRB2,RHOC,HMMR,RALB,PIK3C2G,PIK3R5,PLAUR,MMP2,TLR9,RHOH,KLB,RHOG,RND3,TIMP1,IRS1,PIK3CG,RHOU,IRS2,PIK3CD,PLAU,RHOF
Acute Phase Response Signaling	3.95	0.24	4.459	1/175 (1%)	0/175 (0%)	41/175 (23%)	133/175 (76%)	RAP1B,SOCS3,SOCS1,IL1A,SERPING1,NFKBIE,IL6,JAK2,NFKB1,C1R,HMOX1,SHC1,IL36G,SOD2,NFKBIA,PIK3CG,CFB,OSM,SERPINA1,OSMR,LBP,SERPINE1,TNFRSF1B,MYD88,TNFRSF1A,GRB2,C1S,IL6R,RALB,STAT3,NFKB2,SAA2,SERPINF2,NFKBID,FTL,IL1RN,IL1B,PIK3CD,MAP2K3,TNF,C2,RBP4
Endothelin-1 Signaling	3.93	0.234	1.938	17/192 (9%)	0/192 (0%)	28/192 (15%)	147/192 (77%)	NOS1,RAP1B,PLCB2,PDIA3,PLA2R1,PIK3R5,CASP4,PLCH2,KLB,PLBD1,HMOX1,SHC1,PLCE1,GNA15,ADCY5,PIK3CG,GPLD1,CASP1,PLA2G4F,IRS2,PNPLA3,CASP8,SHF,CASP10,PLA2G12A,PRKCQ,GRB2,RALB,ADCY6,PIK3C2G,PLCL2,TLR9,GNAI2,PLD4,PLCB4,IRS1,PRKCD,ITPR3,RARRES3,PIK3CD,PTGER2,PTGS2,CASP7,CASP5,PRKCB
Oncostatin M Signaling	3.92	0.375	3.873	0/40 (0%)	0/40 (0%)	15/40 (38%)	25/40 (63%)	MT2A,RAP1B,STAT5A,MMP3,GRB2,RALB,JAK2,STAT3,SHC1,OSM,OSMR,PLAU,STAT1,JAK3,MMP1
RhoGDI Signaling	3.9	0.239	-3.124	7/176 (4%)	0/176 (0%)	35/176 (20%)	134/176 (76%)	ARPC1B,MYL6,CDH22,ARPC5,LIMK2,ARHGEF1,RHOH,LIMK1,ARHGEF19,PAK1,ACTR3,RHOG,GNG11,GNA15,CDH3,RHOU,ARPC3,RHOF,GNG5,MYL12B,ITGA4,MYL12A,RND2,ARHGEF4,CFL1,RHOC,ARPC5L,ACTB,ARHGAP4,ITGA5,ARHGDIB,GNG10,CDH19,GNAI2,RND3,ARHGAP9,CDH20,ARPC2,CDH10,PIP4K2A,ARPC4,MSN
Complement System	3.89	0.389	1.265	0/36 (0%)	0/36 (0%)	14/36 (39%)	22/36 (61%)	C1R,ITGB2,CR1,SERPING1,ITGAM,C5AR1,C1S,CFB,C1QC,C1QA,C1QB,C3AR1,C2,ITGAX
Erythropoietin Signaling	3.85	0.287	-	4/87 (5%)	0/87 (0%)	21/87 (24%)	62/87 (71%)	RAP1B,STAT5A,SOCS3,SOCS1,PTPN6,PRKCQ,GRB2,NFKBIE,RALB,PIK3C2G,PIK3R5,NFKB2,JAK2,TLR9,NFKB1,KLB,NFKBID,SHC1,NFKBIA,PRKCD,IRS1,PIK3CG,PIK3CD,IRS2,PRKCB
Reelin Signaling in Neurons	3.85	0.283	-	8/92 (9%)	0/92 (0%)	18/92 (20%)	66/92 (72%)	PIK3R5,ARHGEF1,KLB,BLK,LCK,PIK3CG,CNR2,HCK,MAP4K1,IRS2,FGR,ITGA4,ARHGEF4,GRB2,CNR1,PIK3C2G,ITGA5,TLR9,ITGAL,FRK,ITGB2,IRS1,MAPT,LYN,PIK3CD,LRP8
CD40 Signaling	3.78	0.295	1.279	4/78 (5%)	0/78 (0%)	19/78 (24%)	55/78 (71%)	ICAM1,GRB2,NFKBIE,PIK3C2G,PIK3R5,TNFAIP3,STAT3,NFKB2,TLR9,NFKB1,KLB,NFKBID,NFKBIA,CD40,IRS1,PIK3CG,IRS2,PIK3CD,MAP2K3,PTGS2,JAK3,MAPKAPK2,TRAF1
IL-17A Signaling in Airway Cells	3.78	0.295	1.528	4/78 (5%)	0/78 (0%)	19/78 (24%)	55/78 (71%)	GRB2,NFKBIE,PIK3C2G,PIK3R5,CXCL5,STAT3,NFKB2,IL6,JAK2,IL17RA,TLR9,NFKB1,KLB,NFKBID,CXCL3,NFKBIA,IRS1,PIK3CG,IRS2,PIK3CD,CXCL1,JAK3,DEFB4A/DEFB4B
Angiopoietin Signaling	3.77	0.289	0.775	6/83 (7%)	0/83 (0%)	18/83 (22%)	59/83 (71%)	RAP1B,STAT5A,ANGPT2,GRB14,GRB2,DOK2,NFKBIE,RALB,PIK3C2G,PIK3R5,NFKB2,NFKB1,TLR9,BIRC5,KLB,NFKBID,PAK1,TNIP1,NFKBIA,IRS1,PIK3CG,ANGPT4,IRS2,PIK3CD
Glucocorticoid Receptor Signaling	3.71	0.205	-	17/342 (5%)	0/342 (0%)	53/342 (15%)	272/342 (80%)	CD247,YWHAH,CD3E,SGK1,KRT7,PBX1,SLPI,TAF10,IL6,CD163,FCGR1A,PGR,CXCL3,TGFB1,PIK3CG,KRT73,IRS2,SERPINE1,POLR2L,CXCL8,KRT16,STAT5A,RALB,STAT3,TLR9,CD3G,NFKBID,IL1RN,KRT19,IRS1,KRT72,PIK3CD,NR3C2,KRT75,TNF,RAP1B,ICAM1,POU2F2,NFKBIE,HSPA6,PIK3R5,JAK2,CCL5,NFKB1,KLB,KRT6C,SHC1,HSP90B1,NFKBIA,AR,CCL2,ANXA1,CEBPA,PRKAA2,STAT1,MMP1,VCAM1,SRA1,GRB2,ACTB,PIK3C2G,CD3D,KRT77,POLR2G,VIPR1,IL1B,KRT6A,PLAU,PTGS…
Prolactin Signaling	3.68	0.281	2.041	5/89 (6%)	0/89 (0%)	20/89 (22%)	64/89 (72%)	RAP1B,SOCS1,STAT5A,SOCS3,PRKCQ,GRB2,RALB,PIK3C2G,PIK3R5,JAK2,STAT3,TLR9,KLB,IRF1,SHC1,IRS1,PIK3CG,PRKCD,PIK3CD,IRS2,NMI,PRLR,STAT1,TCF7,PRKCB
Induction of Apoptosis by HIV1	3.66	0.317	1.147	2/60 (3%)	0/60 (0%)	17/60 (28%)	41/60 (68%)	NAIP,SLC25A4,CXCR4,TNFRSF1A,NFKBIE,BAX,NFKB2,NFKB1,FAS,NFKBID,NFKBIA,BID,SLC25A10,TNFRSF1B,CASP8,BIRC3,TNF,FASLG,TRAF1
IL-2 Signaling	3.61	0.3	2.236	5/70 (7%)	0/70 (0%)	16/70 (23%)	49/70 (70%)	RAP1B,SOCS1,STAT5A,IL2RG,GRB2,RALB,PIK3C2G,PIK3R5,TLR9,KLB,SHC1,CSNK2A2,LCK,IRS1,PIK3CG,SYK,IRS2,IL2RA,PIK3CD,JAK3,IL2RB
Aryl Hydrocarbon Receptor Signaling	3.61	0.248	0.218	15/137 (11%)	0/137 (0%)	19/137 (14%)	103/137 (75%)	IL1A,NFIX,GSTM5,TP73,IL6,NFKB1,CCND1,RARG,FAS,TGM2,CCNA2,HSP90B1,GSTM2,CCND3,ALDH1A3,TGFB1,ALDH3A2,NEDD8,ALDH5A1,ALDH6A1,FASLG,GSTK1,MGST1,NFIC,GSTM3,NFKB2,BAX,GSTO1,IL1B,HSPB7,DCT,RXRA,TNF,GSTP1
LXR/RXR Activation	3.61	0.256	-3.272	6/121 (5%)	0/121 (0%)	25/121 (21%)	90/121 (74%)	IL1A,ABCG4,IL6,NFKB1,LYZ,IL36G,CCL2,FASN,LPL,S100A8,SERPINA1,LBP,TNFRSF1B,TNFRSF1A,PCYOX1,NFKB2,SAA2,SERPINF2,IL18RAP,APOL1,TLR4,LY96,IL1RN,CD14,IL1B,ACACA,PTGS2,PLTP,RXRA,TNF,RBP4
Apoptosis Signaling	3.61	0.274	1.177	0/95 (0%)	0/95 (0%)	26/95 (27%)	69/95 (73%)	RAP1B,NFKBIE,NFKB1,FAS,NFKBIA,BID,TNFRSF1B,CASP8,BIRC3,FASLG,CASP10,MCL1,NAIP,PRKCQ,TNFRSF1A,RALB,NFKB2,BAX,CDK1,NFKBID,CAPNS1,RPS6KA1,BCL2A1,TNF,CASP7,BCL2L11
G-Protein Coupled Receptor Signaling	3.57	0.211	-	16/280 (6%)	0/280 (0%)	43/280 (15%)	221/280 (79%)	HCAR3,PLCB2,GNA15,ADCY5,PIK3CG,CNR2,HTR7,RGS10,IRS2,RGS14,PDE11A,PDE6B,HRH2,CNR1,RALB,PDE4B,NFKB2,STAT3,TLR9,FPR1,S1PR3,NFKBID,IRS1,PIK3CD,RPS6KA1,PTGER2,RAP1B,CAMK4,RGS18,PTGER3,NFKBIE,PIK3R5,RAPGEF4,NFKB1,KLB,SHC1,NFKBIA,CXCR2,HCAR2,PTGER4,CAMK2B,RGS2,PTGIR,NPY1R,GRB2,PIK3C2G,ADCY6,FPR2,RGS16,GNAI2,P2RY13,PLCB4,P2RY14,CCR4,VIPR1,PDE8B,MAP3K8,ADRA1A,PRKCB
Activation of IRF by Cytosolic Pattern Recognition Receptors	3.56	0.311	1.606	0/61 (0%)	0/61 (0%)	19/61 (31%)	42/61 (69%)	DHX58,PPIB,NFKBIE,ZBP1,IRF9,NFKB2,IL6,NFKB1,ISG15,IFIH1,NFKBID,IRF7,NFKBIA,CD40,DDX58,STAT2,IFIT2,STAT1,TNF
Phagosome Maturation	3.55	0.246	-	4/138 (3%)	0/138 (0%)	30/138 (22%)	104/138 (75%)	NOS1,B2M,TUBA1B,RAB5C,ATP6V0B,PRDX1,HLA-A,TCIRG1,CTSW,HLA-B,DYNLT1,TAP1,CTSF,CTSZ,HLA-DRB1,CTSH,CTSS,HLA-DRA,CYBB,TUBB4A,TUBA1C,TPO,M6PR,CALR,TUBB3,CTSL,TUBB6,HLA-C,NCF2,CTSB,CTSC,ATP6V1B2,HLA-DRB5,ATP6V0E1
Caveolar-mediated Endocytosis Signaling	3.52	0.296	-	4/71 (6%)	0/71 (0%)	17/71 (24%)	50/71 (70%)	B2M,RAB5C,HLA-A,ACTB,ITGA8,HLA-B,CD48,ITGA5,EGF,FLOT1,ITGAL,ITGB2,ITGAM,FLOT2,ITGA11,HLA-C,PTPN1,ITGB6,EGFR,ITGAX,ITGA4
IL-7 Signaling Pathway	3.51	0.279	1.706	5/86 (6%)	0/86 (0%)	19/86 (22%)	62/86 (72%)	SOCS1,STAT5A,IL2RG,GRB2,PIK3C2G,PIK3R5,BAX,TLR9,KLB,CCND1,IL7R,PAX5,SHC1,CCND3,IRS1,PIK3CG,LYN,IRS2,PIK3CD,CXCR5,JAK3,STAT1,MCL1,CDC25A
CCR5 Signaling in Macrophages	3.36	0.269	2.646	4/93 (4%)	0/93 (0%)	21/93 (23%)	68/93 (73%)	CACNA1G,CD247,CACNA1I,CCR5,CACNA1D,PRKCQ,CAMK4,CACNA2D2,CD3E,CD4,CCL5,CD3D,FAS,GNG10,GNAI2,CD3G,GNG11,CACNA1E,PRKCD,FCER1G,CACNB2,GNG5,CACNA2D4,FASLG,PRKCB
Germ Cell-Sertoli Cell Junction Signaling	3.33	0.229	-	9/175 (5%)	0/175 (0%)	31/175 (18%)	135/175 (77%)	RAP1B,RAC2,TUBA1B,PIK3R5,LIMK2,RHOH,KLB,LIMK1,PAK1,RHOG,TGFB1,SORBS1,PIK3CG,RHOU,TUBB4A,IRS2,TUBA1C,RHOF,RAB8B,RND2,TUBB3,CFL1,TNFRSF1A,GRB2,RHOC,ACTB,RALB,PIK3C2G,TLR9,GSN,EPN2,TUBB6,RND3,IRS1,ZYX,PIK3CD,MAP3K8,MAP2K3,TNF,NECTIN2
Pancreatic Adenocarcinoma Signaling	3.32	0.25	1.4	9/120 (8%)	0/120 (0%)	21/120 (18%)	90/120 (75%)	PIK3R5,EGF,JAK2,NFKB1,E2F3,KLB,CCND1,PGF,RAD51,HMOX1,TGFB1,PIK3CG,GPLD1,IRS2,ERBB2,STAT1,EGFR,E2F4,GRB2,PIK3C2G,NFKB2,STAT3,TLR9,BIRC5,PLD4,IRS1,BRCA2,PIK3CD,PTGS2,JAK3
CXCR4 Signaling	3.3	0.229	3.452	10/170 (6%)	0/170 (0%)	29/170 (17%)	131/170 (77%)	RAP1B,PLCB2,MYL6,CD4,PIK3R5,RHOH,KLB,PAK1,GNG11,RHOG,GNA15,ADCY5,PIK3CG,RHOU,IRS2,RHOF,GNG5,MYL12B,MYL12A,RND2,PRKCQ,GRB2,CXCR4,RHOC,RALB,ADCY6,PIK3C2G,TLR9,GNG10,GNAI2,DOCK1,PLCB4,RND3,IRS1,PRKCD,ITPR3,LYN,PIK3CD,PRKCB
p70S6K Signaling	3.27	0.241	2.475	10/137 (7%)	0/137 (0%)	23/137 (17%)	104/137 (76%)	RAP1B,PLCB2,YWHAH,PDIA3,PIK3R5,PLCH2,KLB,SHC1,PLCE1,PIK3CG,IRS2,EEF2K,EGFR,IL4R,IL2RG,PRKCQ,CD79B,GRB2,RALB,PIK3C2G,CD79A,PLCL2,TLR9,GNAI2,BTK,PLCB4,IRS1,SYK,MAPT,PRKCD,LYN,PIK3CD,PRKCB
IL-3 Signaling	3.27	0.27	2.449	4/89 (4%)	0/89 (0%)	20/89 (22%)	65/89 (73%)	RAP1B,STAT5A,PTPN6,PRKCQ,IL3RA,GRB2,RALB,PIK3C2G,PIK3R5,STAT3,JAK2,TLR9,KLB,INPP5D,CSF2RB,SHC1,PAK1,IRS1,PIK3CG,PRKCD,IRS2,PIK3CD,STAT1,PRKCB
Growth Hormone Signaling	3.26	0.274	0.853	7/84 (8%)	0/84 (0%)	16/84 (19%)	61/84 (73%)	SOCS1,STAT5A,SOCS3,PTPN6,PRKCQ,GRB2,PIK3C2G,PIK3R5,STAT3,JAK2,TLR9,SLC2A4,KLB,RPS6KA6,IRS1,PIK3CG,PRKCD,CEBPA,IRS2,PIK3CD,RPS6KA1,STAT1,PRKCB
p53 Signaling	3.2	0.252	-0.218	9/111 (8%)	0/111 (0%)	19/111 (17%)	83/111 (75%)	TP53AIP1,GADD45B,TP73,PIK3R5,HIF1A,CCND1,KLB,FAS,SCO2,THBS1,PIK3CG,PPP1R13B,ADGRB1,IRS2,GRB2,TNFRSF10B,HDAC1,TIGAR,PIK3C2G,BAX,TLR9,BIRC5,SERPINE2,PCNA,IRS1,PIK3CD,PML,DRAM1
RhoA Signaling	3.19	0.246	2.785	4/122 (3%)	0/122 (0%)	26/122 (21%)	92/122 (75%)	LPAR4,PFN1,ARPC1B,MYL6,ARPC5,LIMK2,ARHGEF1,LIMK1,ACTR3,ARPC3,MYL12B,MYL12A,SEPT5,NGEF,NRP2,CFL1,ARPC5L,ACTB,ARHGAP4,SEPT1,LPAR6,RHPN2,ARHGAP9,RND3,PLEKHG5,ARPC2,PIP4K2A,SEPT6,ARPC4,MSN
Tryptophan Degradation to 2-amino-3-carboxymuconate Semialdehyde	3.14	0.714	2.236	0/7 (0%)	0/7 (0%)	5/7 (71%)	2/7 (29%)	KMO,TDO2,IDO1,IDO2,KYNU
TNFR2 Signaling	3.06	0.379	1.667	0/29 (0%)	0/29 (0%)	11/29 (38%)	18/29 (62%)	NAIP,NFKBID,NFKBIA,NFKBIE,TNFAIP3,NFKB2,NFKB1,TNFRSF1B,TNF,BIRC3,TRAF1
Role of JAK family kinases in IL-6-type Cytokine Signaling	3.04	0.4	-	0/25 (0%)	0/25 (0%)	10/25 (40%)	15/25 (60%)	SOCS3,STAT5A,SOCS1,IL6R,OSM,OSMR,STAT3,JAK2,IL6,STAT1
Macropinocytosis Signaling	3.03	0.264	2.183	6/87 (7%)	0/87 (0%)	17/87 (20%)	64/87 (74%)	RAP1B,MRC1,PRKCQ,GRB2,RALB,PIK3C2G,PIK3R5,ITGA5,EGF,TLR9,KLB,CSF1R,ITGB2,PAK1,IRS1,PIK3CG,PRKCD,CD14,IRS2,PIK3CD,PDGFD,ITGB6,PRKCB
Hereditary Breast Cancer Signaling	3.02	0.231	-	9/147 (6%)	0/147 (0%)	25/147 (17%)	113/147 (77%)	RAP1B,GADD45B,PIK3R5,KLB,CCND1,FANCE,RAD51,UBA52,HDAC11,PIK3CG,SLC19A1,IRS2,BLM,POLR2L,UBB,CDC25C,GRB2,WEE1,ACTB,HDAC1,RALB,PIK3C2G,TLR9,CDK1,NBN,HDAC5,CCNB1,UBD,POLR2G,IRS1,H2AFX,RPS27A,BRCA2,PIK3CD
14-3-3-mediated Signaling	3.01	0.235	2.353	10/136 (7%)	0/136 (0%)	22/136 (16%)	104/136 (76%)	RAP1B,TUBA1B,PLCB2,YWHAH,TP73,PDIA3,PIK3R5,PLCH2,KLB,PLCE1,PIK3CG,TUBA1C,IRS2,TUBB4A,TUBB3,PRKCQ,TNFRSF1A,GRB2,RALB,PIK3C2G,BAX,PLCL2,TLR9,PLCB4,TUBB6,PRKCD,MAPT,IRS1,PIK3CD,RPS6KA1,TNF,PRKCB
Lymphotoxin β Receptor Signaling	2.99	0.284	1.5	4/67 (6%)	0/67 (0%)	15/67 (22%)	48/67 (72%)	VCAM1,GRB2,RELB,PIK3C2G,PIK3R5,LTB,NFKB2,TLR9,NFKB1,KLB,NFKBID,NFKBIA,IRS1,PIK3CG,IRS2,PIK3CD,CXCL1,TNFSF14,TRAF1
LPS-stimulated MAPK Signaling	2.97	0.258	2.711	4/93 (4%)	0/93 (0%)	20/93 (22%)	69/93 (74%)	RAP1B,PRKCQ,GRB2,NFKBIE,RALB,PIK3C2G,PIK3R5,NFKB2,TLR9,NFKB1,KLB,NFKBID,TLR4,PAK1,NFKBIA,IRS1,PIK3CG,PRKCD,CD14,IRS2,PIK3CD,MAP2K3,LBP,PRKCB
PEDF Signaling	2.97	0.258	1.528	5/93 (5%)	0/93 (0%)	19/93 (20%)	69/93 (74%)	RAP1B,ARHGAP22,GRB2,NFKBIE,RALB,PIK3C2G,PIK3R5,NFKB2,TLR9,NFKB1,KLB,FAS,NFKBID,NFKBIA,SOD2,IRS1,PIK3CG,IRS2,DOCK3,PIK3CD,TCF7,CASP8,FASLG,CASP7
TWEAK Signaling	2.97	0.353	0	0/34 (0%)	0/34 (0%)	12/34 (35%)	22/34 (65%)	NAIP,NFKBID,NFKBIA,NFKBIE,BID,NFKB2,NFKB1,CASP8,BIRC3,CASP7,TNFRSF12A,TRAF1
Role of NANOG in Mammalian Embryonic Stem Cell Pluripotency	2.94	0.238	1.807	17/126 (13%)	0/126 (0%)	13/126 (10%)	96/126 (76%)	RAP1B,WNT10B,PIK3R5,SMAD5,JAK2,KLB,SHC1,BMPR1A,PIK3CG,WNT7B,SMO,WNT4,GATA6,IRS2,FZD2,BMP1,GRB2,WNT2B,RALB,PIK3C2G,STAT3,TLR9,FZD8,WNT3A,WNT10A,IRS1,BMP7,PIK3CD,JAK3,FZD7
Amyotrophic Lateral Sclerosis Signaling	2.92	0.245	0.816	7/110 (6%)	0/110 (0%)	20/110 (18%)	83/110 (75%)	NOS1,RAB5C,GPX1,PIK3R5,KLB,GRINA,PGF,PAK1,CACNA1E,PIK3CG,CASP1,BID,IRS2,BIRC3,NAIP,CACNA1D,GRB2,GRIK3,PIK3C2G,BAX,TLR9,CAPNS1,IRS1,GLUL,PIK3CD,CASP7,SSR4
UVA-Induced MAPK Signaling	2.92	0.245	0.655	9/110 (8%)	0/110 (0%)	18/110 (16%)	83/110 (75%)	RAP1B,PLCB2,PDIA3,PIK3R5,PARP12,PLCH2,KLB,PARP9,PLCE1,PARP15,PIK3CG,IRS2,STAT1,PARP14,EGFR,GRB2,RALB,PIK3C2G,ZC3HAV1,PARP8,PLCL2,TLR9,RPS6KA6,PLCB4,IRS1,PIK3CD,RPS6KA1
Renin-Angiotensin Signaling	2.89	0.236	2.6	8/127 (6%)	0/127 (0%)	22/127 (17%)	97/127 (76%)	RAP1B,PIK3R5,JAK2,CCL5,NFKB1,KLB,SHC1,PAK1,CCL2,ADCY5,PIK3CG,IRS2,SHF,STAT1,PTPN6,PRKCQ,GRB2,RALB,ADCY6,PIK3C2G,NFKB2,STAT3,TLR9,IRS1,PRKCD,ITPR3,PIK3CD,PTGER2,TNF,PRKCB
Virus Entry via Endocytic Pathways	2.88	0.241	-	4/116 (3%)	0/116 (0%)	24/116 (21%)	88/116 (76%)	RAP1B,B2M,RAC2,HLA-A,HLA-B,PIK3R5,KLB,PIK3CG,IRS2,ITGA4,PRKCQ,GRB2,AP1S2,ACTB,RALB,PIK3C2G,ITGA5,TLR9,ITGAL,AP2S1,ITGB2,HLA-C,CLTA,IRS1,PRKCD,PIK3CD,ITGB6,PRKCB
MIF-mediated Glucocorticoid Regulation	2.84	0.343	2.309	2/35 (6%)	0/35 (0%)	10/35 (29%)	23/35 (66%)	TLR4,NFKBID,LY96,NFKBIA,NFKBIE,CD14,PLA2G4F,NFKB2,CD74,PTGS2,NFKB1,PLA2G12A
IL-17A Signaling in Fibroblasts	2.84	0.343	-	0/35 (0%)	0/35 (0%)	12/35 (34%)	23/35 (66%)	NFKBID,NFKBIA,CCL2,NFKBIE,CEBPD,NFKB2,CXCL5,IL6,IL17RA,NFKB1,NFKBIZ,MMP1
Salvage Pathways of Pyrimidine Ribonucleotides	2.84	0.253	3.266	4/95 (4%)	0/95 (0%)	20/95 (21%)	71/95 (75%)	NME1,PRKCQ,CMPK2,SGK1,AK8,UPP1,NME2,PLK1,LIMK2,TTK,CDK1,APOBEC3G,LIMK1,APOBEC3A,PAK1,PRKCD,PRKAA2,MAP3K8,MAP2K3,NEK2,AK7,ADPGK,MAK,ACVR2A
PPARα/RXRα Activation	2.8	0.218	-2.887	14/174 (8%)	0/174 (0%)	24/174 (14%)	136/174 (78%)	PPARA,RAP1B,PLCB2,GPD1,PDIA3,NFKBIE,IL6,JAK2,NFKB1,PLCH2,SHC1,HSP90B1,NFKBIA,PLCE1,GNA15,ADCY5,TGFB1,FASN,LPL,PRKAA2,GRB2,RALB,ADCY6,BCL3,NFKB2,PLCL2,IL18RAP,NFKBID,ACADL,PLCB4,GK,HELZ2,IRS1,IL1B,MAP2K3,RXRA,ACVR2A,PRKCB
Apelin Cardiomyocyte Signaling Pathway	2.79	0.241	1.569	9/112 (8%)	0/112 (0%)	18/112 (16%)	85/112 (76%)	PLCB2,MYL6,PDIA3,PIK3R5,HIF1A,PLCH2,KLB,PLCE1,TGFB1,PIK3CG,IRS2,MYL12B,SLC9A2,MYL12A,PLN,PRKCQ,GRB2,PIK3C2G,PLCL2,TLR9,GNAI2,PLCB4,PRKCD,IRS1,APLN,PIK3CD,PRKCB
LPS/IL-1 Mediated Inhibition of RXR Function	2.77	0.21	2.84	16/210 (8%)	0/210 (0%)	28/210 (13%)	166/210 (79%)	PPARA,IL1A,GSTM5,HMGCS2,HS3ST3A1,CHST2,IL36G,GSTM2,UST,ALDH1A3,ALDH3A2,ACSL4,CHST11,ABCB11,HS3ST1,HS6ST3,FABP5,LBP,TNFRSF1B,ALDH5A1,ALDH6A1,GSTK1,MGST1,MYD88,TNFRSF1A,GSTM3,PAPSS2,GSTO1,IL4I1,IL18RAP,TLR4,HS3ST3B1,LY96,IL1RN,IL1B,CD14,HS3ST6,PLTP,RXRA,ABCC3,TNF,SULT1B1,GSTP1,MAOA
Opioid Signaling Pathway	2.76	0.204	1.443	14/240 (6%)	0/240 (0%)	35/240 (15%)	191/240 (80%)	RAP1B,CACNA1I,NOS1,RAC2,RGS1,CACNA2D2,RGS18,CAMK4,NFKB1,GRINA,BLK,LCK,CACNA1E,NFKBIA,GNG11,ADCY5,PIK3CG,RGS10,HCK,CACNB2,RGS14,GNG5,CACNA2D4,FGR,CAMK2B,CACNA1G,RGS19,PRKCQ,RGS20,CACNA1D,RALB,ADCY6,RGS16,PIK3C2G,NFKB2,RGS6,FRK,AP2S1,GNAI2,ARRB2,RPS6KA6,PRKCD,CLTA,ITPR3,LYN,RGS11,MAP2K3,RPS6KA1,PRKCB
Airway Pathology in Chronic Obstructive Pulmonary Disease	2.76	0.625	-	0/8 (0%)	0/8 (0%)	5/8 (63%)	3/8 (38%)	CXCL3,CXCL8,MMP2,TNF,MMP1
Cholecystokinin/Gastrin-mediated Signaling	2.76	0.243	3.53	4/107 (4%)	0/107 (0%)	22/107 (21%)	81/107 (76%)	RAP1B,IL1A,PLCB2,RHOH,SHC1,IL36G,RHOG,RHOU,RHOF,EGFR,RND2,PRKCQ,RHOC,GRB2,RALB,PLCB4,RND3,IL1RN,PRKCD,CREM,ITPR3,IL1B,MAP2K3,PTGS2,TNF,PRKCB
Type II Diabetes Mellitus Signaling	2.75	0.224	3.674	10/152 (7%)	0/152 (0%)	24/152 (16%)	118/152 (78%)	CACNA1I,SOCS3,SOCS1,CACNA2D2,NFKBIE,PKM,PIK3R5,NFKB1,KLB,NFKBIA,CACNA1E,PIK3CG,PRKAA2,ACSL4,IRS2,CACNB2,TNFRSF1B,CACNA2D4,CACNA1G,CACNA1D,PRKCQ,GRB2,TNFRSF1A,PIK3C2G,NFKB2,TLR9,SLC2A4,NFKBID,IRS1,PRKCD,SH2B2,PIK3CD,TNF,PRKCB
Apelin Endothelial Signaling Pathway	2.74	0.234	3.157	9/124 (7%)	0/124 (0%)	20/124 (16%)	95/124 (77%)	RAP1B,PLCB2,CAMK4,ICAM1,PIK3R5,HIF1A,NFKB1,KLB,CCL2,ADCY5,PIK3CG,PRKAA2,IRS2,VCAM1,PRKCQ,GRB2,RALB,ADCY6,PIK3C2G,NFKB2,TLR9,HDAC5,GNAI2,PLCB4,PRKCD,APLN,IRS1,PIK3CD,PRKCB
Ephrin A Signaling	2.73	0.283	-	8/60 (13%)	0/60 (0%)	9/60 (15%)	43/60 (72%)	NGEF,CFL1,GRB2,PIK3C2G,EFNA3,PIK3R5,TLR9,KLB,EFNA4,LIMK1,PAK1,IRS1,EFNA5,PIK3CG,IRS2,VAV1,PIK3CD
p38 MAPK Signaling	2.71	0.235	3.266	6/119 (5%)	0/119 (0%)	22/119 (18%)	91/119 (76%)	IL1A,HMGN1,FAS,CDC25B,IL36G,TGFB1,DUSP10,PLA2G4F,MAP4K1,EEF2K,STAT1,MAPKAPK2,TNFRSF1B,FASLG,PLA2G12A,TNFRSF1A,HIST1H3C,IRAK3,IL18RAP,RPS6KA6,IL1RN,MAPT,IL1B,MAP2K3,HSPB7,RPS6KA1,TNF,IRAK2
Role of PKR in Interferon Induction and Antiviral Response	2.68	0.317	-	0/41 (0%)	0/41 (0%)	13/41 (32%)	28/41 (68%)	TNFRSF1A,NFKBIE,NFKB2,NFKB1,FCGR1A,IRF1,NFKBID,NFKBIA,BID,MAP2K3,CASP8,STAT1,TNF
Role of Hypercytokinemia/hyperchemokinemia in the Pathogenesis of Influenza	2.68	0.317	-	0/41 (0%)	0/41 (0%)	13/41 (32%)	28/41 (68%)	CXCL10,CCR1,CXCL8,IL36G,IL1A,CCR5,CCL2,IL1RN,IL15,IL1B,IL6,CCL5,TNF
Thrombopoietin Signaling	2.67	0.268	2.524	4/71 (6%)	0/71 (0%)	15/71 (21%)	52/71 (73%)	RAP1B,STAT5A,PRKCQ,GRB2,RALB,PIK3C2G,PIK3R5,STAT3,JAK2,TLR9,KLB,SHC1,IRS1,PIK3CG,PRKCD,IRS2,PIK3CD,STAT1,PRKCB
Iron homeostasis signaling pathway	2.66	0.229	-	8/131 (6%)	0/131 (0%)	22/131 (17%)	101/131 (77%)	ATP6V0B,TCIRG1,EGF,CYBRD1,HIF1A,SMAD5,JAK2,IL6,HBA1/HBA2,SLC39A14,CD163,CIAO2A,HMOX1,BMPR1A,CIAO2B,BMP1,EGFR,STAT5A,NUBP1,IL6R,SLC25A37,STAT3,FTL,SLC48A1,BMP7,JAK3,SLC11A1,ATP6V0E1,ATP6V1B2,FTH1
TR/RXR Activation	2.64	0.245	-	12/98 (12%)	0/98 (0%)	12/98 (12%)	74/98 (76%)	RAB3B,AKR1C1/AKR1C2,CAMK4,UCP2,GRB2,PIK3C2G,PIK3R5,BCL3,THRA,HIF1A,TLR9,KLB,ENO1,SLC16A3,COL6A3,FASN,IRS1,PIK3CG,IRS2,PIK3CD,ACACA,RXRA,THRB,RCAN2
PPAR Signaling	2.64	0.245	-4.082	3/98 (3%)	0/98 (0%)	21/98 (21%)	74/98 (76%)	RAP1B,PPARA,STAT5A,SRA1,IL1A,GRB2,TNFRSF1A,NFKBIE,RALB,NFKB2,NFKB1,IL18RAP,NFKBID,SHC1,HSP90B1,IL36G,NFKBIA,IL1RN,IL1B,PTGS2,PDGFD,TNFRSF1B,RXRA,TNF
IL-15 Production	2.6	0.357	-	2/28 (7%)	0/28 (0%)	8/28 (29%)	18/28 (64%)	IL15,NFKB2,JAK2,MST1R,IL6,NFKB1,STAT1,JAK3,FRK,IRF1
Role of IL-17F in Allergic Inflammatory Airway Diseases	2.58	0.31	2.53	1/42 (2%)	0/42 (0%)	12/42 (29%)	29/42 (69%)	CXCL10,CXCL8,RPS6KA6,CCL2,IL1B,CXCL1,RPS6KA1,NFKB2,IL6,CXCL5,IL17RA,NFKB1,IL11
Hematopoiesis from Pluripotent Stem Cells	2.58	0.31	-	1/42 (2%)	0/42 (0%)	12/42 (29%)	29/42 (69%)	KITLG,CD247,CD3G,CXCL8,IL1A,CD3E,CD4,FCER1G,IL6,CD8A,CD3D,CD8B,IL11
Semaphorin Signaling in Neurons	2.56	0.288	-	2/52 (4%)	0/52 (0%)	13/52 (25%)	37/52 (71%)	RND2,PAK1,RHOG,SEMA4D,RND1,RND3,FES,CFL1,RHOC,RHOU,PLXNB1,LIMK2,RHOF,RHOH,LIMK1
HER-2 Signaling in Breast Cancer	2.55	0.245	-	10/94 (11%)	0/94 (0%)	13/94 (14%)	71/94 (76%)	RAP1B,PRKCQ,GRB2,RALB,PIK3C2G,PIK3R5,EGF,ERBB3,MMP2,TLR9,KLB,CCND1,ITGB2,IRS1,PIK3CG,PRKCD,IRS2,PIK3CD,ERBB2,PARD3,ITGB6,EGFR,PRKCB
Role of NFAT in Cardiac Hypertrophy	2.52	0.203	1.406	18/222 (8%)	0/222 (0%)	27/222 (12%)	177/222 (80%)	CACNA1I,RAP1B,PLCB2,CAMK4,CACNA2D2,PDIA3,PIK3R5,IL6,PLCH2,KLB,SHC1,CACNA1E,PLCE1,GNG11,ADCY5,TGFB1,PIK3CG,HDAC11,IRS2,CACNB2,GNG5,CACNA2D4,CAMK2B,CACNA1G,PRKCQ,CACNA1D,GRB2,RALB,HDAC1,ADCY6,PIK3C2G,PLCL2,TLR9,GNG10,HDAC5,GNAI2,PLCB4,IRS1,PRKCD,ITPR3,PIK3CD,MAP2K3,RCAN2,IL11,PRKCB
GPCR-Mediated Nutrient Sensing in Enteroendocrine Cells	2.52	0.234	0.392	11/111 (10%)	0/111 (0%)	15/111 (14%)	85/111 (77%)	CACNA1G,CACNA1I,PLCB2,CACNA1D,PRKCQ,CACNA2D2,PDIA3,ADCY6,PLCL2,RAPGEF4,PLCH2,GNG10,FFAR2,GNAI2,PLCB4,GNG11,PLCE1,CACNA1E,GNA15,ADCY5,PRKCD,ITPR3,CACNB2,GNG5,CACNA2D4,PRKCB
FLT3 Signaling in Hematopoietic Progenitor Cells	2.52	0.247	1.706	5/89 (6%)	0/89 (0%)	17/89 (19%)	67/89 (75%)	RAP1B,STAT5A,GRB2,FLT3,RALB,PIK3C2G,PIK3R5,STAT3,TLR9,KLB,INPP5D,EIF4EBP1,STAT4,SHC1,RPS6KA6,IRS1,PIK3CG,IRS2,STAT2,PIK3CD,RPS6KA1,STAT1
TNFR1 Signaling	2.47	0.292	2.496	0/48 (0%)	0/48 (0%)	14/48 (29%)	34/48 (71%)	NAIP,TNFRSF1A,NFKBIE,TNFAIP3,NFKB2,NFKB1,NFKBID,PAK1,NFKBIA,BID,CASP8,TNF,BIRC3,CASP7
Hepatic Cholestasis	2.46	0.215	-	6/158 (4%)	0/158 (0%)	28/158 (18%)	124/158 (78%)	PPARA,IL1A,NFKBIE,IL6,NFKB1,IL36G,NFKBIA,TGFB1,ADCY5,OSM,ABCB11,LBP,TNFRSF1B,CXCL8,PRKCQ,TNFRSF1A,MYD88,ADCY6,NFKB2,IRAK3,IL18RAP,TLR4,NFKBID,LY96,IL1RN,PRKCD,IL1B,CD14,RXRA,ABCC3,TNF,IL11,PRKCB,IRAK2
HGF Signaling	2.45	0.229	2.132	6/118 (5%)	0/118 (0%)	21/118 (18%)	91/118 (77%)	RAP1B,PIK3R5,IL6,CCND1,KLB,ELF4,PAK1,ELF3,PIK3CG,IRS2,ITGA4,ETS1,PRKCQ,GRB2,RALB,PIK3C2G,ITGA5,STAT3,TLR9,DOCK1,IRS1,PRKCD,PIK3CD,MAP3K8,PTGS2,ELK3,PRKCB
Leptin Signaling in Obesity	2.43	0.247	0.277	10/85 (12%)	0/85 (0%)	11/85 (13%)	64/85 (75%)	SOCS3,PLCB2,PDIA3,GRB2,LEPR,PIK3C2G,PIK3R5,ADCY6,PLCL2,STAT3,JAK2,TLR9,PLCH2,KLB,PLCB4,PLCE1,ADCY5,IRS1,PIK3CG,IRS2,PIK3CD
Xenobiotic Metabolism Signaling	2.42	0.193	-	20/280 (7%)	0/280 (0%)	34/280 (12%)	226/280 (81%)	IL6,CHST2,GSTM2,PIK3CG,ALDH3A2,CHST11,HS3ST1,IRS2,HS6ST3,ALDH6A1,GSTK1,MGST1,PRKCQ,GSTM3,RALB,NFKB2,TLR9,HDAC5,HS3ST3B1,IRS1,PRKCD,MAP2K3,PIK3CD,HS3ST6,RXRA,TNF,GSTP1,RAP1B,IL1A,CAMK4,GSTM5,PIK3R5,NFKB1,KLB,HS3ST3A1,HMOX1,HSP90B1,UST,ALDH1A3,ALDH5A1,CAMK2B,SRA1,GRB2,PIK3C2G,GSTO1,IL4I1,FTL,CES4A,IL1B,MAP3K8,ABCC3,SULT1B1,MAOA,PRKCB
IL-17A Signaling in Gastric Cells	2.42	0.36	1.342	1/25 (4%)	0/25 (0%)	8/25 (32%)	16/25 (64%)	CXCL10,CXCL8,CXCL11,CXCL1,CCL5,IL17RA,NFKB1,TNF,EGFR
Adenine and Adenosine Salvage III	2.41	0.667	2	0/6 (0%)	0/6 (0%)	4/6 (67%)	2/6 (33%)	ADA2,PNP,ADA,HPRT1
Fc Epsilon RI Signaling	2.38	0.224	2.502	7/125 (6%)	0/125 (0%)	21/125 (17%)	97/125 (78%)	RAP1B,RAC2,PIK3R5,KLB,PIK3CG,PLA2G4F,IRS2,PLA2G12A,PRKCQ,GRB2,RALB,PIK3C2G,TLR9,INPP5D,BTK,INPP5J,PRKCD,IRS1,SYK,LAT,LYN,FCER1G,VAV1,PIK3CD,MAP2K3,TNF,LCP2,PRKCB
Telomerase Signaling	2.36	0.228	2.132	8/114 (7%)	0/114 (0%)	18/114 (16%)	88/114 (77%)	RAP1B,PIK3R5,EGF,KLB,ELF4,SHC1,HSP90B1,ELF3,PIK3CG,HDAC11,IRS2,IL2RB,EGFR,ETS1,IL2RG,GRB2,RALB,HDAC1,PIK3C2G,TLR9,HDAC5,IRS1,TPP1,IL2RA,PIK3CD,ELK3
CNTF Signaling	2.33	0.262	1.213	6/65 (9%)	0/65 (0%)	11/65 (17%)	48/65 (74%)	RAP1B,GRB2,RALB,CNTFR,PIK3C2G,PIK3R5,STAT3,JAK2,TLR9,KLB,RPS6KA6,IRS1,PIK3CG,IRS2,PIK3CD,RPS6KA1,STAT1
Eicosanoid Signaling	2.33	0.262	0.333	6/65 (9%)	0/65 (0%)	11/65 (17%)	48/65 (74%)	PTGIR,PTGER3,PLA2R1,FPR2,ALOX5AP,ALOX12,PLBD1,PTGES,RARRES3,PNPLA3,PLA2G4F,PTGER2,PTGS2,ALOX5,TBXAS1,PTGER4,PLA2G12A
D-myo-inositol-5-phosphate Metabolism	2.29	0.212	1.915	11/156 (7%)	0/156 (0%)	22/156 (14%)	123/156 (79%)	SOCS3,PLCB2,PTPN2,PPP1R1A,EPHX2,PPFIA3,PLCH2,HACD2,PTPRF,PTPRC,CDC25B,PLCE1,PTPRJ,PDCD1,PTPRO,PPP1R13B,DUSP10,PTPN1,ALPL,CDC25A,PTPN7,PTPN6,CDC25C,PTPN20,PAWR,PLD4,PLCB4,PPP1R16B,PDXP,PIP4K2A,PTPN22,SIRPA,NUDT1
FAK Signaling	2.29	0.231	-	8/104 (8%)	0/104 (0%)	16/104 (15%)	80/104 (77%)	RAP1B,ARHGAP26,GRB2,CSK,ACTB,HMMR,RALB,PIK3C2G,PIK3R5,ITGA5,EGF,TLR9,KLB,DOCK1,PAK1,TLN2,CAPNS1,WAS,IRS1,PIK3CG,IRS2,PIK3CD,EGFR,ITGA4
GDNF Family Ligand-Receptor Interactions	2.27	0.244	0.943	8/82 (10%)	0/82 (0%)	12/82 (15%)	62/82 (76%)	RAP1B,GFRA3,GRB2,DOK6,DOK2,RALB,PIK3C2G,PIK3R5,DOK3,TLR9,KLB,SHC1,PDLIM7,DOK4,IRS1,PIK3CG,ITPR3,IRS2,PIK3CD,DOK1
Human Embryonic Stem Cell Pluripotency	2.21	0.214	-	18/140 (13%)	0/140 (0%)	12/140 (9%)	110/140 (79%)	WNT10B,PIK3R5,SMAD5,KLB,TGFB1,BMPR1A,PIK3CG,WNT7B,SPHK1,SMO,WNT4,IRS2,FZD2,BMP1,GRB2,WNT2B,PIK3C2G,TLR9,INHBA,S1PR4,S1PR3,FZD8,WNT3A,WNT10A,NTRK3,IRS1,BMP7,PIK3CD,PDGFD,FZD7
PAK Signaling	2.18	0.226	2.294	6/106 (6%)	0/106 (0%)	18/106 (17%)	82/106 (77%)	RAP1B,CFL1,MYL6,GRB2,RALB,PIK3C2G,PIK3R5,ITGA5,LIMK2,TLR9,KLB,LIMK1,SHC1,PAK1,IRS1,PIK3CG,EPHB3,IRS2,PIK3CD,PDGFD,TNF,MYL12B,MYL12A,ITGA4
Adrenomedullin signaling pathway	2.16	0.2	1.761	13/195 (7%)	0/195 (0%)	26/195 (13%)	156/195 (80%)	ADM,RAP1B,PLCB2,IL1A,CAMK4,PDIA3,TFAP2B,PIK3R5,HIF1A,NFKB1,PLCH2,KLB,SHC1,IL36G,PLCE1,GNA15,ADCY5,PIK3CG,IRS2,SHF,GRB2,CSK,RALB,ADCY6,PIK3C2G,MMP2,NFKB2,PLCL2,BAX,TLR9,PLCB4,IL1RN,IRS1,ITPR3,IL1B,PIK3CD,MAP2K3,RXRA,TNF
Epithelial Adherens Junction Signaling	2.16	0.211	-	12/147 (8%)	0/147 (0%)	19/147 (13%)	116/147 (79%)	RAP1B,TUBA1B,ARPC1B,MYL6,ARPC5,EGF,MYH11,ACTR3,SORBS1,ARPC3,TUBB4A,TUBA1C,EGFR,TUBB3,NOTCH3,ARPC5L,MYH14,ACTB,SNAI1,RALB,EPN2,MAGI1,TUBB6,WAS,ARPC2,ZYX,MAGI2,PARD3,ARPC4,ACVR2A,NECTIN2
Role of RIG1-like Receptors in Antiviral Innate Immunity	2.11	0.286	2.333	0/42 (0%)	0/42 (0%)	12/42 (29%)	30/42 (71%)	DHX58,IFIH1,NFKBID,IRF7,NFKBIA,NFKBIE,DDX58,NFKB2,NFKB1,CASP8,TRIM25,CASP10
PDGF Signaling	2.11	0.229	1.706	7/96 (7%)	0/96 (0%)	15/96 (16%)	74/96 (77%)	RAP1B,GRB2,RALB,PIK3C2G,PIK3R5,STAT3,JAK2,TLR9,KLB,INPP5D,SHC1,CSNK2A2,INPP5J,IRS1,PIK3CG,SPHK1,IRS2,PIK3CD,PDGFD,JAK3,STAT1,PRKCB
Sumoylation Pathway	2.11	0.229	-1.886	3/96 (3%)	0/96 (0%)	19/96 (20%)	74/96 (77%)	RND2,ETS1,RHOC,HDAC1,NFKB2,NFKB1,RHOH,FAS,ARHGDIB,SP100,PCNA,NFKBIA,RHOG,AR,RND3,CEBPA,RHOU,SLC19A1,PML,RHOF,FASLG,ISG20
Mitotic Roles of Polo-Like Kinase	2.1	0.254	1.941	1/63 (2%)	0/63 (0%)	15/63 (24%)	47/63 (75%)	KIF23,CDC25C,CDC20,WEE1,PTTG1,PRC1,CDC7,CCNB2,PLK1,CDK1,CCNB1,CDC25B,HSP90B1,TGFB1,FBXO5,CDC25A
Pyrimidine Deoxyribonucleotides De Novo Biosynthesis I	2.1	0.348	1.414	2/23 (9%)	0/23 (0%)	6/23 (26%)	15/23 (65%)	TYMS,NME1,CMPK2,AK8,RRM2,NME2,AK7,APOBEC3G
Small Cell Lung Cancer Signaling	2.09	0.235	0.5	7/85 (8%)	0/85 (0%)	13/85 (15%)	65/85 (76%)	NOS1,GRB2,NFKBIE,PIK3C2G,PIK3R5,NFKB2,TLR9,NFKB1,KLB,CCND1,NFKBID,NFKBIA,IRS1,PIK3CG,BID,IRS2,PIK3CD,PTGS2,RXRA,TRAF1
Regulation of IL-2 Expression in Activated and Anergic T Lymphocytes	2.09	0.235	-	0/85 (0%)	0/85 (0%)	20/85 (24%)	65/85 (76%)	CD247,RAP1B,CAMK4,CD3E,GRB2,NFKBIE,RALB,NFKB2,NFKB1,CD3D,CD3G,CD28,NFKBID,NFKBIA,CD80,TGFB1,CARD11,LAT,ZAP70,VAV1
ErbB2-ErbB3 Signaling	2.09	0.243	0.943	7/74 (9%)	0/74 (0%)	11/74 (15%)	56/74 (76%)	RAP1B,STAT5A,GRB2,RALB,PIK3C2G,PIK3R5,ERBB3,STAT3,TLR9,KLB,CCND1,SHC1,IRS1,PIK3CG,IRS2,PIK3CD,ERBB2,JAK3
Huntington's Disease Signaling	2.07	0.19	0.333	9/247 (4%)	0/247 (0%)	38/247 (15%)	200/247 (81%)	PLCB2,SGK1,PACSIN1,PIK3R5,HSPA6,EGF,CASP4,UBE2S,KLB,ATP5F1E,TGM2,SHC1,GNG11,GNA15,UBA52,PIK3CG,HDAC11,CASP1,IRS2,CASP8,GNG5,POLR2L,EGFR,CASP10,UBB,PRKCQ,GRB2,HDAC1,PSME2,PIK3C2G,BAX,TLR9,GNG10,HDAC5,UBD,POLR2G,PLCB4,PSME1,CAPNS1,IRS1,PRKCD,CLTA,RPS27A,PIK3CD,CASP7,CASP5,PRKCB
CREB Signaling in Neurons	2.07	0.194	0.928	16/216 (7%)	0/216 (0%)	26/216 (12%)	174/216 (81%)	CACNA1I,RAP1B,PLCB2,CAMK4,CACNA2D2,PDIA3,PIK3R5,PLCH2,KLB,SHC1,PLCE1,CACNA1E,GNG11,GNA15,ADCY5,PIK3CG,IRS2,CACNB2,GNG5,CACNA2D4,POLR2L,CAMK2B,CACNA1G,PRKCQ,CACNA1D,GRB2,RALB,GRIK3,ADCY6,PIK3C2G,PLCL2,TLR9,GNG10,GNAI2,POLR2G,PLCB4,IRS1,PRKCD,ITPR3,PIK3CD,RPS6KA1,PRKCB
Breast Cancer Regulation by Stathmin1	2.06	0.195	-	12/210 (6%)	0/210 (0%)	29/210 (14%)	169/210 (80%)	RAP1B,TUBA1B,PLCB2,CAMK4,PIK3R5,LIMK2,ARHGEF1,E2F3,KLB,LIMK1,STMN1,SHC1,ARHGEF19,PAK1,GNG11,ADCY5,PIK3CG,TUBB4A,IRS2,TUBA1C,GNG5,CAMK2B,TUBB3,ARHGEF4,E2F4,PRKCQ,GRB2,RALB,ADCY6,PIK3C2G,TLR9,CDK1,GNG10,GNAI2,PLCB4,TUBB6,IRS1,PRKCD,ITPR3,PIK3CD,PRKCB
CCR3 Signaling in Eosinophils	2.04	0.212	1.147	8/132 (6%)	0/132 (0%)	20/132 (15%)	104/132 (79%)	RAP1B,PLCB2,CAMK4,PIK3R5,LIMK2,KLB,LIMK1,PAK1,GNG11,PIK3CG,PLA2G4F,IRS2,GNG5,PLA2G12A,PRKCQ,CFL1,GRB2,RALB,PIK3C2G,TLR9,GNG10,GNAI2,PLCB4,PRKCD,IRS1,ITPR3,PIK3CD,PRKCB
ErbB Signaling	2.04	0.223	0.853	10/103 (10%)	0/103 (0%)	13/103 (13%)	80/103 (78%)	RAP1B,PRKCQ,BTC,GRB2,RALB,PIK3C2G,PIK3R5,EGF,ERBB3,TLR9,KLB,SHC1,PAK1,ERBB4,IRS1,PIK3CG,PRKCD,IRS2,PIK3CD,MAP2K3,ERBB2,EGFR,PRKCB
Renal Cell Carcinoma Signaling	2.03	0.233	1.387	4/86 (5%)	0/86 (0%)	16/86 (19%)	66/86 (77%)	ETS1,RAP1B,UBB,GRB2,RALB,PIK3C2G,PIK3R5,HIF1A,TLR9,ELOB,KLB,UBD,PAK1,UBA52,TGFB1,IRS1,PIK3CG,RPS27A,IRS2,PIK3CD
Pyridoxal 5'-phosphate Salvage Pathway	2.03	0.25	3	2/64 (3%)	0/64 (0%)	14/64 (22%)	48/64 (75%)	PRKCQ,SGK1,PLK1,LIMK2,TTK,CDK1,LIMK1,PAK1,PRKCD,PRKAA2,MAP3K8,MAP2K3,NEK2,ADPGK,MAK,ACVR2A
MIF Regulation of Innate Immunity	2.03	0.279	2.309	2/43 (5%)	0/43 (0%)	10/43 (23%)	31/43 (72%)	TLR4,NFKBID,LY96,NFKBIA,NFKBIE,CD14,PLA2G4F,NFKB2,CD74,PTGS2,NFKB1,PLA2G12A
Regulation of the Epithelial-Mesenchymal Transition Pathway	2.01	0.197	-	18/193 (9%)	0/193 (0%)	20/193 (10%)	155/193 (80%)	RAP1B,WNT10B,PSENEN,PIK3R5,EGF,JAK2,HIF1A,NFKB1,KLB,TGFB1,WNT7B,PIK3CG,SMO,WNT4,IRS2,FZD2,EGFR,ETS1,NOTCH3,JAG2,GRB2,RALB,WNT2B,SNAI1,PIK3C2G,MMP2,STAT3,NFKB2,TLR9,FZD8,WNT3A,WNT10A,IRS1,PIK3CD,MAP2K3,PDGFD,JAK3,FZD7
Retinoic acid Mediated Apoptosis Signaling	2	0.254	3.207	2/59 (3%)	0/59 (0%)	13/59 (22%)	44/59 (75%)	TNFRSF10B,ZC3HAV1,PARP8,TNFSF10,PARP12,TNFRSF10D,PARP9,RARG,IRF1,PARP15,BID,TNFRSF10C,RXRA,CASP8,PARP14
Phospholipases	2	0.254	-0.258	8/59 (14%)	0/59 (0%)	7/59 (12%)	44/59 (75%)	PLCB2,PDIA3,PLA2R1,PLCL2,PLCH2,PLBD1,PLD4,HMOX1,PLCB4,PLCE1,GPLD1,RARRES3,PNPLA3,PLA2G4F,PLA2G12A
P2Y Purigenic Receptor Signaling Pathway	2	0.209	1.512	9/139 (6%)	0/139 (0%)	20/139 (14%)	110/139 (79%)	RAP1B,PLCB2,PDIA3,PIK3R5,NFKB1,PLCH2,KLB,PLCE1,GNG11,ADCY5,PIK3CG,IRS2,GNG5,PRKCQ,GRB2,RALB,ADCY6,PIK3C2G,PLCL2,NFKB2,TLR9,GNG10,GNAI2,PLCB4,PRKCD,IRS1,P2RY6,PIK3CD,PRKCB
Clathrin-mediated Endocytosis Signaling	1.99	0.194	-	10/206 (5%)	0/206 (0%)	30/206 (15%)	166/206 (81%)	RAB5C,ARPC1B,ARPC5,PIK3R5,EGF,KLB,PGF,LYZ,ACTR3,UBA52,PIK3CG,ARPC3,SERPINA1,IRS2,S100A8,UBB,GRB2,ARPC5L,ACTB,AP1S2,PIK3C2G,ITGA5,PCYOX1,TLR9,AP2S1,UBD,APOL1,CSNK2A2,ITGB2,ARRB2,IRS1,ARPC2,CLTA,RPS27A,PIK3CD,PDGFD,ITGB6,ARPC4,RBP4,HIP1R
Lipid Antigen Presentation by CD1	1.97	0.333	-	0/24 (0%)	0/24 (0%)	8/24 (33%)	16/24 (67%)	B2M,CD1D,CALR,CD3E,PDIA3,FCER1G,PSAP,AP2S1
Tryptophan Degradation III (Eukaryotic)	1.97	0.333	1.414	2/24 (8%)	0/24 (0%)	6/24 (25%)	16/24 (67%)	KMO,TDO2,PARK7,IDO1,IDO2,HACD2,KYNU,HSD17B8
Paxillin Signaling	1.97	0.216	0.943	8/116 (7%)	0/116 (0%)	17/116 (15%)	91/116 (78%)	RAP1B,ITGA8,PIK3R5,KLB,PAK1,ITGA11,PIK3CG,IRS2,ITGA4,GRB2,ACTB,CSK,RALB,PIK3C2G,ITGA5,TLR9,ITGAL,DOCK1,ITGB2,TLN2,ITGAM,IRS1,PIK3CD,ITGB6,ITGAX
HIF1α Signaling	1.96	0.213	-	6/122 (5%)	0/122 (0%)	20/122 (16%)	96/122 (79%)	RAP1B,NOS1,MMP3,MMP14,PIK3R5,HIF1A,ELOB,MMP25,KLB,SLC2A3,LDHB,PGF,PIK3CG,IRS2,MMP1,MMP19,GRB2,RALB,PIK3C2G,MMP10,MMP2,TLR9,SLC2A4,IRS1,PIK3CD,LDHA
Myc Mediated Apoptosis Signaling	1.96	0.237	-	4/76 (5%)	0/76 (0%)	14/76 (18%)	58/76 (76%)	RAP1B,YWHAH,GRB2,RALB,PIK3C2G,PIK3R5,BAX,TLR9,KLB,FAS,SHC1,IRS1,PIK3CG,BID,IRS2,PIK3CD,CASP8,FASLG
Role of PI3K/AKT Signaling in the Pathogenesis of Influenza	1.96	0.237	0.728	4/76 (5%)	0/76 (0%)	14/76 (18%)	58/76 (76%)	CCR5,GRB2,NFKBIE,PIK3C2G,PIK3R5,NFKB2,CCL5,TLR9,NFKB1,KLB,GNAI2,NFKBID,NFKBIA,IRS1,PIK3CG,IRS2,PIK3CD,PLAC8
Cardiac Hypertrophy Signaling	1.96	0.189	2.714	12/238 (5%)	0/238 (0%)	33/238 (14%)	193/238 (81%)	RAP1B,PLCB2,CAMK4,MYL6,PDIA3,PIK3R5,IL6,PLCH2,RHOH,KLB,CACNA1E,RHOG,PLCE1,GNG11,GNA15,ADCY5,TGFB1,PIK3CG,RHOU,IRS2,RHOF,GNG5,MAPKAPK2,MYL12B,MYL12A,RND2,CACNA1D,RHOC,GRB2,IL6R,RALB,ADCY6,PIK3C2G,PLCL2,TLR9,GNG10,GNAI2,PLCB4,RND3,IRS1,PIK3CD,MAP3K8,MAP2K3,RPS6KA1,ADRA1A
Gα12/13 Signaling	1.91	0.206	3.138	8/141 (6%)	0/141 (0%)	21/141 (15%)	112/141 (79%)	RAP1B,LPAR4,MYL6,NFKBIE,CDH22,PIK3R5,ARHGEF1,NFKB1,KLB,NFKBIA,CDH3,PIK3CG,IRS2,MYL12B,MYL12A,GRB2,RALB,PIK3C2G,NFKB2,TLR9,CDH19,BTK,NFKBID,LPAR6,CDH20,IRS1,CDH10,PIK3CD,VAV1
VDR/RXR Activation	1.91	0.234	-0.577	7/77 (9%)	0/77 (0%)	11/77 (14%)	59/77 (77%)	SERPINB1,LRP5,CYP24A1,PRKCQ,CCL5,HR,KLF4,CXCL10,RUNX2,TRPV6,PRKCD,MXD1,CEBPA,CD14,SEMA3B,CYP27B1,RXRA,PRKCB
Remodeling of Epithelial Adherens Junctions	1.9	0.242	2.828	1/66 (2%)	0/66 (0%)	15/66 (23%)	50/66 (76%)	TUBA1B,TUBB3,NME1,RAB5C,ARPC1B,ARPC5L,ACTB,ARPC5,ACTR3,TUBB6,ARPC2,ZYX,ARPC3,TUBB4A,TUBA1C,ARPC4
PTEN Signaling	1.87	0.21	-0.392	10/124 (8%)	0/124 (0%)	16/124 (13%)	98/124 (79%)	RAP1B,RAC2,YWHAH,PIK3R5,NFKB1,CCND1,SHC1,BMPR1A,PIK3CG,FASLG,ITGA4,EGFR,GRB2,RALB,ITGA5,MAGIX,NFKB2,DDR1,INPP5D,CSNK2A2,MAGI1,INPP5J,NTRK3,PIK3CD,MAGI2,BCL2L11
Glutathione-mediated Detoxification	1.86	0.32	0	4/25 (16%)	0/25 (0%)	4/25 (16%)	17/25 (68%)	MGST1,GSTM2,GSTM5,GSTM3,ANPEP,GSTO1,GSTP1,GSTK1
Granzyme B Signaling	1.85	0.375	2.236	0/16 (0%)	0/16 (0%)	6/16 (38%)	10/16 (63%)	PRF1,GZMB,LMNB2,BID,CASP8,LMNB1
nNOS Signaling in Skeletal Muscle Cells	1.85	0.275	-	7/40 (18%)	0/40 (0%)	4/40 (10%)	29/40 (73%)	NOS1,CACNA1G,CACNA1I,CACNA1E,CAMK4,CACNA2D2,CACNA1D,SNTB1,CACNB2,DMD,CACNA2D4
Salvage Pathways of Pyrimidine Deoxyribonucleotides	1.84	0.5	2	0/8 (0%)	0/8 (0%)	4/8 (50%)	4/8 (50%)	TYMP,APOBEC3G,TK1,APOBEC3A
Protein Kinase A Signaling	1.78	0.174	-0.272	22/386 (6%)	0/386 (0%)	45/386 (12%)	319/386 (83%)	PLCB2,MYL6,YWHAH,PTPN14,LIPE,PLCH2,PTPRC,PLCE1,PTPRO,ADCY5,TGFB1,PDE11A,PDE6B,CDC25A,PHKG1,PTPN6,PTPRE,PRKCQ,HIST1H3C,PTCH1,PTPN18,NFKB2,PDE4B,PLCL2,GNG10,NFKBID,PRKCD,ITPR3,CREM,SIRPA,PTPN21,RAP1B,CAMK4,PTPN2,TNNI2,PDIA3,NFKBIE,NFKB1,PTPRF,CDC25B,CDKN3,AKAP2,NFKBIA,GNG11,PTPRJ,DUSP10,PTPN1,SMO,PTPRZ1,GNG5,MYL12B,VASP,CAMK2B,MYL12A,PLN,PTPN7,CDC25C,ADCY6,AKAP6,GNAI2,PLCB4,PTPRU,PDE8B,PTGS2,PTPN22…
Estrogen-Dependent Breast Cancer Signaling	1.78	0.224	1.213	7/85 (8%)	0/85 (0%)	12/85 (14%)	66/85 (78%)	RAP1B,STAT5A,GRB2,RALB,PIK3C2G,PIK3R5,NFKB2,TLR9,NFKB1,KLB,CCND1,HSD17B8,CYP19A1,IRS1,PIK3CG,IRS2,AKR1B15,PIK3CD,EGFR
EGF Signaling	1.78	0.235	0	8/68 (12%)	0/68 (0%)	8/68 (12%)	52/68 (76%)	GRB2,PIK3C2G,PIK3R5,EGF,STAT3,TLR9,KLB,SHC1,CSNK2A2,IRS1,PIK3CG,ITPR3,PIK3CD,IRS2,STAT1,EGFR
Chemokine Signaling	1.75	0.23	2.183	3/74 (4%)	0/74 (0%)	14/74 (19%)	57/74 (77%)	RAP1B,CCR5,PLCB2,CAMK4,CFL1,CXCR4,RALB,PIK3C2G,LIMK2,CCL5,LIMK1,GNAI2,PLCB4,CCL2,PIK3CG,CAMK2B,PRKCB
STAT3 Pathway	1.75	0.214	0.853	5/103 (5%)	0/103 (0%)	17/103 (17%)	81/103 (79%)	RAP1B,SOCS1,SOCS3,PTPN6,IL4R,IL1A,IL2RG,PTPN2,RALB,EGF,STAT3,JAK2,DDR1,CSF2RB,TGFB1,BMPR1A,NTRK3,IL10RB,IL1B,IL27RA,EGFR,CDC25A
Docosahexaenoic Acid (DHA) Signaling	1.74	0.25	-	4/52 (8%)	0/52 (0%)	9/52 (17%)	39/52 (75%)	GRB2,PIK3C2G,PIK3R5,BAX,TLR9,KLB,IRS1,PIK3CG,IL1B,BID,IRS2,PIK3CD,BCL2A1
Guanine and Guanosine Salvage I	1.74	1	-	0/2 (0%)	0/2 (0%)	2/2 (100%)	0/2 (0%)	PNP,HPRT1
Glycine Degradation (Creatine Biosynthesis)	1.74	1	-	2/2 (100%)	0/2 (0%)	0/2 (0%)	0/2 (0%)	GAMT,GATM
Glycerol Degradation I	1.71	0.6	-	2/5 (40%)	0/5 (0%)	1/5 (20%)	2/5 (40%)	GK5,GPD1,GK
Galactose Degradation I (Leloir Pathway)	1.71	0.6	-	0/5 (0%)	0/5 (0%)	3/5 (60%)	2/5 (40%)	GALE,GALK1,GALM
Polyamine Regulation in Colon Cancer	1.67	0.318	-	0/22 (0%)	0/22 (0%)	7/22 (32%)	15/22 (68%)	PSME1,MXD1,SAT1,PSME2,SAT2,OAZ1,ODC1
Glutathione Redox Reactions I	1.67	0.318	1.134	2/22 (9%)	0/22 (0%)	5/22 (23%)	15/22 (68%)	CLIC2,MGST1,GSTM2,GPX1,GPX7,GSTP1,GSTK1
Apelin Cardiac Fibroblast Signaling Pathway	1.67	0.318	-1.89	1/22 (5%)	0/22 (0%)	6/22 (27%)	15/22 (68%)	ANGPT2,TGFB1,APLN,PRKAA2,SPHK1,IL6,SERPINE1
Gap Junction Signaling	1.67	0.188	-	15/197 (8%)	0/197 (0%)	22/197 (11%)	160/197 (81%)	RAP1B,TUBA1B,PLCB2,GJB6,PDIA3,PIK3R5,EGF,PLCH2,KLB,PLCE1,ADCY5,PIK3CG,TUBB4A,IRS2,TUBA1C,GJB2,EGFR,GJA4,TUBB3,PRKCQ,GJC2,GRB2,ACTB,RALB,GRIK3,ADCY6,PIK3C2G,PLCL2,TLR9,GNAI2,PLCB4,TUBB6,IRS1,PRKCD,ITPR3,PIK3CD,PRKCB
Gαi Signaling	1.66	0.203	2.858	5/123 (4%)	0/123 (0%)	20/123 (16%)	98/123 (80%)	RAP1B,GRB2,PTGER3,NPY1R,CNR1,RALB,FPR2,ADCY6,STAT3,FPR1,GNG10,GNAI2,S1PR3,P2RY13,SHC1,P2RY14,GNG11,CCR4,ADCY5,CXCR2,CNR2,RGS10,RGS14,GNG5,HCAR2
NAD biosynthesis II (from tryptophan)	1.65	0.385	2.236	0/13 (0%)	0/13 (0%)	5/13 (38%)	8/13 (62%)	KMO,TDO2,IDO1,IDO2,KYNU
ErbB4 Signaling	1.65	0.224	1.5	5/76 (7%)	0/76 (0%)	12/76 (16%)	59/76 (78%)	RAP1B,PRKCQ,PSENEN,GRB2,RALB,PIK3C2G,PIK3R5,TLR9,KLB,SHC1,ERBB4,IRS1,PRKCD,PIK3CG,IRS2,PIK3CD,PRKCB
Ovarian Cancer Signaling	1.64	0.196	0.775	16/148 (11%)	0/148 (0%)	13/148 (9%)	119/148 (80%)	RAP1B,WNT10B,PIK3R5,EGF,CCND1,KLB,PGF,RAD51,PIK3CG,WNT7B,SMO,WNT4,IRS2,FZD2,EGFR,GRB2,WNT2B,RALB,PIK3C2G,MMP2,TLR9,FZD8,WNT3A,WNT10A,IRS1,BRCA2,PIK3CD,PTGS2,FZD7
Apelin Adipocyte Signaling Pathway	1.59	0.221	1.213	7/77 (9%)	0/77 (0%)	10/77 (13%)	60/77 (78%)	MGST1,PLIN1,GPX1,ADCY6,LIPE,HIF1A,GPX7,GNAI2,CLIC2,GSTM2,ADCY5,APLN,NCF2,PRKAA2,CYBB,GSTP1,GSTK1
Inhibition of Matrix Metalloproteases	1.59	0.263	-2.53	1/38 (3%)	0/38 (0%)	9/38 (24%)	28/38 (74%)	MMP3,ADAM12,TIMP1,RECK,MMP14,MMP10,MMP2,MMP25,MMP1,MMP19
Non-Small Cell Lung Cancer Signaling	1.59	0.217	-0.5	10/83 (12%)	0/83 (0%)	8/83 (10%)	65/83 (78%)	RAP1B,GRB2,RALB,PIK3C2G,PIK3R5,EGF,TLR9,KLB,CCND1,PIK3CG,IRS1,ITPR3,IRS2,PIK3CD,RASSF5,ERBB2,RXRA,EGFR
Differential Regulation of Cytokine Production in Macrophages and T Helper Cells by IL-17A and IL-17F	1.59	0.333	-	0/18 (0%)	0/18 (0%)	6/18 (33%)	12/18 (67%)	CCL2,IL1B,CXCL1,CCL5,IL6,TNF
Purine Nucleotides Degradation II (Aerobic)	1.59	0.333	2.449	0/18 (0%)	0/18 (0%)	6/18 (33%)	12/18 (67%)	ADA2,NT5E,IMPDH1,XDH,ADA,PNP
Glioma Signaling	1.58	0.202	0.894	9/119 (8%)	0/119 (0%)	15/119 (13%)	95/119 (80%)	RAP1B,E2F4,CAMK4,PRKCQ,GRB2,RALB,PIK3C2G,PIK3R5,EGF,E2F3,TLR9,CCND1,KLB,SHC1,CDKN2D,IRS1,PIK3CG,PRKCD,IRS2,PIK3CD,PDGFD,CAMK2B,EGFR,PRKCB
UVB-Induced MAPK Signaling	1.57	0.227	1.069	5/66 (8%)	0/66 (0%)	10/66 (15%)	51/66 (77%)	PRKCQ,GRB2,HIST1H3C,PIK3C2G,PIK3R5,TLR9,KLB,EIF4EBP1,IRS1,PIK3CG,PRKCD,PIK3CD,IRS2,PRKCB,EGFR
Differential Regulation of Cytokine Production in Intestinal Epithelial Cells by IL-17A and IL-17F	1.56	0.304	-	0/23 (0%)	0/23 (0%)	7/23 (30%)	16/23 (70%)	IL1A,CCL2,IL1B,CXCL1,CCL5,TNF,DEFB4A/DEFB4B
D-myo-inositol (1,4,5,6)-Tetrakisphosphate Biosynthesis	1.55	0.196	2.117	8/138 (6%)	0/138 (0%)	19/138 (14%)	111/138 (80%)	SOCS3,PTPN2,PPP1R1A,EPHX2,PPFIA3,HACD2,PTPRF,PTPRC,CDC25B,PTPRJ,PDCD1,PTPRO,DUSP10,PPP1R13B,PTPN1,ALPL,CDC25A,PTPN7,CDC25C,PTPN6,PTPN20,PAWR,PPP1R16B,PDXP,SIRPA,PTPN22,NUDT1
D-myo-inositol (3,4,5,6)-tetrakisphosphate Biosynthesis	1.55	0.196	2.117	8/138 (6%)	0/138 (0%)	19/138 (14%)	111/138 (80%)	SOCS3,PTPN2,PPP1R1A,EPHX2,PPFIA3,HACD2,PTPRF,PTPRC,CDC25B,PTPRJ,PDCD1,PTPRO,DUSP10,PPP1R13B,PTPN1,ALPL,CDC25A,PTPN7,CDC25C,PTPN6,PTPN20,PAWR,PPP1R16B,PDXP,SIRPA,PTPN22,NUDT1
Cell Cycle: G2/M DNA Damage Checkpoint Regulation	1.51	0.24	-3.162	1/50 (2%)	0/50 (0%)	11/50 (22%)	38/50 (76%)	CDC25B,CDC25C,CKS2,YWHAH,WEE1,TOP2A,CCNB2,PLK1,AURKA,RPS6KA1,CDK1,CCNB1
3-phosphoinositide Degradation	1.5	0.191	2.043	9/152 (6%)	0/152 (0%)	20/152 (13%)	123/152 (81%)	SOCS3,PTPN2,PPP1R1A,EPHX2,PPFIA3,HACD2,PTPRF,PTPRC,CDC25B,PTPRJ,PDCD1,PTPRO,PPP1R13B,DUSP10,PTPN1,ALPL,CDC25A,PTPN7,CDC25C,PTPN6,PTPN20,PAWR,INPP5D,INPP5J,PDXP,PPP1R16B,SIRPA,PTPN22,NUDT1
Apelin Pancreas Signaling Pathway	1.49	0.232	-0.277	5/56 (9%)	0/56 (0%)	8/56 (14%)	43/56 (77%)	GRB2,PIK3R5,PIK3C2G,NFKB2,NFKB1,TLR9,KLB,APLN,IRS1,PIK3CG,PRKAA2,PIK3CD,IRS2
Melanocyte Development and Pigmentation Signaling	1.49	0.204	0	10/103 (10%)	0/103 (0%)	11/103 (11%)	82/103 (80%)	RAP1B,PTPN6,GRB2,SOX10,RALB,PIK3C2G,PIK3R5,ADCY6,TLR9,KLB,KITLG,SHC1,RPS6KA6,ADCY5,IRS1,PIK3CG,SH2B2,IRS2,PIK3CD,DCT,RPS6KA1
NRF2-mediated Oxidative Stress Response	1.47	0.183	3.5	8/197 (4%)	0/197 (0%)	28/197 (14%)	161/197 (82%)	RAP1B,GSTM5,PRDX1,PPIB,PIK3R5,KLB,HMOX1,GSTM2,SOD2,PIK3CG,DNAJC8,FOSL1,IRS2,TXN,GSTK1,UBB,MGST1,PRKCQ,GRB2,GSTM3,ACTB,RALB,PIK3C2G,JUNB,TLR9,MAFF,GSTO1,FTL,IRS1,PRKCD,DNAJB11,PIK3CD,MAP2K3,GSTP1,PRKCB,FTH1
GADD45 Signaling	1.47	0.316	-	1/19 (5%)	0/19 (0%)	5/19 (26%)	13/19 (68%)	PCNA,GADD45B,CCND3,CCND1,CDK1,CCNB1
Putrescine Degradation III	1.47	0.316	0.816	2/19 (11%)	0/19 (0%)	4/19 (21%)	13/19 (68%)	ALDH1A3,ALDH3A2,SAT1,SAT2,IL4I1,MAOA
PI3K/AKT Signaling	1.47	0.195	3.962	2/128 (2%)	0/128 (0%)	23/128 (18%)	103/128 (80%)	RAP1B,CDC37,YWHAH,GRB2,NFKBIE,RALB,ITGA5,NFKB2,JAK2,NFKB1,CCND1,INPP5D,EIF4EBP1,NFKBID,SHC1,HSP90B1,NFKBIA,INPP5J,PIK3CG,MAP3K8,PIK3CD,PTGS2,JAK3,ITGA4,MCL1
Purine Ribonucleosides Degradation to Ribose-1-phosphate	1.45	0.5	-	0/6 (0%)	0/6 (0%)	3/6 (50%)	3/6 (50%)	ADA2,ADA,PNP
Corticotropin Releasing Hormone Signaling	1.44	0.193	0.426	13/135 (10%)	0/135 (0%)	13/135 (10%)	109/135 (81%)	RAP1B,NOS1,CACNA1I,CAMK4,GLI2,CACNA2D2,ARPC5,CACNA1E,ADCY5,SMO,CACNB2,CACNA2D4,FASLG,CACNA1G,IVL,PRKCQ,CACNA1D,CNR1,PTCH1,ADCY6,GNAI2,PRKCD,ITPR3,PTGS2,GLI1,PRKCB
Mouse Embryonic Stem Cell Pluripotency	1.41	0.198	0.426	11/111 (10%)	0/111 (0%)	11/111 (10%)	89/111 (80%)	RAP1B,GRB2,RALB,PIK3C2G,PIK3R5,SMAD5,STAT3,JAK2,TLR9,KLB,FZD8,WNT3A,BMPR1A,IRS1,PIK3CG,SMO,IRS2,PIK3CD,JAK3,FZD2,ID4,FZD7
Basal Cell Carcinoma Signaling	1.41	0.217	-2.111	13/69 (19%)	0/69 (0%)	2/69 (3%)	54/69 (78%)	WNT10B,GLI2,PTCH1,WNT2B,FZD8,WNT3A,WNT10A,WNT7B,SMO,WNT4,BMP7,GLI1,FZD2,BMP1,FZD7
ILK Signaling	1.4	0.181	2.874	9/193 (5%)	0/193 (0%)	26/193 (13%)	158/193 (82%)	MYL6,PIK3R5,MYH11,HIF1A,NFKB1,RHOH,KLB,CCND1,PGF,RHOG,PIK3CG,RHOU,IRS2,TMSB10/TMSB4X,RHOF,RND2,CFL1,GRB2,RHOC,TNFRSF1A,ACTB,MYH14,SNAI1,PIK3C2G,NFKB2,TLR9,ITGB2,DOCK1,RND3,IRS1,SH2B2,PIK3CD,PTGS2,ITGB6,TNF
GNRH Signaling	1.39	0.185	1.46	10/168 (6%)	0/168 (0%)	21/168 (13%)	137/168 (82%)	CACNA1I,RAP1B,PLCB2,CAMK4,CACNA2D2,NFKB1,PAK1,CACNA1E,GNG11,GNA15,ADCY5,CACNB2,GNG5,CACNA2D4,CAMK2B,EGFR,CACNA1G,PRKCQ,CACNA1D,GRB2,RALB,ADCY6,MMP2,NFKB2,GNAI2,PLCB4,PRKCD,ITPR3,MAP2K3,MAP3K8,PRKCB
Adenosine Nucleotides Degradation II	1.39	0.333	2.236	0/15 (0%)	0/15 (0%)	5/15 (33%)	10/15 (67%)	ADA2,NT5E,XDH,ADA,PNP
Melatonin Signaling	1.36	0.214	1.604	6/70 (9%)	0/70 (0%)	9/70 (13%)	55/70 (79%)	PLCB2,PRKCQ,CAMK4,PDIA3,PLCL2,PLCH2,SLC2A4,GNAI2,PLCB4,PLCE1,RORA,PRKCD,MAP2K3,PRKCB,CAMK2B
VEGF Family Ligand-Receptor Interactions	1.36	0.202	1.414	6/94 (6%)	0/94 (0%)	13/94 (14%)	75/94 (80%)	RAP1B,PRKCQ,NRP2,GRB2,RALB,PIK3C2G,PIK3R5,TLR9,KLB,PGF,SHC1,IRS1,PIK3CG,PRKCD,IRS2,PLA2G4F,PIK3CD,PRKCB,PLA2G12A
Wnt/β-catenin Signaling	1.36	0.183	-1.569	22/169 (13%)	0/169 (0%)	9/169 (5%)	138/169 (82%)	WNT10B,SOX10,LRP6,CCND1,RARG,WIF1,CDH3,TGFB1,UBA52,WNT7B,SMO,WNT4,DKK2,MAP4K1,FZD2,SOX5,UBB,LRP5,AXIN2,WNT2B,HDAC1,UBD,FZD8,CSNK2A2,WNT3A,SOX6,WNT10A,RPS27A,SOX8,ACVR2A,FZD7
Prostate Cancer Signaling	1.32	0.198	-	6/101 (6%)	0/101 (0%)	14/101 (14%)	81/101 (80%)	RAP1B,GRB2,NFKBIE,RALB,PIK3C2G,PIK3R5,NFKB2,TLR9,NFKB1,KLB,CCND1,NFKBID,HSP90B1,NFKBIA,AR,IRS1,PIK3CG,IRS2,PIK3CD,GSTP1
G Protein Signaling Mediated by Tubby	1.32	0.258	-	2/31 (6%)	0/31 (0%)	6/31 (19%)	23/31 (74%)	LCK,PLCB2,PLCB4,GNG11,TUB,JAK2,GNG5,GNG10
Dermatan Sulfate Biosynthesis (Late Stages)	1.31	0.238	1.265	3/42 (7%)	0/42 (0%)	7/42 (17%)	32/42 (76%)	CHST2,HS3ST3B1,UST,CHST11,HS6ST3,HS3ST1,HS3ST6,SULT1B1,HS3ST3A1,DSE
G Beta Gamma Signaling	1.31	0.192	2.711	5/120 (4%)	0/120 (0%)	18/120 (15%)	97/120 (81%)	CACNA1G,RAP1B,CACNA1I,CACNA1D,CACNA2D2,PRKCQ,GRB2,RALB,GNG10,GNAI2,BTK,SHC1,PAK1,CACNA1E,GNG11,GNA15,PIK3CG,PRKCD,CACNB2,GNG5,CACNA2D4,EGFR,PRKCB
Biotin-carboxyl Carrier Protein Assembly	1.31	0.667	-	2/3 (67%)	0/3 (0%)	0/3 (0%)	1/3 (33%)	ACACB,ACACA
Glycerol-3-phosphate Shuttle	1.31	0.667	-	2/3 (67%)	0/3 (0%)	0/3 (0%)	1/3 (33%)	GPD1,GPD1L
Neuropathic Pain Signaling In Dorsal Horn Neurons	1.3	0.193	0.853	9/114 (8%)	0/114 (0%)	13/114 (11%)	92/114 (81%)	PLCB2,CAMK4,PRKCQ,PDIA3,GRB2,PIK3C2G,PIK3R5,PLCL2,PLCH2,TLR9,KLB,GRINA,PLCB4,PLCE1,IRS1,PIK3CG,PRKCD,ITPR3,IRS2,PIK3CD,CAMK2B,PRKCB
PCP pathway	1.27	0.217	-1.941	10/60 (17%)	0/60 (0%)	3/60 (5%)	47/60 (78%)	FZD8,WNT3A,PFN1,WNT10B,WNT10A,WNT7B,WNT2B,SMO,WNT4,JUNB,FZD2,LGR4,FZD7
Antiproliferative Role of Somatostatin Receptor 2	1.27	0.205	1.291	5/78 (6%)	0/78 (0%)	11/78 (14%)	62/78 (79%)	RAP1B,NOS1,PTPN6,GRB2,RALB,PIK3C2G,PIK3R5,TLR9,KLB,GNG10,GNG11,PIK3CG,IRS1,PIK3CD,IRS2,GNG5
Superpathway of Serine and Glycine Biosynthesis I	1.25	0.429	-	3/7 (43%)	0/7 (0%)	0/7 (0%)	4/7 (57%)	PSAT1,PHGDH,SHMT1
Ceramide Biosynthesis	1.25	0.429	-	3/7 (43%)	0/7 (0%)	0/7 (0%)	4/7 (57%)	SPTSSB,DEGS2,SPTLC3
cAMP-mediated signaling	1.24	0.173	1	12/225 (5%)	0/225 (0%)	27/225 (12%)	186/225 (83%)	HCAR3,RGS18,CAMK4,PTGER3,RAPGEF4,AKAP2,ADCY5,CXCR2,CNR2,HTR7,RGS10,RGS14,PDE11A,HCAR2,PTGER4,PDE6B,CAMK2B,HRH2,RGS2,PTGIR,NPY1R,CNR1,FPR2,ADCY6,AKAP6,PDE4B,STAT3,FPR1,S1PR3,GNAI2,P2RY13,P2RY14,CCR4,VIPR1,CREM,PDE8B,PTGER2,RPS6KA1,AKAP1
4-1BB Signaling in T Lymphocytes	1.24	0.25	2.236	0/32 (0%)	0/32 (0%)	8/32 (25%)	24/32 (75%)	NFKBID,TNFRSF9,NFKBIA,NFKBIE,TNFSF9,NFKB2,NFKB1,TRAF1
Ephrin B Signaling	1.22	0.205	0.905	3/73 (4%)	0/73 (0%)	12/73 (16%)	58/73 (79%)	GNAI2,EPHB6,RAC2,PAK1,GNG11,GNA15,CFL1,CXCR4,CAP1,EPHB3,VAV1,EFNB3,GNG5,LIMK1,GNG10
Chronic Myeloid Leukemia Signaling	1.19	0.189	-	7/111 (6%)	0/111 (0%)	14/111 (13%)	90/111 (81%)	RAP1B,STAT5A,E2F4,GRB2,HDAC1,RALB,PIK3C2G,PIK3R5,NFKB2,E2F3,TLR9,NFKB1,CCND1,KLB,HDAC5,TGFB1,IRS1,PIK3CG,HDAC11,IRS2,PIK3CD
Wnt/Ca+ pathway	1.18	0.21	0.277	6/62 (10%)	0/62 (0%)	7/62 (11%)	49/62 (79%)	FZD8,PLCB4,PLCB2,PLCE1,PDIA3,SMO,NFKB2,PLCL2,PLCH2,NFKB1,FZD2,PDE6B,FZD7
Endocannabinoid Cancer Inhibition Pathway	1.17	0.179	1.134	10/156 (6%)	0/156 (0%)	18/156 (12%)	128/156 (82%)	NOS1,PIK3R5,CASP4,HIF1A,KLB,CCND1,PGF,CCND3,ADCY5,PIK3CG,CNR2,PRKAA2,CASP1,IRS2,CASP8,CASP10,GRB2,CNR1,ADCY6,PIK3C2G,MMP2,TLR9,GNAI2,IRS1,MAP2K3,PIK3CD,CASP7,CASP5
Ceramide Signaling	1.17	0.192	2.065	4/99 (4%)	0/99 (0%)	15/99 (15%)	80/99 (81%)	RAP1B,GRB2,TNFRSF1A,RALB,PIK3C2G,PIK3R5,NFKB2,TLR9,NFKB1,KLB,S1PR3,S1PR4,IRS1,PIK3CG,SPHK1,IRS2,PIK3CD,TNFRSF1B,TNF
mTOR Signaling	1.16	0.173	2.785	8/202 (4%)	0/202 (0%)	27/202 (13%)	167/202 (83%)	RAP1B,PIK3R5,HIF1A,PRR5L,RHOH,KLB,PGF,EIF4EBP1,HMOX1,RHOG,PIK3CG,GPLD1,RHOU,PRKAA2,IRS2,RHOF,RND2,PRKCQ,GRB2,RHOC,RALB,PIK3C2G,RPS10,TLR9,RPS29,PLD4,RPS6KA6,RND3,IRS1,EIF4A3,PRKCD,RPS27A,PIK3CD,RPS6KA1,PRKCB
Neuroprotective Role of THOP1 in Alzheimer's Disease	1.12	0.186	3.207	2/113 (2%)	0/113 (0%)	19/113 (17%)	92/113 (81%)	GZMA,MME,DPP4,GZMK,HLA-A,GZMB,HLA-B,CTRL,HPN,C1R,TMPRSS11D,PRSS23,HLA-C,MAPT,TPP1,PRSS53,KLK1,HLA-F,FAP,HLA-E,PRSS27
Sperm Motility	1.1	0.183	0	12/120 (10%)	0/120 (0%)	10/120 (8%)	98/120 (82%)	CACNA1G,SLC16A10,PLCB2,CAMK4,PRKCQ,PDIA3,PLA2R1,PLCL2,PDE4B,PLCH2,FRK,PLBD1,PLCB4,PLCE1,PRKCD,ITPR3,RARRES3,PLA2G4F,PNPLA3,MST1R,PRKCB,PLA2G12A
Role of MAPK Signaling in the Pathogenesis of Influenza	1.1	0.197	-	4/76 (5%)	0/76 (0%)	11/76 (14%)	61/76 (80%)	RAP1B,PLA2R1,RALB,BAX,CCL5,PLBD1,CXCL10,CCL2,RARRES3,PLA2G4F,PNPLA3,MAP2K3,PTGS2,TNF,PLA2G12A
Role of Cytokines in Mediating Communication between Immune Cells	1.08	0.212	-	0/52 (0%)	0/52 (0%)	11/52 (21%)	41/52 (79%)	CXCL8,IL1A,IL36G,IL1RN,TGFB1,IL32,IL15,IL1B,IL6,TNF,IL24
Sonic Hedgehog Signaling	1.07	0.241	-2	4/29 (14%)	0/29 (0%)	3/29 (10%)	22/29 (76%)	ARRB2,GLI2,PTCH1,SMO,GLI1,CDK1,CCNB1
Urate Biosynthesis/Inosine 5'-phosphate Degradation	1.06	0.308	2	0/13 (0%)	0/13 (0%)	4/13 (31%)	9/13 (69%)	NT5E,IMPDH1,XDH,PNP
Arsenate Detoxification I (Glutaredoxin)	1.04	0.5	-	0/4 (0%)	0/4 (0%)	2/4 (50%)	2/4 (50%)	PNP,GSTO1
Heme Degradation	1.04	0.5	-	0/4 (0%)	0/4 (0%)	2/4 (50%)	2/4 (50%)	HMOX1,BLVRA
Branched-chain α-keto acid Dehydrogenase Complex	1.04	0.5	-	2/4 (50%)	0/4 (0%)	0/4 (0%)	2/4 (50%)	DBT,BCKDHB
Spermine and Spermidine Degradation I	1.04	0.5	-	0/4 (0%)	0/4 (0%)	2/4 (50%)	2/4 (50%)	SAT1,SAT2
Glutathione Redox Reactions II	1.04	0.5	-	0/4 (0%)	0/4 (0%)	2/4 (50%)	2/4 (50%)	PDIA3,TXNDC12
Melatonin Degradation II	1.04	0.5	-	1/4 (25%)	0/4 (0%)	1/4 (25%)	2/4 (50%)	IL4I1,MAOA
SAPK/JNK Signaling	1.04	0.183	2.236	4/109 (4%)	0/109 (0%)	16/109 (15%)	89/109 (82%)	RAP1B,SH2D2A,RAC2,GRB2,RALB,PIK3C2G,PIK3R5,TLR9,KLB,SHC1,LCK,GNG11,DUSP10,IRS1,PIK3CG,FCER1G,IRS2,MAP4K1,PIK3CD,GNG5
Heparan Sulfate Biosynthesis (Late Stages)	1.04	0.203	0	6/59 (10%)	0/59 (0%)	6/59 (10%)	47/59 (80%)	CHST2,PNPLA7,HS3ST3B1,UST,LIPE,CHST11,HS6ST3,HS3ST1,HS3ST6,SULT1B1,EXTL1,HS3ST3A1
Androgen Signaling	1.01	0.176	1.213	6/136 (4%)	0/136 (0%)	18/136 (13%)	112/136 (82%)	CACNA1G,CACNA1I,CALR,CACNA1D,CACNA2D2,CAMK4,PRKCQ,NFKB2,NFKB1,CCND1,GNG10,GNAI2,POLR2G,SHC1,CACNA1E,GNG11,AR,GNA15,PRKCD,CACNB2,GNG5,CACNA2D4,POLR2L,PRKCB
Neuregulin Signaling	1	0.187	0.535	6/91 (7%)	0/91 (0%)	11/91 (12%)	74/91 (81%)	RAP1B,STAT5A,PRKCQ,BTC,GRB2,RALB,ITGA5,EGF,ERBB3,SHC1,HSP90B1,ERBB4,PRKCD,ERBB2,EGFR,PRKCB,ITGA4
Role of p14/p19ARF in Tumor Suppression	0.987	0.214	-0.333	4/42 (10%)	0/42 (0%)	5/42 (12%)	33/42 (79%)	GRB2,IRS1,PIK3CG,PIK3R5,PIK3C2G,PIK3CD,IRS2,TLR9,KLB
ERK/MAPK Signaling	0.987	0.167	1.915	10/203 (5%)	0/203 (0%)	24/203 (12%)	169/203 (83%)	RAP1B,RAC2,YWHAH,PIK3R5,RAPGEF4,KLB,EIF4EBP1,ELF4,SHC1,PAK1,ELF3,PIK3CG,PLA2G4F,IRS2,STAT1,PLA2G12A,ITGA4,ETS1,GRB2,HIST1H3C,RALB,PIK3C2G,ITGA5,STAT3,TLR9,DOCK1,TLN2,IRS1,PRKCD,PIK3CD,HSPB7,RPS6KA1,ELK3,PRKCB
IL-1 Signaling	0.971	0.185	3.162	2/92 (2%)	0/92 (0%)	15/92 (16%)	75/92 (82%)	IL1A,MYD88,NFKBIE,ADCY6,NFKB2,IRAK3,NFKB1,GNG10,GNAI2,NFKBID,NFKBIA,GNG11,GNA15,ADCY5,MAP2K3,GNG5,IRAK2
Prostanoid Biosynthesis	0.959	0.333	-	0/9 (0%)	0/9 (0%)	3/9 (33%)	6/9 (67%)	PTGES,PTGS2,TBXAS1
Folate Transformations I	0.959	0.333	-	1/9 (11%)	0/9 (0%)	2/9 (22%)	6/9 (67%)	MTHFD1L,MTHFD2,SHMT1
Gustation Pathway	0.959	0.172	-	9/151 (6%)	0/151 (0%)	17/151 (11%)	125/151 (83%)	CACNA1I,LPAR4,PLCB2,CACNA2D2,PANX1,P2RY10,CACNA1E,GNG11,ADCY5,CACNB2,GNG5,PDE11A,CACNA2D4,PDE6B,CACNA1G,CACNA1D,P2RX4,ADCY6,PDE4B,P2RY13,LPAR6,P2RY14,P2RY6,ITPR3,PDE8B,P2RY8
Melanoma Signaling	0.951	0.197	0.577	5/61 (8%)	0/61 (0%)	7/61 (11%)	49/61 (80%)	RAP1B,GRB2,IRS1,PIK3CG,RALB,PIK3R5,PIK3C2G,PIK3CD,IRS2,TLR9,CCND1,KLB
Regulation of Cellular Mechanics by Calpain Protease	0.951	0.197	0.905	4/61 (7%)	0/61 (0%)	8/61 (13%)	49/61 (80%)	RAP1B,CCNA2,TLN2,CAPNS1,GRB2,RALB,EGF,ITGA5,CCND1,CDK1,EGFR,ITGA4
Cyclins and Cell Cycle Regulation	0.947	0.188	1.732	4/80 (5%)	0/80 (0%)	11/80 (14%)	65/80 (81%)	E2F4,WEE1,HDAC1,CCNB2,E2F3,CCND1,CDK1,CCNB1,HDAC5,CCNA2,CDKN2D,CCND3,TGFB1,HDAC11,CDC25A
VEGF Signaling	0.936	0.179	1.414	4/106 (4%)	0/106 (0%)	15/106 (14%)	87/106 (82%)	RAP1B,SH2D2A,PTPN6,GRB2,ACTB,RALB,PIK3C2G,PIK3R5,HIF1A,TLR9,KLB,EIF2S2,PGF,SHC1,IRS1,PIK3CG,IRS2,PIK3CD,PRKCB
RANK Signaling in Osteoclasts	0.921	0.18	1.291	5/100 (5%)	0/100 (0%)	13/100 (13%)	82/100 (82%)	CAMK4,GRB2,NFKBIE,PIK3C2G,PIK3R5,NFKB2,GSN,TLR9,NFKB1,KLB,NFKBID,NFKBIA,IRS1,PIK3CG,IRS2,PIK3CD,MAP3K8,BIRC3
GABA Receptor Signaling	0.907	0.181	-	8/94 (9%)	0/94 (0%)	9/94 (10%)	77/94 (82%)	CACNA1G,CACNA1I,UBB,CACNA1D,CACNA2D2,GABRA4,ADCY6,AP2S1,UBD,CACNA1E,ADCY5,UBA52,RPS27A,CACNB2,CACNA2D4,SLC6A12,ALDH5A1
Estrogen-mediated S-phase Entry	0.896	0.231	1.633	1/26 (4%)	0/26 (0%)	5/26 (19%)	20/26 (77%)	CCNA2,E2F4,E2F3,CCND1,CDK1,CDC25A
Endocannabinoid Developing Neuron Pathway	0.896	0.173	2.132	8/127 (6%)	0/127 (0%)	14/127 (11%)	105/127 (83%)	RAP1B,RAC2,GRB2,CNR1,RALB,PIK3C2G,PIK3R5,ADCY6,STAT3,TLR9,KLB,CCND1,GNAI2,GNG11,ADCY5,IRS1,CNR2,PIK3CG,IRS2,PIK3CD,MAP2K3,GNG5
Aldosterone Signaling in Epithelial Cells	0.893	0.168	0.853	11/167 (7%)	0/167 (0%)	17/167 (10%)	139/167 (83%)	PLCB2,SGK1,PDIA3,HSPA6,PIK3R5,PLCH2,KLB,HSP90B1,PLCE1,DNAJC8,PIK3CG,IRS2,PRKCQ,GRB2,PIK3C2G,PLCL2,TLR9,HSPA12A,PLCB4,DNAJB11,IRS1,PRKCD,ITPR3,HSPB7,PIK3CD,NR3C2,PIP4K2A,PRKCB
Synaptic Long Term Depression	0.886	0.167	0.557	13/174 (7%)	0/174 (0%)	16/174 (9%)	145/174 (83%)	RAP1B,NOS1,CACNA1I,PLCB2,CACNA2D2,PDIA3,PLA2R1,PLCH2,PLBD1,CACNA1E,PLCE1,GNA15,CACNB2,PNPLA3,PLA2G4F,CACNA2D4,PLA2G12A,CACNA1G,PRKCQ,CACNA1D,RALB,PLCL2,GNAI2,PLCB4,PRKCD,ITPR3,LYN,RARRES3,PRKCB
Vitamin-C Transport	0.876	0.267	-	1/15 (7%)	0/15 (0%)	3/15 (20%)	11/15 (73%)	TXN,SLC2A4,GSTO1,SLC2A3
Nitric Oxide Signaling in the Cardiovascular System	0.876	0.176	1.147	7/108 (6%)	0/108 (0%)	12/108 (11%)	89/108 (82%)	PLN,CACNA1D,CAMK4,PRKCQ,GRB2,PIK3C2G,PIK3R5,TLR9,KLB,PGF,HSP90B1,CACNA1E,IRS1,PIK3CG,PRKCD,ITPR3,IRS2,PIK3CD,PRKCB
Glutamine Biosynthesis I	0.87	1	-	0/1 (0%)	0/1 (0%)	1/1 (100%)	0/1 (0%)	GLUL
Xanthine and Xanthosine Salvage	0.87	1	-	0/1 (0%)	0/1 (0%)	1/1 (100%)	0/1 (0%)	PNP
UDP-N-acetyl-D-galactosamine Biosynthesis I	0.87	1	-	0/1 (0%)	0/1 (0%)	1/1 (100%)	0/1 (0%)	GALE
Pyruvate Fermentation to Lactate	0.863	0.4	-	0/5 (0%)	0/5 (0%)	2/5 (40%)	3/5 (60%)	LDHA,LDHB
Tetrahydrofolate Salvage from 5,10-methenyltetrahydrofolate	0.863	0.4	-	0/5 (0%)	0/5 (0%)	2/5 (40%)	3/5 (60%)	MTHFD1L,MTHFD2
Serine Biosynthesis	0.863	0.4	-	2/5 (40%)	0/5 (0%)	0/5 (0%)	3/5 (60%)	PSAT1,PHGDH
dTMP De Novo Biosynthesis	0.863	0.4	-	1/5 (20%)	0/5 (0%)	1/5 (20%)	3/5 (60%)	TYMS,SHMT1
Folate Polyglutamylation	0.863	0.4	-	1/5 (20%)	0/5 (0%)	1/5 (20%)	3/5 (60%)	MTHFD1L,SHMT1
Relaxin Signaling	0.86	0.168	0.229	8/155 (5%)	0/155 (0%)	18/155 (12%)	129/155 (83%)	RAP1B,NFKBIE,PIK3R5,NFKB1,KLB,NFKBIA,GNG11,GNA15,ADCY5,PIK3CG,IRS2,PDE11A,GNG5,PDE6B,GRB2,ADCY6,PIK3C2G,PDE4B,NFKB2,TLR9,GNG10,GNAI2,NFKBID,IRS1,PDE8B,PIK3CD
Factors Promoting Cardiogenesis in Vertebrates	0.86	0.18	-	9/89 (10%)	0/89 (0%)	7/89 (8%)	73/89 (82%)	LRP5,PRKCQ,CDC6,LRP6,SMAD5,FZD8,TGFB1,BMPR1A,PRKCD,SMO,BMP7,FZD2,ACVR2A,PRKCB,BMP1,FZD7
Protein Ubiquitination Pathway	0.854	0.159	-	5/264 (2%)	0/264 (0%)	37/264 (14%)	222/264 (84%)	PSMB3,B2M,USP18,CDC20,PSMA7,HLA-A,PSMB10,HLA-B,HSPA6,USP54,PSMB8,ELOB,UBE2S,TAP1,UBE2F,HSP90B1,UBA52,DNAJC8,PSMA3,PRKN,PSMA2,BIRC3,PSMB4,PSMB9,PSMA6,UBB,PSME2,USP6,UBE2L6,UBE2D1,UBE2T,HSPA12A,UBD,PSME1,HLA-C,DNAJB11,PSMA5,PSMA4,RPS27A,HSPB7,TAP2,UBE2C
Endometrial Cancer Signaling	0.851	0.186	0.577	6/70 (9%)	0/70 (0%)	7/70 (10%)	57/70 (81%)	RAP1B,GRB2,PIK3CG,IRS1,RALB,PIK3R5,PIK3C2G,PIK3CD,IRS2,ERBB2,TLR9,KLB,CCND1
Neurotrophin/TRK Signaling	0.848	0.181	1.604	5/83 (6%)	0/83 (0%)	10/83 (12%)	68/83 (82%)	RAP1B,GRB2,RALB,PIK3C2G,PIK3R5,TLR9,KLB,SHC1,NTRK3,IRS1,PIK3CG,PIK3CD,IRS2,MAP2K3,RPS6KA1
Chondroitin Sulfate Biosynthesis (Late Stages)	0.845	0.2	1	3/45 (7%)	0/45 (0%)	6/45 (13%)	36/45 (80%)	CHST2,HS3ST3B1,UST,CHST11,HS6ST3,HS3ST1,HS3ST6,SULT1B1,HS3ST3A1
D-myo-inositol (1,4,5)-Trisphosphate Biosynthesis	0.836	0.222	0	3/27 (11%)	0/27 (0%)	3/27 (11%)	21/27 (78%)	PLD4,PLCB2,PLCB4,PLCE1,PLCH2,PIP4K2A
CD27 Signaling in Lymphocytes	0.812	0.192	1.134	0/52 (0%)	0/52 (0%)	10/52 (19%)	42/52 (81%)	NFKBID,NFKBIA,NFKBIE,BID,MAP3K8,MAP2K3,NFKB2,NFKB1,CD27,CASP8
Mismatch Repair in Eukaryotes	0.799	0.25	-	0/16 (0%)	0/16 (0%)	4/16 (25%)	12/16 (75%)	PCNA,SLC19A1,FEN1,EXO1
IGF-1 Signaling	0.796	0.171	0.728	5/111 (5%)	0/111 (0%)	14/111 (13%)	92/111 (83%)	RAP1B,SOCS1,SOCS3,IGFBP4,YWHAH,GRB2,RALB,PIK3C2G,PIK3R5,STAT3,JAK2,TLR9,KLB,CSNK2A2,SHC1,IRS1,PIK3CG,IRS2,PIK3CD
Adipogenesis pathway	0.772	0.167	-	13/132 (10%)	0/132 (0%)	9/132 (7%)	110/132 (83%)	WNT10B,PLIN1,TNFRSF1A,HDAC1,CEBPD,HIF1A,SMAD5,SLC2A4,HDAC5,FZD8,BMPR1A,TGFB1,HDAC11,LPL,SMO,CEBPA,BMP7,RPS6KA1,TCF7,FZD2,TNF,FZD7
Heparan Sulfate Biosynthesis	0.767	0.182	0	6/66 (9%)	0/66 (0%)	6/66 (9%)	54/66 (82%)	CHST2,PNPLA7,HS3ST3B1,UST,LIPE,CHST11,HS6ST3,HS3ST1,HS3ST6,SULT1B1,EXTL1,HS3ST3A1
RAR Activation	0.757	0.16	-	9/187 (5%)	0/187 (0%)	21/187 (11%)	157/187 (84%)	JAK2,SMAD5,NFKB1,RARG,TNIP1,ADCY5,TGFB1,ALDH1A3,PIK3CG,MAPKAPK2,RDH13,ZBTB16,MMP1,STAT5A,SRA1,PRKCQ,IL3RA,CSK,RELB,ACTB,ADCY6,NFKB2,CSNK2A2,CSF2RB,PRKCD,PIK3CD,RXRA,PML,PRKCB,RBP4
Agrin Interactions at Neuromuscular Junction	0.752	0.178	1.387	4/73 (5%)	0/73 (0%)	9/73 (12%)	60/73 (82%)	RAP1B,RAC2,ACTB,RALB,ITGA5,ERBB3,ITGAL,ITGB2,PAK1,ERBB4,ERBB2,EGFR,ITGA4
Hypoxia Signaling in the Cardiovascular System	0.752	0.178	1.633	1/73 (1%)	0/73 (0%)	12/73 (16%)	60/73 (82%)	NFKBIE,HIF1A,UBE2S,UBE2D1,UBE2L6,SLC2A4,UBE2T,UBE2F,NFKBID,HSP90B1,NFKBIA,LDHA,UBE2C
Bladder Cancer Signaling	0.745	0.172	-	4/93 (4%)	0/93 (0%)	12/93 (13%)	77/93 (83%)	RAP1B,CXCL8,MMP3,MMP14,RALB,MMP10,EGF,MMP2,MMP25,CCND1,PGF,THBS1,ERBB2,MMP1,MMP19,EGFR
TGF-β Signaling	0.745	0.172	1.807	4/93 (4%)	0/93 (0%)	12/93 (13%)	77/93 (83%)	RAP1B,RUNX3,GRB2,HDAC1,RALB,SMAD5,INHBA,IRF7,RUNX2,TGFB1,BMPR1A,MAP2K3,MAP4K1,BMP7,SERPINE1,ACVR2A
Dermatan Sulfate Biosynthesis	0.701	0.182	1.265	3/55 (5%)	0/55 (0%)	7/55 (13%)	45/55 (82%)	CHST2,HS3ST3B1,UST,CHST11,HS6ST3,HS3ST1,HS3ST6,SULT1B1,HS3ST3A1,DSE
Insulin Receptor Signaling	0.701	0.162	1.528	8/142 (6%)	0/142 (0%)	15/142 (11%)	119/142 (84%)	RAP1B,SOCS3,GRB2,SGK1,RALB,PIK3C2G,PIK3R5,LIPE,JAK2,TLR9,KLB,SLC2A4,INPP5D,PTPRF,EIF4EBP1,SHC1,INPP5J,IRS1,PIK3CG,PTPN1,SH2B2,IRS2,PIK3CD
Guanosine Nucleotides Degradation III	0.672	0.25	-	0/12 (0%)	0/12 (0%)	3/12 (25%)	9/12 (75%)	NT5E,XDH,PNP
IL-22 Signaling	0.67	0.208	1.342	0/24 (0%)	0/24 (0%)	5/24 (21%)	19/24 (79%)	SOCS3,STAT5A,IL10RB,STAT3,STAT1
NGF Signaling	0.67	0.163	2.236	5/123 (4%)	0/123 (0%)	15/123 (12%)	103/123 (84%)	RAP1B,GRB2,RALB,PIK3C2G,PIK3R5,BAX,NFKB2,TLR9,NFKB1,KLB,SHC1,RPS6KA6,RHOG,IRS1,PIK3CG,PRKCD,IRS2,PIK3CD,MAP3K8,RPS6KA1
Glycolysis I	0.67	0.208	2.236	0/24 (0%)	0/24 (0%)	5/24 (21%)	19/24 (79%)	PGK1,ENO1,TPI1,PKM,GAPDH
eNOS Signaling	0.654	0.158	1.342	9/165 (5%)	0/165 (0%)	17/165 (10%)	139/165 (84%)	AQP7,LPAR4,CAMK4,PRKCQ,GRB2,PIK3C2G,HSPA6,PIK3R5,ADCY6,TLR9,KLB,PGF,CCNA2,LPAR6,AQP9,HSP90B1,ADCY5,IRS1,PIK3CG,PRKCD,ITPR3,PRKAA2,PIK3CD,IRS2,CASP8,PRKCB
Sertoli Cell-Sertoli Cell Junction Signaling	0.652	0.156	-	12/179 (7%)	0/179 (0%)	16/179 (9%)	151/179 (84%)	RAP1B,NOS1,SPTBN1,TUBA1B,MPP6,SORBS1,SPTB,TUBB4A,TUBA1C,RAB8B,ITGA4,SPTBN2,TUBB3,TNFRSF1A,ACTB,RALB,ITGA5,EPN2,TJP3,TUBB6,CLDN8,CLDN1,WAS,MAP2K3,MAP3K8,MAGI2,TNF,NECTIN2
Role of CHK Proteins in Cell Cycle Checkpoint Control	0.635	0.175	-1.633	0/57 (0%)	0/57 (0%)	10/57 (18%)	47/57 (82%)	E2F4,PCNA,CDC25C,SLC19A1,CLSPN,PLK1,E2F3,CDK1,CDC25A,NBN
FXR/RXR Activation	0.627	0.16	-	8/125 (6%)	0/125 (0%)	12/125 (10%)	105/125 (84%)	PPARA,IL1A,FETUB,SAA2,PCYOX1,SERPINF2,APOL1,IL36G,SLC51A,IL1RN,CYP19A1,FASN,LPL,IL1B,ABCB11,SERPINA1,PLTP,RXRA,TNF,RBP4
α-Adrenergic Signaling	0.623	0.165	1.265	5/91 (5%)	0/91 (0%)	10/91 (11%)	76/91 (84%)	RAP1B,PRKCQ,CAMK4,RALB,ADCY6,GNG10,GNAI2,GNG11,ADCY5,PRKCD,ITPR3,GNG5,ADRA1A,PRKCB,PHKG1
Cellular Effects of Sildenafil (Viagra)	0.606	0.159	-	10/126 (8%)	0/126 (0%)	10/126 (8%)	106/126 (84%)	SLC4A5,PLCB2,CACNA1D,CAMK4,MYL6,PDIA3,ACTB,MYH14,ADCY6,PLCL2,MYH11,PDE4B,PLCH2,PLCB4,CACNA1E,PLCE1,ADCY5,ITPR3,MYL12B,MYL12A
Choline Biosynthesis III	0.602	0.231	-	1/13 (8%)	0/13 (0%)	2/13 (15%)	10/13 (77%)	PLD4,HMOX1,GPLD1
γ-glutamyl Cycle	0.602	0.231	-	2/13 (15%)	0/13 (0%)	1/13 (8%)	10/13 (77%)	OPLAH,GGT6,ANPEP
β-alanine Degradation I	0.6	0.5	-	1/2 (50%)	0/2 (0%)	0/2 (0%)	1/2 (50%)	ALDH6A1
All-trans-decaprenyl Diphosphate Biosynthesis	0.6	0.5	-	0/2 (0%)	0/2 (0%)	1/2 (50%)	1/2 (50%)	PDSS1
Choline Degradation I	0.6	0.5	-	1/2 (50%)	0/2 (0%)	0/2 (0%)	1/2 (50%)	CHDH
Palmitate Biosynthesis I (Animals)	0.6	0.5	-	1/2 (50%)	0/2 (0%)	0/2 (0%)	1/2 (50%)	FASN
Sulfate Activation for Sulfonation	0.6	0.5	-	0/2 (0%)	0/2 (0%)	1/2 (50%)	1/2 (50%)	PAPSS2
Fatty Acid Biosynthesis Initiation II	0.6	0.5	-	1/2 (50%)	0/2 (0%)	0/2 (0%)	1/2 (50%)	FASN
Adenine and Adenosine Salvage I	0.6	0.5	-	0/2 (0%)	0/2 (0%)	1/2 (50%)	1/2 (50%)	PNP
Cardiolipin Biosynthesis II	0.6	0.5	-	0/2 (0%)	0/2 (0%)	1/2 (50%)	1/2 (50%)	PGS1
Putrescine Biosynthesis III	0.6	0.5	-	0/2 (0%)	0/2 (0%)	1/2 (50%)	1/2 (50%)	ODC1
Glycine Biosynthesis I	0.6	0.5	-	1/2 (50%)	0/2 (0%)	0/2 (0%)	1/2 (50%)	SHMT1
Glutamine Degradation I	0.6	0.5	-	1/2 (50%)	0/2 (0%)	0/2 (0%)	1/2 (50%)	GLS2
GPCR-Mediated Integration of Enteroendocrine Signaling Exemplified by an L Cell	0.588	0.167	-1.732	7/72 (10%)	0/72 (0%)	5/72 (7%)	60/72 (83%)	GNAI2,PLCB2,PLCB4,PLCE1,VIPR1,GNA15,ADCY5,PDIA3,ITPR3,ADCY6,PLCL2,PLCH2
April Mediated Signaling	0.575	0.179	0.378	0/39 (0%)	0/39 (0%)	7/39 (18%)	32/39 (82%)	NFKBID,NFKBIA,NFKBIE,TNFSF13,NFKB2,NFKB1,TRAF1
Phosphatidylglycerol Biosynthesis II (Non-plastidic)	0.573	0.192	0.447	2/26 (8%)	0/26 (0%)	3/26 (12%)	21/26 (81%)	GPAM,CDS1,LPCAT1,GPAT3,PGS1
nNOS Signaling in Neurons	0.562	0.174	-	2/46 (4%)	0/46 (0%)	6/46 (13%)	38/46 (83%)	NOS1AP,NOS1,PRKCQ,CAMK4,CAPNS1,PRKCD,PRKCB,GRINA
Tryptophan Degradation X (Mammalian, via Tryptamine)	0.554	0.2	0	2/20 (10%)	0/20 (0%)	2/20 (10%)	16/20 (80%)	ALDH1A3,ALDH3A2,IL4I1,MAOA
Chondroitin Sulfate Biosynthesis	0.553	0.17	1	3/53 (6%)	0/53 (0%)	6/53 (11%)	44/53 (83%)	CHST2,HS3ST3B1,UST,CHST11,HS6ST3,HS3ST1,HS3ST6,SULT1B1,HS3ST3A1
DNA Double-Strand Break Repair by Homologous Recombination	0.539	0.214	-	0/14 (0%)	0/14 (0%)	3/14 (21%)	11/14 (79%)	RAD51,BRCA2,NBN
Chondroitin Sulfate Degradation (Metazoa)	0.539	0.214	-	0/14 (0%)	0/14 (0%)	3/14 (21%)	11/14 (79%)	CEMIP2,ARSB,CEMIP
Glycogen Degradation III	0.539	0.214	-	1/14 (7%)	0/14 (0%)	2/14 (14%)	11/14 (79%)	PGM5,TYMP,MGAM
Phenylalanine Degradation IV (Mammalian, via Side Chain)	0.539	0.214	-	2/14 (14%)	0/14 (0%)	1/14 (7%)	11/14 (79%)	ALDH3A2,IL4I1,MAOA
Methylglyoxal Degradation III	0.539	0.214	-	1/14 (7%)	0/14 (0%)	2/14 (14%)	11/14 (79%)	AKR1C1/AKR1C2,AKR1B1,AKR1B10
Sucrose Degradation V (Mammalian)	0.532	0.25	-	0/8 (0%)	0/8 (0%)	2/8 (25%)	6/8 (75%)	TPI1,GALM
Histidine Degradation III	0.532	0.25	-	0/8 (0%)	0/8 (0%)	2/8 (25%)	6/8 (75%)	MTHFD1L,MTHFD2
Superoxide Radicals Degradation	0.532	0.25	-	0/8 (0%)	0/8 (0%)	2/8 (25%)	6/8 (75%)	SOD2,GPX7
Gαs Signaling	0.53	0.156	1	5/109 (5%)	0/109 (0%)	12/109 (11%)	92/109 (84%)	HCAR3,HRH2,RGS2,PTGIR,CNR1,ADCY6,RAPGEF4,GNG10,GNG11,VIPR1,ADCY5,HTR7,HCK,PTGER2,GNG5,HCAR2,PTGER4
Autophagy	0.524	0.167	-	1/54 (2%)	0/54 (0%)	8/54 (15%)	45/54 (83%)	CTSZ,CTSL,CTSS,CTSH,CTSW,ATG3,CTSB,CTSC,CTSF
B Cell Activating Factor Signaling	0.507	0.171	2	0/41 (0%)	0/41 (0%)	7/41 (17%)	34/41 (83%)	NFKBID,NFKBIA,NFKBIE,NFKB2,NFKB1,TNFSF13B,TRAF1
Superpathway of Citrulline Metabolism	0.484	0.2	-	3/15 (20%)	0/15 (0%)	0/15 (0%)	12/15 (80%)	NOS1,LOC102724788/PRODH,GLS2
Coagulation System	0.483	0.171	0	1/35 (3%)	0/35 (0%)	5/35 (14%)	29/35 (83%)	SERPINA5,PLAUR,SERPINA1,PLAU,SERPINE1,SERPINF2
Serotonin Receptor Signaling	0.476	0.167	-	4/42 (10%)	0/42 (0%)	3/42 (7%)	35/42 (83%)	GCH1,ADCY5,HTR7,ADCY6,SLC6A4,IL4I1,MAOA
Cell Cycle Control of Chromosomal Replication	0.471	0.161	-	1/56 (2%)	0/56 (0%)	8/56 (14%)	47/56 (84%)	CDC45,CDK15,RPA3,PCNA,CDC6,CDC7,TOP2A,ORC6,CDK1
PXR/RXR Activation	0.47	0.159	-	7/63 (11%)	0/63 (0%)	3/63 (5%)	53/63 (84%)	PPARA,GSTM2,ALDH3A2,ABCB11,IL6,HMGCS2,RXRA,ABCC3,TNF,PAPSS2
Citrulline Biosynthesis	0.46	0.222	-	2/9 (22%)	0/9 (0%)	0/9 (0%)	7/9 (78%)	LOC102724788/PRODH,GLS2
GDP-glucose Biosynthesis	0.46	0.222	-	1/9 (11%)	0/9 (0%)	1/9 (11%)	7/9 (78%)	PGM5,HK3
NADH Repair	0.453	0.333	-	0/3 (0%)	0/3 (0%)	1/3 (33%)	2/3 (67%)	GAPDH
Proline Degradation	0.453	0.333	-	1/3 (33%)	0/3 (0%)	0/3 (0%)	2/3 (67%)	LOC102724788/PRODH
1,25-dihydroxyvitamin D3 Biosynthesis	0.453	0.333	-	0/3 (0%)	0/3 (0%)	1/3 (33%)	2/3 (67%)	CYP27B1
Ascorbate Recycling (Cytosolic)	0.453	0.333	-	0/3 (0%)	0/3 (0%)	1/3 (33%)	2/3 (67%)	GSTO1
Tetrahydrobiopterin Biosynthesis I	0.453	0.333	-	0/3 (0%)	0/3 (0%)	1/3 (33%)	2/3 (67%)	GCH1
Hypusine Biosynthesis	0.453	0.333	-	0/3 (0%)	0/3 (0%)	1/3 (33%)	2/3 (67%)	EIF5A
4-hydroxyproline Degradation I	0.453	0.333	-	1/3 (33%)	0/3 (0%)	0/3 (0%)	2/3 (67%)	HOGA1
Thyroid Hormone Biosynthesis	0.453	0.333	-	1/3 (33%)	0/3 (0%)	0/3 (0%)	2/3 (67%)	TPO
Oxidized GTP and dGTP Detoxification	0.453	0.333	-	0/3 (0%)	0/3 (0%)	1/3 (33%)	2/3 (67%)	NUDT1
Tetrahydrobiopterin Biosynthesis II	0.453	0.333	-	0/3 (0%)	0/3 (0%)	1/3 (33%)	2/3 (67%)	GCH1
4-aminobutyrate Degradation I	0.453	0.333	-	1/3 (33%)	0/3 (0%)	0/3 (0%)	2/3 (67%)	ALDH5A1
ERK5 Signaling	0.447	0.155	1.265	3/71 (4%)	0/71 (0%)	8/71 (11%)	60/71 (85%)	RAP1B,SH2D2A,RPS6KA6,YWHAH,SGK1,RALB,EGF,MAP3K8,FOSL1,RPS6KA1,EGFR
Stearate Biosynthesis I (Animals)	0.447	0.163	0.378	3/43 (7%)	0/43 (0%)	4/43 (9%)	36/43 (84%)	DHCR24,FASN,PPT1,DBT,ACSL4,ACOT9,TBXAS1
Glutaryl-CoA Degradation	0.434	0.188	-	2/16 (13%)	0/16 (0%)	1/16 (6%)	13/16 (81%)	PARK7,HACD2,HSD17B8
Parkinson's Signaling	0.434	0.188	-	2/16 (13%)	0/16 (0%)	1/16 (6%)	13/16 (81%)	SEPT5,PARK7,PRKN
Dopamine Degradation	0.421	0.167	0.447	2/30 (7%)	0/30 (0%)	3/30 (10%)	25/30 (83%)	ALDH1A3,ALDH3A2,SULT1B1,IL4I1,MAOA
Triacylglycerol Biosynthesis	0.42	0.159	-1.134	5/44 (11%)	0/44 (0%)	2/44 (5%)	37/44 (84%)	GPAM,LPCAT1,DGAT2,DBT,GPAT3,LPIN3,PLPP2
Synaptic Long Term Potentiation	0.409	0.146	1.213	6/123 (5%)	0/123 (0%)	12/123 (10%)	105/123 (85%)	RAP1B,PLCB2,CAMK4,PRKCQ,PDIA3,PPP1R1A,RALB,PLCL2,PLCH2,GRINA,PLCB4,PLCE1,GNA15,PRKCD,ITPR3,RPS6KA1,CAMK2B,PRKCB
BMP signaling pathway	0.408	0.15	1.508	3/80 (4%)	0/80 (0%)	9/80 (11%)	68/80 (85%)	RAP1B,CAMK4,BMPR1A,GRB2,RUNX2,RALB,GREM1,BMP7,NFKB2,SMAD5,NFKB1,BMP1
Cell Cycle: G1/S Checkpoint Regulation	0.402	0.152	-0.333	3/66 (5%)	0/66 (0%)	7/66 (11%)	56/66 (85%)	E2F4,CDKN2D,CCND3,TGFB1,HDAC11,HDAC1,E2F3,CCND1,HDAC5,CDC25A
Glucose and Glucose-1-phosphate Degradation	0.4	0.2	-	1/10 (10%)	0/10 (0%)	1/10 (10%)	8/10 (80%)	PGM5,HK3
Ketogenesis	0.4	0.2	-	2/10 (20%)	0/10 (0%)	0/10 (0%)	8/10 (80%)	HMGCLL1,HMGCS2
Dopamine-DARPP32 Feedback in cAMP Signaling	0.397	0.144	-0.229	10/160 (6%)	0/160 (0%)	13/160 (8%)	137/160 (86%)	NOS1,PLCB2,CACNA1D,CAMK4,PRKCQ,KCNJ2,PDIA3,KCNJ15,ADCY6,PAWR,PLCL2,PLCH2,GRINA,GNAI2,PLCB4,CACNA1E,PLCE1,ADCY5,PRKCD,CAMKK1,CREM,ITPR3,PRKCB
Thyroid Cancer Signaling	0.395	0.156	-	3/45 (7%)	0/45 (0%)	4/45 (9%)	38/45 (84%)	RAP1B,SHC1,CXCL8,NTRK3,RALB,RXRA,CCND1
Granzyme A Signaling	0.391	0.176	-	0/17 (0%)	0/17 (0%)	3/17 (18%)	14/17 (82%)	GZMA,PRF1,NME1
CDP-diacylglycerol Biosynthesis I	0.389	0.167	0	2/24 (8%)	0/24 (0%)	2/24 (8%)	20/24 (83%)	GPAM,CDS1,LPCAT1,GPAT3
ATM Signaling	0.363	0.144	-0.632	1/97 (1%)	0/97 (0%)	13/97 (13%)	83/97 (86%)	CDC25C,GADD45B,TP73,CCNB2,CDK1,CCNB1,NBN,RAD51,NFKBIA,H2AFX,BID,BLM,CBX3,CDC25A
Airway Inflammation in Asthma	0.358	0.25	-	0/4 (0%)	0/4 (0%)	1/4 (25%)	3/4 (75%)	TNF
Uracil Degradation II (Reductive)	0.358	0.25	-	0/4 (0%)	0/4 (0%)	1/4 (25%)	3/4 (75%)	DPYD
Phenylethylamine Degradation I	0.358	0.25	-	1/4 (25%)	0/4 (0%)	0/4 (0%)	3/4 (75%)	ALDH3A2
Eumelanin Biosynthesis	0.358	0.25	-	1/4 (25%)	0/4 (0%)	0/4 (0%)	3/4 (75%)	DCT
Thymine Degradation	0.358	0.25	-	0/4 (0%)	0/4 (0%)	1/4 (25%)	3/4 (75%)	DPYD
NAD Biosynthesis III	0.358	0.25	-	0/4 (0%)	0/4 (0%)	1/4 (25%)	3/4 (75%)	NAMPT
Gluconeogenesis I	0.357	0.16	2	0/25 (0%)	0/25 (0%)	4/25 (16%)	21/25 (84%)	PGK1,ENO1,ME2,GAPDH
Valine Degradation I	0.353	0.167	-	3/18 (17%)	0/18 (0%)	0/18 (0%)	15/18 (83%)	DBT,ALDH6A1,BCKDHB
D-myo-inositol (1,4,5)-trisphosphate Degradation	0.353	0.167	-	1/18 (6%)	0/18 (0%)	2/18 (11%)	15/18 (83%)	INPP1,INPP5J,INPP5D
Fatty Acid α-oxidation	0.353	0.167	-	1/18 (6%)	0/18 (0%)	2/18 (11%)	15/18 (83%)	ALDH1A3,ALDH3A2,PTGS2
Apelin Muscle Signaling Pathway	0.353	0.167	-	2/18 (11%)	0/18 (0%)	1/18 (6%)	15/18 (83%)	APLN,PRKAA2,SLC2A4
Acyl-CoA Hydrolysis	0.35	0.182	-	0/11 (0%)	0/11 (0%)	2/11 (18%)	9/11 (82%)	PPT1,ACOT9
UDP-N-acetyl-D-galactosamine Biosynthesis II	0.35	0.182	-	0/11 (0%)	0/11 (0%)	2/11 (18%)	9/11 (82%)	GALE,HK3
FGF Signaling	0.342	0.143	0.832	4/91 (4%)	0/91 (0%)	9/91 (10%)	78/91 (86%)	PTPN6,GRB2,PIK3C2G,PIK3R5,STAT3,TLR9,KLB,IRS1,PIK3CG,IRS2,PIK3CD,MAP2K3,MAPKAPK2
Mitochondrial Dysfunction	0.334	0.139	-	2/165 (1%)	0/165 (0%)	21/165 (13%)	142/165 (86%)	COX17,UCP2,PSENEN,COX6C,XDH,LRRK2,UQCR11,GPX7,NDUFA1,NDUFA2,NDUFB3,ATP5F1E,VPS9D1,SOD2,PARK7,NDUFV2,UQCR10,COX7A2,NDUFS6,ATP5MF,PRKN,CASP8,MAOA
Apelin Liver Signaling Pathway	0.327	0.154	0	1/26 (4%)	0/26 (0%)	3/26 (12%)	22/26 (85%)	IRS1,APLN,TNF,FAS
Mechanisms of Viral Exit from Host Cells	0.318	0.146	-	0/41 (0%)	0/41 (0%)	6/41 (15%)	35/41 (85%)	PRKCQ,PRKCD,ACTB,LMNB2,LMNB1,PRKCB
DNA damage-induced 14-3-3σ Signaling	0.318	0.158	-	0/19 (0%)	0/19 (0%)	3/19 (16%)	16/19 (84%)	CCNB2,CDK1,CCNB1
Hematopoiesis from Multipotent Stem Cells	0.306	0.167	-	1/12 (8%)	0/12 (0%)	1/12 (8%)	10/12 (83%)	KITLG,IL15
Glycogen Degradation II	0.306	0.167	-	1/12 (8%)	0/12 (0%)	1/12 (8%)	10/12 (83%)	PGM5,TYMP
Mevalonate Pathway I	0.306	0.167	-	2/12 (17%)	0/12 (0%)	0/12 (0%)	10/12 (83%)	MVK,HMGCS2
BER pathway	0.306	0.167	-	0/12 (0%)	0/12 (0%)	2/12 (17%)	10/12 (83%)	PCNA,FEN1
Superpathway of Cholesterol Biosynthesis	0.299	0.148	-2	4/27 (15%)	0/27 (0%)	0/27 (0%)	23/27 (85%)	DHCR24,MVK,HMGCS2,SC5D
Calcium Signaling	0.298	0.136	-0.258	16/198 (8%)	0/198 (0%)	11/198 (6%)	171/198 (86%)	CACNA1I,RAP1B,CAMK4,CACNA2D2,MYL6,TNNI2,MYH11,GRINA,CACNA1E,TRPV6,HDAC11,CACNB2,TPM4,CACNA2D4,CASQ2,CAMK2B,CACNA1G,CALR,CACNA1D,MYH14,HDAC1,TPM3,ATP2B2,HDAC5,ITPR3,CAMKK1,RCAN2
Pyrimidine Ribonucleotides Interconversion	0.297	0.143	0.816	2/42 (5%)	0/42 (0%)	4/42 (10%)	36/42 (86%)	NME1,CMPK2,AK8,NME2,BLM,AK7
Trehalose Degradation II (Trehalase)	0.288	0.2	-	0/5 (0%)	0/5 (0%)	1/5 (20%)	4/5 (80%)	HK3
Creatine-phosphate Biosynthesis	0.288	0.2	-	1/5 (20%)	0/5 (0%)	0/5 (0%)	4/5 (80%)	CKB
CMP-N-acetylneuraminate Biosynthesis I (Eukaryotes)	0.288	0.2	-	0/5 (0%)	0/5 (0%)	1/5 (20%)	4/5 (80%)	NANS
Citrulline-Nitric Oxide Cycle	0.288	0.2	-	1/5 (20%)	0/5 (0%)	0/5 (0%)	4/5 (80%)	NOS1
Rapoport-Luebering Glycolytic Shunt	0.288	0.2	-	0/5 (0%)	0/5 (0%)	1/5 (20%)	4/5 (80%)	TIGAR
Lactose Degradation III	0.288	0.2	-	0/5 (0%)	0/5 (0%)	1/5 (20%)	4/5 (80%)	PSAP
Glutamate Degradation III (via 4-aminobutyrate)	0.288	0.2	-	1/5 (20%)	0/5 (0%)	0/5 (0%)	4/5 (80%)	ALDH5A1
Maturity Onset Diabetes of Young (MODY) Signaling	0.287	0.15	-	1/20 (5%)	0/20 (0%)	2/20 (10%)	17/20 (85%)	CACNA1E,CACNA1D,GAPDH
Noradrenaline and Adrenaline Degradation	0.287	0.143	-0.447	3/35 (9%)	0/35 (0%)	2/35 (6%)	30/35 (86%)	ALDH1A3,ALDH3A2,ADHFE1,IL4I1,MAOA
Role of BRCA1 in DNA Damage Response	0.285	0.138	0	1/80 (1%)	0/80 (0%)	10/80 (13%)	69/80 (86%)	FANCE,RAD51,E2F4,ACTB,SLC19A1,BRCA2,PLK1,BLM,STAT1,E2F3,NBN
Role of Wnt/GSK-3β Signaling in the Pathogenesis of Influenza	0.277	0.137	-2.53	9/73 (12%)	0/73 (0%)	1/73 (1%)	63/73 (86%)	FZD8,WNT3A,WNT10B,WNT10A,WNT7B,WNT2B,SMO,WNT4,FZD2,FZD7
Leukotriene Biosynthesis	0.268	0.154	-	1/13 (8%)	0/13 (0%)	1/13 (8%)	11/13 (85%)	GGT6,ALOX5
Cholesterol Biosynthesis I	0.268	0.154	-	2/13 (15%)	0/13 (0%)	0/13 (0%)	11/13 (85%)	DHCR24,SC5D
Cholesterol Biosynthesis II (via 24,25-dihydrolanosterol)	0.268	0.154	-	2/13 (15%)	0/13 (0%)	0/13 (0%)	11/13 (85%)	DHCR24,SC5D
Cholesterol Biosynthesis III (via Desmosterol)	0.268	0.154	-	2/13 (15%)	0/13 (0%)	0/13 (0%)	11/13 (85%)	DHCR24,SC5D
Ethanol Degradation IV	0.259	0.143	-	1/21 (5%)	0/21 (0%)	2/21 (10%)	18/21 (86%)	ALDH1A3,ALDH3A2,GPX7
Endoplasmic Reticulum Stress Pathway	0.259	0.143	-	0/21 (0%)	0/21 (0%)	3/21 (14%)	18/21 (86%)	CALR,HSP90B1,CASP7
Pyrimidine Ribonucleotides De Novo Biosynthesis	0.257	0.136	0.816	2/44 (5%)	0/44 (0%)	4/44 (9%)	38/44 (86%)	NME1,CMPK2,AK8,NME2,BLM,AK7
Notch Signaling	0.245	0.135	-1.342	3/37 (8%)	0/37 (0%)	2/37 (5%)	32/37 (86%)	CNTN1,JAG2,NOTCH3,PSENEN,MFNG
DNA Double-Strand Break Repair by Non-Homologous End Joining	0.237	0.143	-	0/14 (0%)	0/14 (0%)	2/14 (14%)	12/14 (86%)	XRCC4,NBN
Acetyl-CoA Biosynthesis I (Pyruvate Dehydrogenase Complex)	0.237	0.167	-	1/6 (17%)	0/6 (0%)	0/6 (0%)	5/6 (83%)	DBT
UDP-N-acetyl-D-glucosamine Biosynthesis II	0.237	0.167	-	0/6 (0%)	0/6 (0%)	1/6 (17%)	5/6 (83%)	GFPT2
Colanic Acid Building Blocks Biosynthesis	0.237	0.143	-	0/14 (0%)	0/14 (0%)	2/14 (14%)	12/14 (86%)	GALE,GALK1
Glycogen Biosynthesis II (from UDP-D-Glucose)	0.237	0.167	-	0/6 (0%)	0/6 (0%)	1/6 (17%)	5/6 (83%)	GYG1
Thioredoxin Pathway	0.196	0.143	-	0/7 (0%)	0/7 (0%)	1/7 (14%)	6/7 (86%)	TXN
Ceramide Degradation	0.196	0.143	-	1/7 (14%)	0/7 (0%)	0/7 (0%)	6/7 (86%)	ACER2
Circadian Rhythm Signaling	0	0.118	-	3/34 (9%)	0/34 (0%)	1/34 (3%)	30/34 (88%)	PER1,NR1D1,CRY2,GRINA
Tight Junction Signaling	0	0.114	-	8/166 (5%)	0/166 (0%)	11/166 (7%)	147/166 (89%)	MYL6,TNFRSF1A,ACTB,MYH14,RAB13,MYH11,NFKB2,NFKB1,TJP3,CLDN8,CLDN1,TGFB1,CEBPA,TNFRSF1B,MAGI2,PATJ,TNF,VASP,NECTIN2
Cardiomyocyte Differentiation via BMP Receptors	0	0.105	-	2/19 (11%)	0/19 (0%)	0/19 (0%)	17/19 (89%)	BMPR1A,BMP7
CDK5 Signaling	0	0.0577	-0.816	4/104 (4%)	0/104 (0%)	2/104 (2%)	98/104 (94%)	RAP1B,LAMA5,ADCY5,MAPT,RALB,ADCY6
Cell Cycle Regulation by BTG Family Proteins	0	0.0811	-	1/37 (3%)	0/37 (0%)	2/37 (5%)	34/37 (92%)	E2F4,E2F3,CCND1
RAN Signaling	0	0.118	-	0/17 (0%)	0/17 (0%)	2/17 (12%)	15/17 (88%)	KPNA2,RANBP1
DNA Methylation and Transcriptional Repression Signaling	0	0.118	-	0/34 (0%)	0/34 (0%)	4/34 (12%)	30/34 (88%)	HIST1H4A,HIST1H4K,HDAC1,HIST1H4I
EIF2 Signaling	0	0.128	1.706	5/218 (2%)	0/218 (0%)	23/218 (11%)	190/218 (87%)	RAP1B,ATF5,RPL22L1,PIK3R5,CCND1,KLB,SHC1,UBA52,PIK3CG,IRS2,RPL36AL,RPL34,GRB2,ACTB,RALB,RPL17,RPS10,PIK3C2G,TLR9,RPS29,EIF2S2,WARS,RPL26L1,IRS1,EIF4A3,PPP1R15A,RPS27A,PIK3CD
AMPK Signaling	0	0.13	1.225	15/215 (7%)	0/215 (0%)	13/215 (6%)	187/215 (87%)	AK8,PIK3R5,LIPE,RAB39A,CCND1,KLB,EIF4EBP1,CCNA2,PIK3CG,FASN,PRKAA2,IRS2,EEF2K,AK7,PFKFB3,RAB27A,ACACB,GRB2,ACTB,PIK3C2G,RAB8A,TLR9,SLC2A4,IRS1,MAP2K3,PIK3CD,ACACA,ADRA1A
Regulation of eIF4 and p70S6K Signaling	0	0.125	1.604	4/160 (3%)	0/160 (0%)	16/160 (10%)	140/160 (88%)	RAP1B,GRB2,RALB,PIK3C2G,PIK3R5,RPS10,ITGA5,TLR9,KLB,RPS29,EIF2S2,EIF4EBP1,SHC1,IRS1,PIK3CG,EIF4A3,RPS27A,IRS2,PIK3CD,ITGA4
Role of Lipids/Lipid Rafts in the Pathogenesis of Influenza	0	0.05	-	0/20 (0%)	0/20 (0%)	1/20 (5%)	19/20 (95%)	RSAD2
Antiproliferative Role of TOB in T Cell Signaling	0	0.115	-	0/26 (0%)	0/26 (0%)	3/26 (12%)	23/26 (88%)	CCNA2,TGFB1,RPS6KA1
Inhibition of Angiogenesis by TSP1	0	0.0625	-	0/32 (0%)	0/32 (0%)	2/32 (6%)	30/32 (94%)	TGFB1,THBS1
Intrinsic Prothrombin Activation Pathway	0	0.0732	-	1/41 (2%)	0/41 (0%)	2/41 (5%)	38/41 (93%)	KLK13,KLK9,KLK1
Assembly of RNA Polymerase II Complex	0	0.06	-	0/50 (0%)	0/50 (0%)	3/50 (6%)	47/50 (94%)	POLR2G,TAF10,POLR2L
Telomere Extension by Telomerase	0	0.0667	-	0/15 (0%)	0/15 (0%)	1/15 (7%)	14/15 (93%)	NBN
Transcriptional Regulatory Network in Embryonic Stem Cells	0	0.111	-	2/54 (4%)	0/54 (0%)	4/54 (7%)	48/54 (89%)	HIST1H4A,HIST1H4K,HIST1H4I,GATA6,L1CAM,STAT3
Netrin Signaling	0	0.123	-	4/65 (6%)	0/65 (0%)	4/65 (6%)	57/65 (88%)	CACNA1G,CACNA1I,RAC2,CACNA2D2,CACNA1E,CACNA1D,CACNB2,CACNA2D4
Fatty Acid Activation	0	0.0769	-	0/13 (0%)	0/13 (0%)	1/13 (8%)	12/13 (92%)	ACSL4
Bupropion Degradation	0	0.125	-	1/24 (4%)	0/24 (0%)	2/24 (8%)	21/24 (88%)	CYP19A1,CYP2J2,CYP2S1
Sphingosine and Sphingosine-1-phosphate Metabolism	0	0.111	-	1/9 (11%)	0/9 (0%)	0/9 (0%)	8/9 (89%)	ACER2
Retinoate Biosynthesis I	0	0.0968	-	1/31 (3%)	0/31 (0%)	2/31 (6%)	28/31 (90%)	ALDH1A3,AKR1B10,RDH13
Thyroid Hormone Metabolism II (via Conjugation and/or Degradation)	0	0.0278	-	0/36 (0%)	0/36 (0%)	1/36 (3%)	35/36 (97%)	SULT1B1
Nicotine Degradation III	0	0.0625	-	1/48 (2%)	0/48 (0%)	2/48 (4%)	45/48 (94%)	CYP19A1,CYP2J2,CYP2S1
Ubiquinol-10 Biosynthesis (Eukaryotic)	0	0.0556	-	0/18 (0%)	0/18 (0%)	1/18 (6%)	17/18 (94%)	MICAL1
tRNA Splicing	0	0.0952	0	2/42 (5%)	0/42 (0%)	2/42 (5%)	38/42 (90%)	PDE8B,PDE4B,PDE11A,PDE6B
The Visual Cycle	0	0.0526	-	1/19 (5%)	0/19 (0%)	0/19 (0%)	18/19 (95%)	RDH13
Melatonin Degradation I	0	0.0702	1	1/57 (2%)	0/57 (0%)	3/57 (5%)	53/57 (93%)	CYP19A1,CYP2J2,SULT1B1,CYP2S1
γ-linolenate Biosynthesis II (Animals)	0	0.0588	-	0/17 (0%)	0/17 (0%)	1/17 (6%)	16/17 (94%)	ACSL4
NAD Salvage Pathway II	0	0.0952	-	0/21 (0%)	0/21 (0%)	2/21 (10%)	19/21 (90%)	ACP2,NT5E
Triacylglycerol Degradation	0	0.122	-2.236	5/41 (12%)	0/41 (0%)	0/41 (0%)	36/41 (88%)	PNPLA7,ABHD6,LPL,LIPE,PNPLA3
Estrogen Biosynthesis	0	0.128	0.447	2/39 (5%)	0/39 (0%)	3/39 (8%)	34/39 (87%)	CYP19A1,CYP2J2,AKR1B15,CYP2S1,HSD17B8
Oleate Biosynthesis II (Animals)	0	0.1	-	1/10 (10%)	0/10 (0%)	0/10 (0%)	9/10 (90%)	ALDH6A1
1D-myo-inositol Hexakisphosphate Biosynthesis II (Mammalian)	0	0.105	-	1/19 (5%)	0/19 (0%)	1/19 (5%)	17/19 (89%)	INPP5J,INPP5D
tRNA Charging	0	0.0526	-	0/38 (0%)	0/38 (0%)	2/38 (5%)	36/38 (95%)	WARS,KARS
Calcium Transport I	0	0.1	-	1/10 (10%)	0/10 (0%)	0/10 (0%)	9/10 (90%)	ATP2B2
NAD Phosphorylation and Dephosphorylation	0	0.1	-	0/10 (0%)	0/10 (0%)	1/10 (10%)	9/10 (90%)	ACP2
Dermatan Sulfate Degradation (Metazoa)	0	0.133	-	0/15 (0%)	0/15 (0%)	2/15 (13%)	13/15 (87%)	CEMIP2,CEMIP
Nicotine Degradation II	0	0.0556	-	1/54 (2%)	0/54 (0%)	2/54 (4%)	51/54 (94%)	CYP19A1,CYP2J2,CYP2S1
Superpathway of D-myo-inositol (1,4,5)-trisphosphate Metabolism	0	0.125	-	1/24 (4%)	0/24 (0%)	2/24 (8%)	21/24 (88%)	INPP1,INPP5J,INPP5D
Mitochondrial L-carnitine Shuttle Pathway	0	0.0588	-	0/17 (0%)	0/17 (0%)	1/17 (6%)	16/17 (94%)	ACSL4
D-myo-inositol (1,3,4)-trisphosphate Biosynthesis	0	0.105	-	1/19 (5%)	0/19 (0%)	1/19 (5%)	17/19 (89%)	INPP5J,INPP5D
Serotonin Degradation	0	0.0923	0	3/65 (5%)	0/65 (0%)	3/65 (5%)	59/65 (91%)	ALDH1A3,ALDH3A2,ADHFE1,SULT1B1,IL4I1,MAOA
Leucine Degradation I	0	0.111	-	1/9 (11%)	0/9 (0%)	0/9 (0%)	8/9 (89%)	HMGCLL1
Bile Acid Biosynthesis, Neutral Pathway	0	0.0769	-	1/13 (8%)	0/13 (0%)	0/13 (0%)	12/13 (92%)	AKR1C1/AKR1C2
Retinol Biosynthesis	0	0.132	-2.236	5/38 (13%)	0/38 (0%)	0/38 (0%)	33/38 (87%)	CES4A,LPL,LIPE,PNPLA3,RDH13
Purine Nucleotides De Novo Biosynthesis II	0	0.0909	-	0/11 (0%)	0/11 (0%)	1/11 (9%)	10/11 (91%)	IMPDH1
Histamine Degradation	0	0.133	-	1/15 (7%)	0/15 (0%)	1/15 (7%)	13/15 (87%)	ALDH1A3,ALDH3A2
Superpathway of Melatonin Degradation	0	0.0968	0.816	2/62 (3%)	0/62 (0%)	4/62 (6%)	56/62 (90%)	CYP19A1,CYP2J2,SULT1B1,IL4I1,CYP2S1,MAOA
Histidine Degradation VI	0	0.0667	-	0/15 (0%)	0/15 (0%)	1/15 (7%)	14/15 (93%)	MICAL1
Pregnenolone Biosynthesis	0	0.0833	-	0/12 (0%)	0/12 (0%)	1/12 (8%)	11/12 (92%)	MICAL1
Acetone Degradation I (to Methylglyoxal)	0	0.103	-	1/29 (3%)	0/29 (0%)	2/29 (7%)	26/29 (90%)	CYP19A1,CYP2J2,CYP2S1
Glycine Betaine Degradation	0	0.1	-	1/10 (10%)	0/10 (0%)	0/10 (0%)	9/10 (90%)	SHMT1
Oxidative Ethanol Degradation III	0	0.118	-	1/17 (6%)	0/17 (0%)	1/17 (6%)	15/17 (88%)	ALDH1A3,ALDH3A2
Ethanol Degradation II	0	0.0938	-	2/32 (6%)	0/32 (0%)	1/32 (3%)	29/32 (91%)	ALDH1A3,ALDH3A2,ADHFE1
Fatty Acid β-oxidation I	0	0.0667	-	1/30 (3%)	0/30 (0%)	1/30 (3%)	28/30 (93%)	ACSL4,HSD17B8
Methionine Degradation I (to Homocysteine)	0	0.05	-	1/20 (5%)	0/20 (0%)	0/20 (0%)	19/20 (95%)	AHCYL2
Superpathway of Methionine Degradation	0	0.0286	-	1/35 (3%)	0/35 (0%)	0/35 (0%)	34/35 (97%)	AHCYL2
Superpathway of Geranylgeranyldiphosphate Biosynthesis I (via Mevalonate)	0	0.125	-	2/16 (13%)	0/16 (0%)	0/16 (0%)	14/16 (88%)	MVK,HMGCS2
Cysteine Biosynthesis III (mammalia)	0	0.0455	-	1/22 (5%)	0/22 (0%)	0/22 (0%)	21/22 (95%)	AHCYL2
UVC-Induced MAPK Signaling	0	0.122	1.633	1/49 (2%)	0/49 (0%)	5/49 (10%)	43/49 (88%)	RAP1B,PRKCQ,PRKCD,RALB,EGFR,PRKCB
Oxidative Phosphorylation	0	0.125	3.606	0/104 (0%)	0/104 (0%)	13/104 (13%)	91/104 (88%)	COX17,COX6C,UQCR11,NDUFA1,ATP5F1E,NDUFA2,NDUFB3,VPS9D1,NDUFV2,UQCR10,ATP5MF,NDUFS6,COX7A2
HIPPO signaling	0	0.093	1.134	7/86 (8%)	0/86 (0%)	1/86 (1%)	78/86 (91%)	TEAD1,YWHAH,RASSF6,AJUBA,SMAD5,PARD3,PATJ,AMOT
Unfolded protein response	0	0.127	-	1/55 (2%)	0/55 (0%)	6/55 (11%)	48/55 (87%)	CALR,HSP90B1,PDIA6,PPP1R15A,HSPA6,CEBPD,CEBPA
Estrogen Receptor Signaling	0	0.0821	-	1/134 (1%)	0/134 (0%)	10/134 (7%)	123/134 (92%)	RAP1B,POLR2G,SHC1,SRA1,GRB2,RUNX2,HIST1H3C,RALB,TAF10,POLR2L,PGR
Nucleotide Excision Repair Pathway	0	0.0857	-	0/35 (0%)	0/35 (0%)	3/35 (9%)	32/35 (91%)	POLR2G,RPA3,POLR2L
Cardiac β-adrenergic Signaling	0	0.114	-0.632	9/140 (6%)	0/140 (0%)	7/140 (5%)	124/140 (89%)	PLN,CACNA1D,PPP1R1A,ADCY6,AKAP6,PDE4B,GNG10,AKAP2,CACNA1E,GNG11,ADCY5,PDE8B,PDE11A,GNG5,PDE6B,AKAP1
Amyloid Processing	0	0.08	-	2/50 (4%)	0/50 (0%)	2/50 (4%)	46/50 (92%)	CSNK2A2,CAPNS1,PSENEN,MAPT
Phototransduction Pathway	0	0.0392	-	0/51 (0%)	0/51 (0%)	2/51 (4%)	49/51 (96%)	GNGT2,PDE6B
Dopamine Receptor Signaling	0	0.0658	-	3/76 (4%)	0/76 (0%)	2/76 (3%)	71/76 (93%)	GCH1,ADCY5,ADCY6,IL4I1,MAOA
Glutamate Receptor Signaling	0	0.107	-	1/56 (2%)	0/56 (0%)	5/56 (9%)	50/56 (89%)	GNG11,CAMK4,GRIK3,GLUL,GNG5,GRINA
Cancer Drug Resistance By Drug Efflux	0	0.109	-	0/55 (0%)	0/55 (0%)	6/55 (11%)	49/55 (89%)	RAP1B,PIK3CG,RALB,PIK3CD,PTGS2,NFKB1
Sirtuin Signaling Pathway	0	0.131	-2.043	6/283 (2%)	0/283 (0%)	31/283 (11%)	246/283 (87%)	PPARA,TUBA1B,GADD45B,TIMM10,TP73,HIF1A,HMGCS2,NFKB1,NDUFA1,NDUFB3,NDUFA2,LDHB,ATP5F1E,SOD2,NDUFS6,PRKAA2,NAMPT,TUBA1C,PGK1,CXCL8,PFKFB3,SLC25A4,UCP2,PPIF,HIST1H3C,ATG3,STAT3,NFKB2,BAX,AGTRAP,NBN,ACADL,NDUFV2,LDHA,TNF,BCL2L11,TOMM5
SPINK1 Pancreatic Cancer Pathway	0	0.127	-1.134	2/55 (4%)	0/55 (0%)	5/55 (9%)	48/55 (87%)	KLK13,KLK9,TGFB1,CTSB,CTRL,KLK1,CPE
NER Pathway	0	0.118	1.265	0/102 (0%)	0/102 (0%)	12/102 (12%)	90/102 (88%)	POLR2G,POLE4,HIST1H4A,RPA3,PCNA,HIST1H4K,HMGN1,NEDD8,TOP2A,SLC19A1,HIST1H4I,POLR2L
