# Supplementary material for: Determination of an Interaction Network between an Extracellular Bacterial Pathogen and the Human Host
Source: mBio. 2019 Jun 18;10(3):e01193-19. doi: 10.1128/mBio.01193-19 (PMC6581864; doi:10.1128/mBio.01193-19)
Supplement: TABLE S6 [file mBio.01193-19-st006.xlsx]

## Sheet: Sheet0
TABLE S6 Ingenuity Upstream Regulatory analysis of host differentially expressed genes
Upstream Regulator	Expr Log Ratio	Molecule Type	Predicted Activation State	Activation z-score	Flags	p-value of overlap	Target molecules in dataset	Mechanistic Network
IFNG		cytokine	Activated	10.425		1.7e-55	ADA2,AIF1,AIM2,APOL6,BAX,BCL2A1,BCL2L11,BMF,BST2,C1QA,C1QB,C1QC,CAMK4,CASP1,CASP8,CCL18,CCL2,CCL5,CCNA2,CCR5,CCRL2,CD163,CD2,CD274,CD40,CD80,CD86,CGAS,CIITA,CMPK2,CSF1R,CTSS,CXCL1,CXCL10,CXCL11,CXCL16,CXCL2,CXCL8,CXCL9,CXCR3,CXCR4,CYBB,DDX58,DDX60,DDX60L,DPP4,EFCAB6,ERBB2,ETV7,FAS,FASN,FCER1G,FCGR1A,FCGR1B,FPR2,GBP1,GBP2,GCH1,GSDMD,HERC6,HLA-A,HLA-B,HLA-C,HLA-DQA1,HLA-DQB1,HLA-DRA, ICAM1, IDO1, I…	457 (14)
Interferon alpha		group	Activated	6.604		7.66e-47	ACP2,ADA2,ADAM19,AIM2,APOBEC3A,APOBEC3G,APOL1,APOL2,APOL3,BST2,C19orf66,CASP1,CASP8,CCND3,CDC25A,CGAS,CSF2RB,CXCL10,CXCL11,CXCL9,DDX58,DHX58,DRAP1,DYNLT1,EFCAB6,ENPP2,EPSTI1,FBXO6,GATA3,GBP1,GIMAP4,GNA15,GVINP1,GZMB,GZMH,HELZ2,HERC5,HERC6,HLA-F,IDO1,IFI27,IFI35,IFI44,IFI44L,IFI6,IFIH1,IFIT1,IFIT2,IFIT3,IFITM1,IFITM2,IGFBP4,IL12RB2,IL15,IL17RA,IL18R1,IL18RAP,IRF1,IRF4,IRF7,IRF8,IRF9,ISG15,ISG20,LA…	234 (7)
IFNL1		cytokine	Activated	7.614	bias	1.46e-41	APOL6,BST2,C19orf66,CMPK2,CXCL10,CXCL11,CXCL8,CXCL9,DDX58,DDX60,DDX60L,EPSTI1,GBP1,HERC5,HERC6,HLA-B,HLA-C,IFI27,IFI35,IFI44,IFI44L,IFI6,IFIH1,IFIT1,IFIT2,IFIT3,IFIT5,IFITM1,IFITM2,IFITM3,IL6,IRF9,ISG15,ISG20,LAMP3,MLKL,MX1,OAS2,OAS3,OASL,PHF11,PLSCR1,PML,PSMB9,RARRES3,RSAD2,RTP4,SAMD9,SLC15A3,SP100,SP110,STAT1,STAT2,TMEM140,TRIM14,TRIM22,UBE2L6,USP18,XAF1,ZC3HAV1	113 (3)
TNF	3.771	cytokine	Activated	9.905		2.99e-41	ABCC3,ADAM8,ADAMTS4,ADM,ALDH1A3,APLN,BCL2A1,BCL3,BID,BIRC3,BIRC5,BST2,CCL18,CCL2,CCL5,CCND1,CCND3,CCR4,CCR7,CD163,CD274,CD40,CD80,CD83,CD86,CDC25C,CFB,CHST2,CTSC,CTSS,CXCL1,CXCL10,CXCL11,CXCL16,CXCL2,CXCL3,CXCL5,CXCL8,CXCL9,CXCR3,CXCR4,CXCR5,CYBA,CYBB,DEFB4A/DEFB4B,DPP4,DUSP10,EGFR,EHD1,ELF3,ETS1,FAS,FOXP3,G0S2,GBP1,GCH1,GPR176,GSTM2,HCAR3,HLA-B,HLA-F,HMOX1,ICAM1,IDO1,IFI27,IFIT1,IFIT3,IFNAR2,IFN…	457 (19)
STAT1	3.096	transcription regulator	Activated	7.187	bias	1.77e-37	APOBEC3G,APOL4,BATF2,C1QTNF7,C1R,C1S,CBFA2T3,CCL19,CCL2,CD14,CD274,CD40,CIITA,CTSS,CX3CR1,CXCL10,CXCL11,CXCL9,DDX60,DEFB4A/DEFB4B,FAS,FCER1G,FOXP3,GBP1,GBP1P1,GBP2,GBP4,GBP5,HAPLN3,HIF1A,HLA-DQA1,HLA-E,ICAM1,IDO1,IFI27,IFI30,IFI35,IFI6,IFIH1,IFIT1,IFIT2,IFIT3,IFITM1,IRF1,IRF2,IRF7,IRF8,IRF9,ISG15,KLF4,LY96,MX1,NLRC5,OAS2,PARP9,PDCD1LG2,PSMB9,RTP4,SAA2,SAMD9L,SERPINB3,SERPINB4,SLAMF8,SOCS1,SOCS3,S…	76 (2)
SPI1	3.223	transcription regulator	Activated	3.712		1.46e-36	C1QC,C3AR1,CCNA2,CCNB1,CCNB2,CCND1,CCR7,CD209,CD68,CD72,CHIT1,CIITA,CMPK2,CSF2RA,CSF2RB,CTSS,CXCL10,CYBB,FCGRT,FES,FTH1,FUT7,GPR84,HELZ2,HK3,IFI27,IFI44,IFI44L,IFI6,IFIT1,IFIT2,IFIT3,IFITM1,IFITM3,IL1B,IL1RN,IL24,IRF7,IRF9,ISG15,ISG20,KLK1,LAMP3,LMO2,MME,MS4A1,MT1E,MT1F,MT1G,MT1H,MT2A,MX1,NCF2,NCF4,OASL,PARP12,PRDM1,PSMB10,PSMB8,PSMB9,PTPN6,RSAD2,SP110,TNFRSF14,TNFSF10,TRIM22,USP18,VAV1
PRL		cytokine	Activated	6.192	bias	5.38e-30	BST2,C19orf66,CCNB1,CCND1,CD69,CMPK2,CTSB,CXCL10,CXCL11,CXCL9,DDX58,DDX60L,DHX58,DTX3L,EGFR,EPSTI1,HELZ2,HERC5,HERC6,IFI35,IFI44,IFI44L,IFI6,IFIH1,IFIT1,IFIT3,IFIT5,IFITM1,IL2RA,IRF7,IRF9,ISG15,KRT19,KRT72,LAMP3,MLKL,MX2,OAS2,OAS3,PARP12,PARP14,PLSCR1,PRLR,REC8,RSAD2,SAMD9,SAMD9L,SAMHD1,SHISA5,SP100,SP110,STAT2,TMEM140,TRIM14,TRIM25,USP18,XAF1	259 (6)
IFNA2		cytokine	Activated	6.693	bias	5.38e-30	APOL6,BAX,BIRC5,BST2,C19orf66,CXCL10,CXCR3,DDX58,DDX60,FAS,GBP1,GBP2,HERC5,HERC6,HIF1A,HSH2D,IFI27,IFI35,IFI44,IFI44L,IFI6,IFIH1,IFIT1,IFIT2,IFIT3,IFIT5,IFITM1,IFITM3,IFNAR2,IL6,IRF1,IRF7,IRF9,ISG15,ISG20,LILRB2,LILRB4,MX1,OAS2,OAS3,PARP12,PLSCR1,PML,RSAD2,SOCS1,SOCS3,SP100,SP110,STAT1,TNFRSF10B,TNFRSF10D,TNFRSF1A,TNFSF10,TRIM14,UBE2L6,USP18,ZC3HAV1	312 (14)
TGM2	3.121	enzyme	Activated	8.843		2.49e-25	ADGRE2,ADGRE3,AQP9,BCL2A1,BIRC3,C5AR1,CCL2,CCND1,CCRL2,CD300C,CD74,CD86,CD93,CFP,CSRNP1,CX3CR1,CXCL10,CXCL8,CXCR5,DDX60,DDX60L,EHD1,FCER1G,FFAR2,GCA,GIMAP6,HK3,HLA-B,ICAM3,IFI35,IFI6,IFIT1,IFIT2,IFIT3,IFIT5,IL10RA,IL1B,IRF9,ITGAM,ITGAX,JAML,LGALS9,LILRA5,LILRB2,LRRC25,LRRK2,MMP2,MPP6,MT2A,NCF2,NLRC4,NPC2,OAS2,OAS3,OASL,PAK1,PARP14,PARP9,PLEKHO2,PLSCR1,PPP1R16B,PTGES,RARRES3,RNF213,S100A8,SAMD9L,S…	263 (7)
NFkB (complex)		complex	Activated	7.307	bias	7.14e-25	ADGRE1,BAX,BCL2A1,BIRC3,BLVRA,CASP8,CCL2,CCL5,CCL8,CCNB1,CCNB2,CCND1,CCR7,CD40,CD80,CD83,CD86,CDC25B,CIITA,CXCL1,CXCL10,CXCL11,CXCL2,CXCL3,CXCL8,CXCL9,CXCR4,DEFB4A/DEFB4B,ELF3,ERBB2,FABP5,FAS,FASLG,FTH1,G0S2,GLI2,HAS2,HERC5,HIF1A,HLA-DMB,HLA-F,HMOX1,ICAM1,IL10RA,IL15,IL15RA,IL1B,IL24,IL2RA,IL6,IRF1,IRF7,JUNB,KYNU,LITAF,LTB,MCL1,MMP1,MMP2,MMP3,NAMPT,NCF2,NFKB1,NFKB2,NFKBIA,NFKBIZ,NOS1,PLAU,PLK1,PP…	437 (18)
IL1RN	3.883	cytokine	Inhibited	-6.519	bias	8.34e-24	CIITA,CTSS,CXCL11,DDX58,GBP1,GSDMD,HERC6,HLA-DQB1,ICAM1,IFI27,IFI44,IFI44L,IFI6,IFIH1,IFIT3,IFIT5,IL1A,IL32,IL6,IRF1,IRF7,IRF9,ISG20,LAMP3,LGALS9,MMP1,MX1,MX2,OAS2,OAS3,OASL,PELI1,PML,RIPK2,RSAD2,RTP4,SAMD9,SERPINE1,SLC15A3,SP100,STAT2,THEMIS2,TNF,TNFSF10,TRIM22,UBD,USP18	379 (13)
MAPK1		kinase	Inhibited	-6.196		9.2e-24	ADAM12,APOL6,AR,AURKA,BIRC5,BST2,C1S,CCL5,CCNB1,CCND1,CFB,CTSB,CXCL11,DDX58,DSE,EHD1,GBP1,HBA1/HBA2,HERC5,HLA-B,HLA-C,HLA-E,IFI16,IFI27,IFI35,IFI44,IFI6,IFIH1,IFIT1,IFIT2,IFIT3,IFIT5,IFITM1,IFITM3,IRF7,IRF9,ISG15,ISG20,LAMP3,LAP3,MKI67,MVP,MX2,MYBL2,NMI,NT5E,OAS2,OAS3,OASL,OGFR,OLFML2A,PARP12,PHF11,PLSCR1,PML,PSMB8,PSMB9,PSME2,PTGS2,SAMHD1,SECTM1,SHANK2,SP100,SP110,STAT1,STAT2,TAP1,TNF,TNFSF10,TR…	302 (9)
TCR		complex	Activated	4.28		2.12e-23	ADM,AIM2,ALOX12,ARHGEF1,BATF,BCL2A1,BCL2L11,BCL3,BIRC3,CCR7,CD28,CD38,CD6,CD69,CD8B,CTLA4,CTSB,CXCL10,CXCL11,CXCL13,CXCL8,CXCL9,CXCR4,CYTIP,DDX58,DHX58,ENO1,FASLG,FOXP3,GBP4,GZMA,GZMB,HERC5,HIF1A,IFI44,IFI44L,IFI6,IFIH1,IFIT1,IFIT2,IFIT3,IL2RA,IL7R,IRF4,IRF7,ISG15,ISG20,LDHB,LMNB1,MAP3K8,MX1,MX2,MYD88,NFKB1,NFKB2,NFKBIA,NME1,OASL,ODC1,PGK1,PIK3CD,PRELID1,PRF1,PTPRC,RELB,RPL17,RSAD2,SDCBP,SELL,SLA…	513 (19)
RELA		transcription regulator	Activated	5.638	bias	3.91e-23	ALOX5AP,ARHGDIB,B2M,BIRC3,CCL19,CCL2,CCL5,CCR7,CD274,CIITA,CXCL1,CXCL10,CXCL11,CXCL2,CXCL3,CXCL5,CXCL8,CXCL9,CXCR4,CYP19A1,ELF3,ERBB2,FAS,FASLG,FCGRT,FSCN1,GCH1,GLI2,HAS2,HIF1A,ICAM1,IFNGR2,IL1A,IL1B,IL1RN,IL6,IRF1,IRF4,LTB,LYN,MMP1,MST1R,NAMPT,NFKB2,NFKBIA,NR4A3,PDE4B,PI3,PKM,PLAU,PLK1,PSMB10,PSMB9,PTGS2,PTPN6,PTX3,RELB,SAA2,SLC2A4,SOD2,STAT5A,TAP1,TAP2,TAPBP,TGFB1,TGM2,TLR2,TLR9,TNF,TNFAIP3,TNF…	546 (21)
IL1A	4.999	cytokine	Activated	6.71	bias	5.08e-23	ALDH1A3,ALDH3A2,BIRC3,CCL2,CCL5,CCL8,CD274,CXCL1,CXCL10,CXCL2,CXCL3,CXCL5,CXCL8,DEFB4A/DEFB4B,GCH1,ICAM1,IL11,IL1A,IL1B,IL32,IL36G,IL6,KITLG,MMP1,MMP10,MT2A,NFKBIA,NFKBIZ,PDCD1LG2,PDZK1IP1,PI3,PLAU,PTGES,PTGS2,PTX3,RHCG,S100A12,S100A7,S100A9,SERPINA1,SERPINB4,SERPINE1,SOD2,SPRR2B,TGFB1,TNF,TNFAIP3,ZC3H12A	455 (17)
TLR7	2.583	transmembrane receptor	Activated	6.038	bias	5.46e-23	CCL2,CCR7,CD1D,CD274,CD38,CD40,CD69,CD80,CD83,CD86,CXCL1,CXCL10,CXCL13,CXCL2,CXCL3,CXCL8,CXCL9,DENND4C,DMXL2,FCMR,ICAM1,IFI35,IFI44L,IFIT1,IFIT3,IFITM1,IL10RA,IL1B,IL21R,IL4I1,IL6,IRF1,IRF9,ISG15,ISG20,MX1,MX2,MYD88,NFKB1,NFKBIA,OAS2,OAS3,PLAU,PTCHD1,PTX3,STAT1,TNF,TRPM2,ZAP70,ZC3H12A	414 (18)
IL27		cytokine	Activated	5.031		1.02e-22	ADGRE1,B2M,CCL2,CCL5,CD14,CD163,CD69,CD80,CD86,CIITA,CR1,CXCL10,CXCL11,CXCL8,CXCL9,GZMB,HLA-A,HLA-B,HLA-C,HLA-DMA,HLA-DMB,HLA-DOB,HLA-DPA1,HLA-DQA1,HLA-DRA,ICAM1,IL10RB,IL1A,IL1B,IL1RN,IL6,IRF1,ITGAM,MRC1,MX1,SOCS1,SOCS3,SPTBN1,STAT1,TAP1,TBX21,TNF	423 (16)
TP53		transcription regulator		-1.451		1.62e-22	ACER2,ACTB,ADA,AEN,ANXA1,AR,ARPC1B,AURKA,AURKB,AXIN2,BAX,BCL2L11,BCL3,BID,BIRC3,BIRC5,BMF,BUB1,BUB1B,CASP1,CASP4,CASP8,CCNA2,CCNB1,CCNB2,CCND3,CCNL1,CDC20,CDC25A,CDC25B,CDC25C,CDC6,CDC7,CDH10,CDK1,CDKN3,CEBPA,CENPF,CEP55,CMBL,CRACR2B,CSF3R,CSK,CTSW,CXCL1,CXCL8,CYFIP2,CYP19A1,DLGAP1,DRAM1,EGFR,ELF4,ENG,FAS,FASLG,FASN,FEN1,FKBP1B,FOSL1,FOXM1,FOXP3,GBP1,GLIPR1,GLS2,H2AFX,HERC5,HIF1A,HLA-DQA1,HMMR,HM…	347 (12)
TGFB1	1.622	growth factor	Activated	4.547		2.19e-21	ADAM19,AKR1C1/AKR1C2,ALOX5,BAX,BCL2L11,BCL3,BGN,BIRC5,BMP1,BMP7,BUB1,BUB1B,CBFA2T3,CCL2,CCL5,CCNA2,CCNB1,CCNB2,CCND3,CCR7,CD163,CD40,CD86,CDC20,CDC25C,CDK1,CDKN3,CELSR2,CENPE,CENPF,CKS2,CLEC2D,COL6A3,CSF1R,CX3CR1,CXCL8,CXCR1,CXCR3,CXCR4,CXCR5,DOCK4,EGF,ELK3,ENG,FAP,FAS,FASLG,FASN,FOXP3,FSCN1,FZD8,GATA3,GLI1,GLI2,HAS2,HAS3,HMOX1,IL11,IL6,IRS1,ITGA4,ITGA5,ITGB2,JUNB,KRT7,LTBP3,MAPKAPK2,MFAP2,MKI67,…	544 (23)
TLR9	3.105	transmembrane receptor	Activated	5.836	bias	2.64e-21	CCL5,CCNA2,CCR7,CD274,CD300A,CD38,CD40,CD5,CD69,CD83,CD86,CXCL10,CXCL8,CXCL9,FCMR,IFI35,IFI44L,IFIT1,IFIT3,IFITM1,IL10RA,IL21R,IL2RA,IL4I1,IL6,IRF1,IRF4,IRF9,ISG15,ISG20,MCL1,MX1,MX2,NAMPT,OAS2,OAS3,PRDM1,STAT1,TNF,ZAP70	396 (19)
BTK	1.607	kinase	Inhibited	-3.344		4.4e-21	CCND3,CCR7,CD274,CD38,CD40,CD69,CD86,CDC25A,CXCL10,CXCL8,CXCL9,CXCR4,IFI35,IFI44L,IFIT1,IFIT3,IFITM1,IL10RA,IL1A,IL1B,IL21R,IL4I1,IL6,IRF1,IRF4,IRF9,ISG15,ISG20,ITGAX,MX1,MX2,OAS2,OAS3,SLC2A3,STAT1,TNF	322 (18)
SMARCA4		transcription regulator	Activated	7.129	bias	1.2e-19	ABRACL,ADGRG1,AIM2,ALDH1A3,ANO1,AP1S2,APOBEC3G,APOL3,ARHGAP30,ARHGDIB,ARL4C,BATF,BIRC5,C1orf54,C2CD6,C6orf141,CARD16,CASP1,CCDC9B,CCL2,CCR1,CCR2,CCRL2,CD52,CD63,CD74,CDC25A,CDC6,CFP,CIITA,CLCF1,CLIC2,COTL1,CSF2RA,CTSB,CTSH,CXCR6,EMP3,FAM167A,FAS,FCGR2A,FCHSD2,FFAR2,GAPDH,GMFG,GPR183,GPR68,GPX1,GSTO1,GSTP1,GULP1,HAPLN3,HCLS1,HCST,HENMT1,HLA-B,HLA-C,HLA-DRA,HLA-E,HLA-F,HLA-L,HS3ST1,ICAM1,ICAM2,IFI1…
CD40LG		cytokine	Activated	4.717	bias	1.48e-19	ADAM28,ATF5,BAX,BIRC3,CCL18,CCL2,CCND3,CD27,CD40,CD69,CD80,CD83,CD86,CDC25B,CXCL8,FAS,FCGR2B,GCH1,HLA-DQA1,HLA-DQA2,ICAM1,IL15,IL1A,IL1B,IL21R,IL2RA,IL6,IRF1,IRF2,LAMP3,LTB,MARCKS,MCL1,NAMPT,NFKB1,NFKB2,NFKBIA,PLEK,PSMB10,PTGS2,RUNX3,STAT1,TNF,TNFAIP3,TNFSF9,TRAF1,VCAM1	427 (17)
IL13		cytokine		-0.716		1.13e-18	ACKR3,ADA,ADAM28,ADAMDEC1,ARNTL2,BLVRA,C3AR1,CASP1,CCL18,CCL2,CCL5,CD14,CD163,CD209,CD37,CD48,CD52,CD80,CD86,CHN2,CHST2,CLEC4A,CLEC4E,CTSC,CXCL1,CXCL5,CXCL8,CXCR2,CXCR4,CYBB,DHCR24,DMXL2,DUSP10,ENPP2,EVL,FGD2,FLOT1,G0S2,GSN,HPSE,IFNGR1,IL13RA1,IL1B,IL1RN,IL3RA,IRAK3,KCNJ15,KITLG,LILRB2,MAOA,MCUR1,MRC1,MS4A4A,NCAPH,PLXNC1,RAB33A,RFTN1,RIPK2,SERPINB3,SERPINB4,SLA,SLC43A3,SLC7A7,SOCS1,ST8SIA4,SYNGR2…	387 (18)
TREM1	7.069	transmembrane receptor		1.668		5.13e-18	ACKR3,CASP5,CCL18,CCL5,CCR7,CCRL2,CD274,CD83,CD86,CDK1,CFB,CKS2,CRTAM,CXCL1,CXCL2,CXCL3,CXCL5,CXCL8,CXCR4,DTNBP1,FFAR2,FOSL1,GADD45B,GLA,GREM1,HS3ST3B1,HTRA4,IDO1,IFIT2,IL15RA,IL1B,IL6,INHBA,IRF1,ISG15,ITGAX,KANK1,KCNJ2,LAMP3,LPL,LY9,MAFF,MAP3K8,MCOLN2,MMP1,MMP10,MMP19,MT1E,MT1F,MT1M,NOD2,NT5E,OASL,PIM2,PLAC8,PTGS2,RGS1,RGS16,RHOU,S1PR3,SCG5,SFMBT2,SLAMF7,TARP,THBS1,TNF,TNFSF14,TNIP3	432 (15)
MAP3K7		kinase		0.684		3.62e-17	BIRC3,CCL5,CFB,CH25H,CXCL10,CXCL8,DDX58,DEFB4A/DEFB4B,GBP1,GBP2,GCH1,IFI44,IFIH1,IFIT1,IFIT2,IFIT3,IFITM1,IL1B,IL6,IRF7,MMP3,OAS2,OASL,RGS2,SERPINE1,SPTBN1,TNF,TNFSF10,TNFSF13B,XAF1	326 (17)
CNOT7		transcription regulator	Inhibited	-2.157		4.6e-17	B2M,BST2,C12orf75,CLDN1,CMPK2,CSTA,HERC6,IFI27,IFI35,IFI44L,IFI6,IFIT5,IFITM1,ISG15,OAS2,OAS3,PARP12,PLSCR1,PSMB8,SLC7A11,SP110,STAT1,TAP1,TAP2,UBE2L6	93 (3)
IRF1	4.304	transcription regulator	Activated	3.047	bias	5.09e-16	B2M,CASP1,CASP8,CCL19,CCL2,CD274,CIITA,CXCL10,CXCL11,CXCL8,CYBB,E2F3,FPR2,IDO1,ODC1,PDCD1LG2,PSMB10,PSMB8,PSMB9,PSME1,PSME2,RARRES3,SOCS1,SPI1,TAP1,TAP2,TAPBP,TNFSF10,TRIM22
IL10		cytokine		0.344		7.78e-16	BCL2A1,BMPR1A,CASP8,CCL18,CCL5,CCND3,CD14,CD163,CD274,CD40,CD68,CD80,CD83,CD86,CR1,CXCL10,CXCL8,DEFB4A/DEFB4B,FCGR1A,FCGR2B,FCGR3A/FCGR3B,ICAM1,IL1B,IL1RN,IL24,IL6,ITGAL,LAMP3,LILRB2,LILRB4,PDCD1LG2,PDE4B,SOCS1,SOCS3,TIMP1,TLR4,TNF,TNFRSF1A,TNFRSF1B,VCAN	458 (17)
IL21		cytokine	Activated	4.142		8.24e-16	BCL2L11,CCL5,CCR7,CD1D,CD38,CD69,CD86,CXCL10,CXCL13,CXCR5,FCGR2B,GZMA,GZMB,IDO1,IL12RB2,IL18R1,IL18RAP,IL2RA,IL6,KLRC1,KLRD1,MKI67,MMP2,MYD88,PCNA,PRDM1,PRF1,PTPRC,SELL,SOCS1,SOCS3,TBX21,TLR4,TNF,TYROBP	347 (19)
TLR3		transmembrane receptor	Activated	3.662	bias	1.52e-15	AIM2,CCL5,CD38,CFB,CXCL10,CXCL11,CXCL8,DDX58,DEFB4A/DEFB4B,DHX58,GBP4,HERC5,IFI44,IFI44L,IFI6,IFIH1,IFIT1,IFIT2,IFIT3,IL15,IL1B,IL6,IRF7,ISG15,ISG20,LMNB1,MAP3K8,MX1,MX2,MYD88,OASL,PIK3CD,PTX3,RSAD2,SLPI,STAT1,TLR7,TNF,TNFSF10,TNFSF13B,ZC3HAV1,ZNFX1	255 (12)
ERBB2	-1.367	kinase	Activated	5.768		2.1e-15	ADAM19,ANGPT2,AR,BCL3,BIRC5,BMP1,BMP7,BUB1,BUB1B,CBFA2T3,CCL2,CCNA2,CCNB1,CCNB2,CCND1,CCND3,CDC20,CDC25A,CDC25B,CDC25C,CDC37,CDC42BPG,CDC45,CDC6,CDC7,CDCA3,CDCA5,CDCA8,CDK1,CDKN3,CENPE,CENPF,CHDH,CKS2,COL6A3,CSF1R,CXCL10,CXCL8,E2F3,EGFR,ELK3,ERBB2,ERBB3,ERBB4,FASN,FSCN1,HIF1A,IL1A,IL6,IL6R,ITGA5,JUNB,KRT7,LTBP3,MCL1,MCM10,MFAP2,MKI67,MMP1,MYBL1,MYBL2,NCAPG,NDC80,NEK2,ORC6,PCNA,PGK1,PIK3CD,PLAU,PL…	502 (22)
Immunoglobulin		complex	Activated	3.086		3.58e-15	BCL3,C3AR1,CCL2,CCL8,CXCL10,CXCL11,CXCL2,CXCL9,CXCR1,CXCR2,FCGR1A,FCGR2A,FCGR3A/FCGR3B,IL1B,IL6,INHBA,IRF1,ITGAX,MAFF,NAIP,NFKBIA,SPHK1,TLR7,TLR8,TNF,UBD	270 (9)
IL4		cytokine	Activated	2.122		4.12e-15	ANO1,CCL18,CCL2,CCND3,CCR5,CD14,CD163,CD2,CD209,CD33,CD69,CD79B,CD80,CD83,CD86,CXCL8,CXCR4,FCGR2B,FOXP3,GATA3,ICAM1,ICOS,IDO1,IL12RB2,IL1B,IL4R,IL6,IRF4,ITGA4,ITGAX,KITLG,MAOA,MMP1,MMP10,MRC1,OSM,PDE4B,PRDM1,SERPINB3,SERPINB4,SLAMF7,SOCS1,TBX21,TNF,TNFRSF4,VCAM1,VIPR1	394 (16)
CEBPA	-1.072	transcription regulator	Activated	3.386		6.05e-15	AKR1B1,ALOX5AP,ANPEP,ANXA1,BCL2A1,C3AR1,CD3G,CD7,CEBPA,CSF1R,CSF2RA,CSF3R,CXCL8,CXCR4,FCAR,GBP1,GCH1,GLIPR1,GPR84,HCAR3,HLA-B,HMOX1,ICAM2,IFI27,IFI6,IL1RN,ISG15,ITGAL,ITGAM,KCNMB1,KLRC1,LGALS1,LITAF,LST1,LTF,MT2A,NFIL3,OAS2,PTAFR,PTGS2,PTPRC,PTX3,RAB31,RGS2,S100A9,SECTM1,SERPINB1,SOD2,TBXAS1,TLR9,TNFSF10,TRIB1
CD40	2.336	transmembrane receptor	Activated	3.338		6.64e-15	APOBEC3G,BAX,BCL2A1,BIRC3,BIRC5,CCL2,CCL5,CCND3,CD27,CD40,CD80,CD83,CD86,CLEC2D,CXCL8,FAS,FASLG,FCGR2B,ICAM1,IL1A,IL1B,IL1RN,IL6,IL6R,IRF1,KLF4,NFKB1,NFKB2,PRDM1,PSMB10,PSMB9,SAMSN1,SLAMF1,SLAMF7,TAP1,TAP2,TAPBP,TLR2,TNF,TNFRSF9,TNFSF10,TNFSF13B,VCAM1,ZBTB16	377 (17)
EIF2AK2		kinase	Activated	4.78	bias	7.73e-15	CCND1,CEBPD,CXCL8,DDX58,IFI27,IFI35,IFI6,IFIT1,IFIT5,IFITM1,IFITM2,IL6,IRS2,ISG15,ISG20,MT1M,NFKBIA,NMI,NNMT,OAS3,PARP12,PARP9,PLSCR1,PSMB10,REC8,SAMHD1,SOD2,SP140,STAT1,TNFAIP3,UBE2L6,USP18,ZC3HAV1	143 (5)
OSCAR	2.944	other	Activated	2.449		1.2e-14	CCR2,CD40,CD83,CD86,CX3CR1,CXCL1,CXCL2,CXCL3,CXCL5,CXCL8,FZD2,ICAM1,IL1A,IL1RN,ITGAM,JAK2,MAP3K8,MMP19,NLRP12,TLR7,TLR8,TNF,TNFSF10,TNFSF14	330 (10)
FAS	1.316	transmembrane receptor		0.059		1.3e-14	BCL2A1,BID,BIRC3,CCL2,CEBPD,CXCL1,CXCL10,CXCL11,CXCL8,CXCL9,CXCR3,FAS,ICAM1,IL6,IRF1,LTB,MME,MMP1,NFKBIA,NFKBIE,PLAU,PPP1R15A,RND1,SHC1,SOD2,TNFAIP3,ZFP36	377 (19)
AREG		growth factor	Activated	2.889		2.57e-14	AURKB,BIRC5,CCNA2,CCNB1,CCNB2,CCND1,CDC20,CDC45,CDCA8,CENPF,ELF3,FOXM1,GBP1,HCAR2,HJURP,IFI6,IFIT2,IFIT3,IQGAP3,KIF14,KIF20A,MKI67,MYBL2,PCDHGA11,PCDHGA7,PCDHGB5,PLAU,PLK1,PRC1,PTAFR,PTGS2,RRM2,TMC6,TOP2A	332 (9)
IL2		cytokine	Activated	3.881		4.37e-14	BIRC3,CACNA1E,CARD9,CASP1,CCL2,CCND1,CCND3,CCR4,CD69,CD86,CDC25A,CDC6,CSF2RA,CSF2RB,CSRNP1,CX3CR1,CXCL8,CXCR3,ENPP2,ETS1,FAS,FOXP3,GADD45B,GZMB,HCST,ICOS,IL10RA,IL18RAP,IL1A,IL1B,IL24,IL2RA,IL2RB,IL2RG,IL7R,ISG20,JAK2,KLRC1,KLRD1,LCP2,LRMP,MAPKAPK2,OSM,PDCD1,PDE4B,PEA15,PNP,PRDM1,PRF1,PROK2,PTCH1,PTPN7,PTPRC,RFTN1,SERPINB9,SLC2A3,SOCS1,STAT3,STK17B,TGFB1,TNF,TNFAIP8,TNFRSF10B,TNFRSF10C,TNFRSF10D,…	377 (14)
ERK1/2		group	Activated	2.447		1.22e-13	ABCC6,B2M,BCL2L11,CALR,CCL2,CCL5,CCL8,CCND1,CCR7,CD40,CD86,CDC25C,CDK1,CEBPA,CXCL3,CXCL8,CXCR4,HLA-A,ICAM1,IFIT1,IL11,IL17RD,IL1A,IL1B,IL6,JUNB,KIF2C,MAP4K1,MMP1,MMP2,MMP3,NR4A3,PCNA,PKM,PSMB10,PSMB8,PSMB9,PTGES,PTGS2,PTPRE,RUNX2,SGK1,SNAI1,TAP1,TAP2,TAPBP,TIMP1,TNF,TNFRSF10B,UNC119,VCAM1,VNN1	381 (15)
FOXM1	1.748	transcription regulator	Activated	4.689	bias	1.33e-13	AURKB,AXIN2,BIRC5,BRCA2,BUB1B,CCNA2,CCNB1,CCNB2,CCND1,CDC20,CDC25A,CDC25B,CDC25C,CDCA8,CDK1,CDKN3,CENPE,CENPF,CKS2,FOXM1,GTSE1,IL6,KIF20A,LDHA,MMP2,NBN,NEK2,NFKB2,PCNA,PGK1,PLAUR,PLK1,PRC1,PTCH1,PTTG1,STAT3,STMN1	493 (25)
IFNA1/IFNA13		cytokine	Activated	4.145	bias	1.68e-13	CMPK2,DDX60,EPSTI1,HERC6,IFI6,IFIH1,IFIT1,IFIT2,IFIT3,IFITM1,IFITM2,ISG15,MX1,OAS2,OAS3,RSAD2,SP110,STAT1	82 (3)
ECSIT		transcription regulator	Activated	4.381	bias	3.45e-13	BCL3,CD83,CXCL8,HMOX1,IL1B,IL1RN,IL6,IRF7,JUNB,NFKB1,NFKB2,NFKBIA,NFKBIE,PLAUR,PTGS2,RELB,SOD2,STAT5A,TNFAIP3,TRAF1	278 (12)
IL12 (complex)		complex	Activated	2.435		3.52e-13	CCL2,CD226,CD244,CD69,GATA3,HAVCR2,ICOS,IL12RB2,IL18R1,IL18RAP,IL2RA,IL6,IRF1,ITGA4,ITGAL,ITGB2,MMP2,MYD88,NCR1,PLAU,SELL,SH2D1A,STAT4,TBX21,TIMP1,TNF	496 (17)
ESR1		ligand-dependent nuclear receptor		-0.447		5.96e-13	ABCA3,ACKR3,ALOX5,ARPC5L,BIRC5,C1QTNF6,CCL2,CCNA2,CCND1,CD69,CDK1,CDKN3,CEBPA,CELSR2,CENPF,CENPN,COBL,CPE,CTSB,CTSS,CXCL3,CXCL8,CYP19A1,DISC1,EGF,EGFR,EIF5A,ENO1,ERBB2,FAS,FOXM1,GATA3,GJB2,GPAM,HLA-B,HLA-C,IFI44,IFI44L,IL1A,IL2RA,IL6,ISG20,KIF23,KNL1,KRT19,LEPR,LGALS1,LTB,LYPD1,MAD2L1,MKI67,MME,MMP1,NCAPG,NCAPH,NOTCH3,NR1D1,ODF3B,PBK,PDCD5,PGR,PIMREG,PLXNA2,PRKCD,PRLR,PRSS23,PTGS2,PTTG1,PTX3,RGS1…	365 (19)
IL1B	8.907	cytokine	Activated	6.7		6.47e-13	AKR1B1,BCL2A1,BMF,CCL2,CCL5,CCR2,CD40,CIITA,CTSS,CXCL1,CXCL10,CXCL11,CXCL2,CXCL3,CXCL5,CXCL8,CXCL9,CXCR1,CXCR3,CXCR4,DPP4,ELF3,FABP5,FAS,FPR2,HLA-DRA,ICAM1,IL15,IL1B,IL1RN,IL24,IL2RA,IL32,IL6,IL6R,IRF1,ITGAM,LBP,LCP1,MCL1,MMP1,MMP3,MT2A,NFKB1,NFKBIA,NFKBIZ,NMI,NR4A3,PCSK1,PCSK2,PTGES,PTGS2,PTX3,RXRA,SERPINE1,SERPINH1,SOCS3,SOD2,SRGN,TBX21,TGFB1,TLR4,TNF,TNFAIP6,UBD,VCAM1	398 (17)
CD3		complex	Activated	3.29		7.63e-13	CCND3,CCR4,CD247,CD28,CD3E,CD69,CD74,CRLF2,CTLA4,CXCL8,CXCR3,ETS1,FAS,FASLG,FOXP3,GATA3,GZMA,GZMB,HIF1A,IL21R,IL2RA,IL2RG,IL4I1,IRF9,NDFIP2,NFKBIA,ORAI2,PDE4B,PRF1,PTGER4,PTGS2,RXRA,SH2D2A,SHC1,STAT1,TBX21,TCF7,THY1,TLR2,TNF,TNFAIP3,TNFSF10,XCL1	499 (22)
TAB1		enzyme	Inhibited	-4.221	bias	8.09e-13	BIRC3,CCL5,CFB,CH25H,CXCL10,CXCL8,GBP1,GBP2,GCH1,IFIH1,IFIT1,IL1B,IL6,IRF7,RGS2,TNFSF10,TNFSF13B,XAF1	325 (16)
BCR (complex)		complex	Activated	3.713		1.34e-12	BCL2A1,CCND3,CCR7,CD27,CD300A,CD69,CD7,CD80,CD86,CLEC2D,CXCR4,CXCR5,GBP2,GZMB,IGSF1,IL24,IL2RB,ITGA4,JUNB,KLF4,MIR155HG,NAMPT,POU2F2,PRDM1,PTAFR,PTGS2,SELL,SLAMF7,TLR10,TLR9,TNFSF9,ZBTB16	447 (18)
IRF4	1.845	transcription regulator	Inhibited	-3.935		1.67e-12	B2M,CIITA,CX3CR1,CXCL10,CXCL11,CXCL3,CXCL9,GBP1,IL18RAP,IL7R,INPP5D,IRF1,IRF7,IRF9,JAK2,MIR155HG,PAX5,PHF11,PIM2,PLSCR1,PPIB,PRDM1,PRKCQ,SPIB,STAT1,STAT2,TBX21,TNFRSF9,TNFSF10,TNFSF13B,XCL1
TP63		transcription regulator	Activated	2.853		2.02e-12	ADA,ADA2,ADM,ATG3,BAX,BCL2L11,BCL3,BLM,BST2,CCNA2,CCND1,CCND3,CDC25C,CDK1,CEBPA,CKS2,COL4A1,CSTA,CXCL8,CXCR4,DUSP10,EGFR,ENG,FAS,FASN,FLOT2,FOSL1,GAPDH,GLS2,HAS3,IL1B,IL6,INHBA,ITGA4,KIF23,KRT6A,L1CAM,LYN,MAD2L1,MCM10,MIR155HG,MPZL2,NOTCH3,NT5E,PCNA,PI3,PLAU,PPARA,PPP1R13L,RAC2,RAD51,S100A2,S100A4,S100A7,S100A8,SERPINE1,SNAI1,SPRR3,SSPN,TGFB1,THBS1,THY1,TNC,TNFAIP8,TNFRSF10B,TNFRSF1A,TNFSF10,TP53…	398 (16)
NFKB1	1.533	transcription regulator	Activated	3.184	bias	3.1e-12	B2M,CCL19,CCL5,CIITA,CXCL10,CXCL11,CXCL2,CXCL8,CXCL9,EGFR,ELF3,FCGRT,FSCN1,HAS2,HLA-DMB,IFNGR2,IL1B,IL1RN,IL2RA,IL6,IRF1,IRF4,LTB,NFKB1,NFKBIA,NR4A3,PI3,PLAU,PTGS2,PTPN6,PTX3,RELB,RGS1,SOD2,TGFB1,TLR9,TNF,TNFSF10,VCAM1	477 (20)
STAT3	1.148	transcription regulator	Activated	4.367		3.75e-12	ADGRF2,ADM,BCL3,BIRC5,C5AR1,CCDC88A,CCL2,CCND1,CD209,CD274,CD40,CD80,CD83,CD86,CXCL10,CXCL8,CXCL9,FOXP3,FSCN1,GLIPR1,GZMB,HAS2,HIF1A,HMOX1,ICOS,IL18R1,IL1B,IL1RN,IL6,IRF1,JAK2,JUNB,LBP,LDHA,LILRB2,LILRB4,MCL1,MMP2,MXI1,NAMPT,PDCD1LG2,PGK1,PTAFR,PTGS2,PTPN2,PTTG1,SERPINE1,SGK1,SLAMF1,SNAI1,SOCS3,STAT1,STAT3,TIMP1,TMC8,TNF,TNFRSF1B,VCAN,XAF1	417 (19)
NR3C1		ligand-dependent nuclear receptor		0.243		4.92e-12	ALOX5AP,ANXA1,APOL3,BCL2L11,BCL2L14,BIRC3,BMF,BOK,BTK,C1QTNF7,CASP10,CASP4,CASP7,CCL2,CCL5,CD38,CLCF1,CSRNP1,CXCL8,CXCR4,CYP19A1,DAD1,GADD45B,GLIPR1,GLUL,GPR65,GULP1,GZMA,HDAC1,HSPA6,ICAM1,IFI6,IFIH1,IL11,IL15,IL15RA,IL1B,IL24,IL36G,IL3RA,IL6,IL7R,INHBA,IRF1,ITGB2,ITGB6,LTB,MAOA,MCL1,MYD88,MYOC,MZB1,NAIP,NAMPT,NFKB1,NFKB2,NFKBIA,NLRC4,NLRP10,NLRP3,NOD2,OLR1,PAK1,PAWR,PDCD1LG2,PDE4B,PEA15,PIK3CD,P…	432 (13)
JUN		transcription regulator	Activated	3.291		7.52e-12	ALOX12,BIRC3,C3AR1,CCL2,CCL8,CCND3,CD244,CD274,CDK1,CXCL1,CXCL10,CXCL5,CXCL8,CYP19A1,CYP2J2,FASLG,FOSL1,FTH1,GSTP1,HLA-B,HMOX1,ICAM1,IL1A,IL1B,IL6,IL7R,JUNB,MMP1,MMP10,MMP2,NCF2,NFKBIA,NFKBIZ,OSM,PEA15,PGR,PLAUR,PTGES,PTGS2,PTX3,RUNX2,SERPINE1,SOD2,SPHK1,SULF2,SYK,TGFB1,TNF,TP73,ZFP36	420 (19)
Collagen type II		complex		1.414		1.14e-11	CCR2,CX3CR1,CXCL1,CXCL2,CXCL3,CXCL5,FZD2,IL1A,IL1RN,JAK2,MAP3K8,MMP19,NLRP12,TLR7,TLR8,TNF,TNFSF10,TNFSF14	304 (9)
IL17A		cytokine	Activated	4.368		1.43e-11	BCL2A1,CCL2,CD14,CD163,CD274,CD40,CD68,CD83,CXCL1,CXCL2,CXCL3,CXCL5,CXCL8,CXCR4,DEFB4A/DEFB4B,ICAM1,IL1A,IL1B,IL1RN,IL32,IL6,LPL,MMP3,MRC1,PTGS2,TIMP1,TNF,TNFRSF1B,VCAM1	435 (19)
CSF2		cytokine	Activated	5.404	bias	3.29e-11	BAX,CCL18,CCL2,CCND3,CCR1,CD209,CD33,CD38,CD69,CD80,CIITA,CSF2RB,CTSC,CXCL8,CYBB,FCGR2B,GK,HCAR3,ICAM1,IL1B,IL2RA,IL3RA,IL6,IRF4,ITGA4,ITGAX,LTB,MCL1,PPIF,RIPOR2,SNTB1,TGFB1,TLR2,TLR4,TNF,TPM4,UPP1	342 (19)
SP1		transcription regulator	Activated	2.826		4.3e-11	ALOX5,AR,B4GALT5,BAX,BIRC5,CCL2,CCND1,CD79B,CDC42BPG,CDK1,CDKN2D,CEBPD,CIITA,CREM,CXCL10,CXCL8,CYP19A1,DIAPH3,EDA,EGFR,ENG,FASLG,FES,FOSL1,FOXM1,FPR2,GNAI2,HAS2,HDAC1,HIF1A,HMOX1,HPSE,HSD11B2,ID4,IFNGR1,IL15,IL21R,IL2RB,IRF4,KCNA3,KRT16,LPL,LTB,LTBP3,MAOA,MCL1,MMP14,MMP2,NCF2,NFKB1,PDE6B,PGR,PLAU,PLAUR,PREX1,PRLR,PROCR,PTGS2,SIGIRR,SLC19A1,SLC22A4,SLC2A12,SLC39A8,SOCS1,SOD2,STAT1,TEAD1,TGFB1,TINC…	418 (15)
BRD4		kinase	Activated	3.395	bias	8.74e-11	AURKB,BCL3,CCND1,CCR1,CD4,CDC25A,CEBPA,COL4A1,CXCL2,CXCR4,CXCR5,DERL3,FKBP11,GFI1,GTF3C6,HMOX1,ICAM1,ICAM2,IL2RA,IRF1,IRF4,IRF8,ITGA4,ITGA5,KCNA3,LCK,LOXL2,MANEAL,MAP4K1,MCL1,METAP1D,MTHFD1L,MYD88,NME1,PIM2,PLAU,PRDM1,PTPN22,SLC19A1,THBS1,TIMP1,TOP1,TYRO3	78 (3)
EBI3		cytokine	Activated	3.978		1.11e-10	B2M,CD80,CD86,CIITA,HLA-A,HLA-B,HLA-C,HLA-DMA,HLA-DMB,HLA-DOB,HLA-DPA1,HLA-DQA1,HLA-DRA,ICAM1,STAT1,TAP1	87 (3)
TLR4	2.025	transmembrane receptor	Activated	4.253	bias	1.44e-10	CCL2,CCL5,CCL8,CCR5,CCR7,CD38,CD80,CD86,CXCL10,CXCL8,ICAM1,IL15,IL1B,IL6,IRAK3,IRF7,MMP1,MX1,NFKB2,NFKBIA,NLRP12,NR4A3,PAK1,PTGS2,PTX3,RELB,RUNX1,SLC7A11,SOCS3,SOD2,TNF,TNFSF10,TSPAN33,VCAM1	399 (17)
PAF1		other	Activated	4.6	bias	1.9e-10	BIRC3,CCL5,DDX58,HELZ2,HERC5,IDO1,IFI44,IFI44L,IFIT3,IFITM3,ISG15,ISG20,KLF4,MXD1,NFKBIZ,OAS2,OAS3,OASL,PLAUR,PNP,SERPINE1,SOD2,ZC3HAV1,ZFP36,ZNFX1
ERK		group	Activated	3.356		2.13e-10	AGER,APOBEC3G,BCL2L11,BMF,CCL2,CCND1,CD1D,CXCL1,CXCL10,CXCL2,CXCL8,EGFR,ETS1,FAS,FOSL1,HAS3,ICAM1,ICAM3,IFNAR2,IL6,ITGB2,JUNB,MCL1,MMP1,MMP14,MMP2,MS4A1,ODC1,PRDM1,PTGS2,S100A12,SELL,SERPINE1,STAT1,TBX21,TGM2,THBS1,VCAN,ZFP36	435 (18)
P38 MAPK		group	Activated	5.185	bias	2.14e-10	AGER,BATF2,CCL2,CCL5,CCL8,CCR7,CD1D,CD40,CD83,CD86,CXCL1,CXCL10,CXCL11,CXCL2,CXCL8,CXCL9,CXCR4,CYP19A1,ETS1,FAS,GBP1,HMOX1,ICAM1,IL1B,IL32,IL6,INHBA,IRF7,MMP1,MMP2,MMP3,MYH11,NFKB1,NR4A3,PTGS2,RND3,RUNX2,S100A12,SERPINE1,SNAI1,SORCS3,STAT1,TGFB1,TIMP1,TLR2,TNF,TNFSF10,TNIP1,TOP2A,TRIB1,VCAM1	450 (16)
CD28	2.47	transmembrane receptor	Activated	3.189	bias	2.23e-10	CCND3,CCR4,CD247,CD3E,CD69,CRLF2,CTLA4,CXCL13,CXCL8,CXCR3,FASLG,FOXP3,GATA3,GZMA,GZMB,HAVCR2,IL1B,IL21R,IL2RA,IL4I1,IL7R,NDFIP2,NFKB1,NFKBIA,ORAI2,PDE4B,PTGER4,PTGS2,SLC7A5,STAT3,TBX21,TCF7,TNF,TNFAIP3,XCL1	449 (22)
IL18		cytokine	Activated	5.058		2.64e-10	ADAMTS5,CCL2,CD226,CD244,CXCL10,CXCL11,CXCL8,CXCL9,FAS,FASLG,HAVCR2,ICAM1,IL18R1,IL1A,IL1B,IL2RA,IL6,INPP5D,MMP1,MMP3,NCR1,NFKBIZ,PTGS2,SELL,TIMP1,TLR4,TNF,VCAM1	388 (19)
IFNB1		cytokine	Activated	3.499		3.27e-10	BST2,CASP1,CASP8,CXCL8,IDO1,IFI27,IFIH1,IFIT1,IFIT2,IFIT3,IFNGR1,IL24,IRF1,IRF9,ISG15,MX1,OAS2,PML,STAT1,STAT2,TNFSF10	256 (10)
IRF9	1.6	transcription regulator	Activated	2.4	bias	3.81e-10	CCL19,CXCL10,GBP1,IFI27,IFIT1,IFIT2,IFIT3,IFITM1,IFITM3,MX1,OAS2,STAT1
TLR2	3.418	transmembrane receptor	Activated	3.055		5.73e-10	APOBEC3G,CCL2,CCL5,CCR1,CCR2,CCR5,CD69,CD80,CD86,CSF2RA,CXCL10,CXCL8,CYP27B1,DEFB4A/DEFB4B,FOXP3,GATA3,ICAM1,IL15,IL15RA,IL1B,IL2RA,IL6,NFKB1,NLRP12,PTGS2,PTX3,SLC7A11,SOCS3,TLR2,TNF	408 (18)
PDCD1	3.086	phosphatase	Inhibited	-2.65		5.88e-10	BATF,CCNA2,CD3D,CST7,CXCL8,FCRL3,FGFBP2,GNLY,GZMA,GZMB,HIST1H3B,HLA-DMA,IL3RA,IL6,IRF9,KPNA2,MKI67,NCR1,SLC7A5,STAT1,TNF,TOP2A
FOXO1		transcription regulator	Activated	4.445	bias	6.92e-10	BCL2L11,BIRC5,CAMK4,CCNB1,CCNB2,CDK1,CENPF,CXCL10,CXCL8,DEFB4A/DEFB4B,DEPDC1,DLGAP5,FBXO32,GADD45B,HYOU1,IL6,IRS1,IRS2,ITGB6,KIF18A,MMP1,MMP3,NCAPG,NEK2,NUSAP1,PRC1,PRDM1,SGK1,SPC25,TGFB1,THBS1,TNF,TNFSF10,VCAM1,WNT4	497 (19)
ADIPOQ		other		1.037		7.06e-10	BCL3,CCL2,CCND1,CD163,CXCL10,CXCL11,CXCL9,CXCR3,CYP19A1,IL6,LEPR,LPL,PTGS2,SOCS3,TIMP1,TNF,TNFAIP3,TNIP3,TRAF1	383 (20)
RABL6		other	Activated	4.642		7.99e-10	AURKB,BUB1,BUB1B,CCNA2,CCNB1,CDC25A,CDC25C,CENPF,DRAM1,ELF4,FEN1,H2AFX,HMMR,HMOX1,KIF23,MAD2L1,MCM10,MELK,NCAPG,NDC80,NEK2,PBK,PLK1,PRC1,SERPINH1,TOP2A,TPX2,TTK,UBE2C	270 (7)
IL15	2.046	cytokine	Activated	4.088		8.14e-10	CD226,CD244,CD33,CD38,CX3CR1,ENO1,ERBB2,ETS1,GALM,GAPDH,GPC1,HAVCR2,HLX,HMOX1,IL12RB2,IL18R1,IL18RAP,IL2RA,IL2RG,LDHA,MYD88,NCR1,NFKB1,PDIA3,PFKFB3,PGK1,PKM,PSMB10,PSMB8,PSMB9,SELL,SLC16A1,SLC16A3,TBX21,TIGAR,TNF,TPI1,TYROBP,ZFP36	177 (7)
SYK	1.299	kinase		-0.872		1.27e-09	BCL2L11,BIRC3,CCL2,CCL5,CCND1,CCR7,CD69,CXCL10,CXCL8,CXCR4,DOCK10,FCMR,FOSL1,GIMAP7,GPLD1,IL6,ITGAM,PTPRE,RASSF4,RASSF6,RCSD1,TAGAP,TNF,TNFSF10,TNFSF13B,TRHDE	398 (17)
PTGS2	6.083	enzyme	Activated	3.619		1.27e-09	ANXA1,BAX,BIRC3,CCL2,CCL5,CCR7,CXCL10,CXCL5,CXCL8,ERBB2,ERBB3,ICAM1,IL1B,IL6,ITGAL,MCL1,MMP1,MMP2,NBN,PPA1,PTGS2,ST3GAL1,TNF,TNFSF10,TRAF1,VNN1	565 (22)
PI3K (family)		group	Activated	2.351		1.79e-09	AKR1B10,AKR1C1/AKR1C2,BCL2L11,BIRC3,BIRC5,CCL2,CD274,CXCL1,CXCL10,CXCL11,CXCL8,CXCL9,CXCR4,FASN,FBXO32,FTH1,GLI1,HIF1A,HMOX1,IFIT1,IL1B,IL6,ISG15,MMP2,MMP3,PKM,PREX1,PTGS2,SERPINE1,TGM2,THBS1,TNC,TNF,TNFRSF10B,TNFSF10,TP73,WTAP	454 (20)
HMGB1		transcription regulator	Activated	2.923		2.68e-09	AGER,BAX,CCL2,CD40,CD80,CD83,CD86,CXCL8,HIF1A,HLA-DRB1,ICAM1,IFIT1,IL6,MRC1,TNF,VCAM1	385 (19)
Jnk		group	Activated	4.881	bias	2.96e-09	AGER,BCL2L11,BIRC3,BIRC5,CCL2,CCL5,CCND1,CCR7,CD209,CD40,CD83,CD86,CXCL8,ETS1,ICAM1,IL1A,IL1B,IL6,MCL1,MIR155HG,MMP1,MMP14,MMP2,MMP3,PTGS2,S100A12,SERPINE1,TGFB1,TGM2,TIMP1,TNF,VCAM1,VCAN,ZFP36	388 (16)
JAK		group	Activated	2.887		5.34e-09	CD40,CD83,CXCL10,DDX58,IFI6,IFIH1,IFIT1,IFIT2,IFIT3,IFITM3,IL6,ISG15,PTGS2,RSAD2,STAT1	259 (12)
CAMP		other		1.927		6.16e-09	BTC,CCL2,CCL5,CCR7,CD80,CD83,CD86,CXCL1,CXCL10,CXCL8,CXCR2,FPR2,ICAM1,IL1A,IL1B,IL1RN,IL36G,IL6,NFKB1,SNAI1,TGFB1,TLR2,TNF,TNFAIP2	425 (18)
IL3		cytokine		1.602		6.79e-09	BIRC3,CD14,CD40,CD69,CD80,CD83,CD86,CSF1R,FCGR2A,FCGR2B,IL1B,IL6,ITGAM,LAMP3,MCL1,MMP1,MMP3,SPI1	228 (12)
CEBPB		transcription regulator	Activated	3.933	bias	9.11e-09	CCL5,CCND1,CCR5,CD1D,CDH3,CHIT1,CSF1R,CSF3R,CXCL8,CXCR4,FCAR,GNLY,IL11RA,IL1B,IL24,IL6,IRF4,LY96,MMP1,MMP10,MMP3,PI3,PRDM1,PRLR,PTGS2,SAA2,SGK1,STAR,STAT3,TLR8,TLR9,TOP1	339 (9)
TRAF2		enzyme	Activated	2.776	bias	1.02e-08	AURKA,AURKB,BIRC3,CCL2,CCNB1,CDC25C,CDK1,CXCL10,CXCL8,IL6,PLK1,WEE1	360 (20)
TNFSF14	2.462	cytokine	Activated	3.674	bias	1.04e-08	ADAM8,BIRC3,CCL5,CD40,CD86,CXCL1,CXCL11,CXCL3,CXCL5,ICAM1,IL6,INHBA,TNF,VCAM1	200 (9)
NUPR1		transcription regulator		-1.803		1.24e-08	ADGRG1,ADGRL3,ADM,AEN,ALDH5A1,ARHGEF26,AURKA,BLM,BUB1,BUB1B,CACNA2D2,CCNA2,CCNB2,CD63,CD68,CDC25C,CDCA3,CDCA8,CDK15,CEP170B,CKAP2L,CXCL3,CXCL5,CXCL8,CXCR4,CYSTM1,DHCR24,EPGN,ETS1,EXO1,FAM111B,FAM83G,FCHSD2,FZD8,GBP2,GCH1,GK,GPCPD1,GTSE1,HIST1H2AB,HIST1H2AH,HIST1H2AJ,HIST1H2AL,HIST1H2BB,HIST1H3B,HIST1H3C,HIST1H3J,HIST1H4A,HIST2H3D,HJURP,IFIT2,IGF2BP3,IL13RA1,IL6R,IPP,IRS2,ITPR3,KIF18A,KIF20A,KIF23…
IFNL4		cytokine	Activated	2.999	bias	1.4e-08	CXCL10,CXCL11,DDX58,DHX58,IFIH1,ISG15,MX1,OAS2,STAT1	78 (3)
Lymphotoxin		complex	Activated	3.148	bias	1.8e-08	CCL2,CCL5,ICAM1,IL1A,IL1B,IL6,MMP1,MMP3,TNF,VCAM1
IgG		complex	Inhibited	-2.621		2.11e-08	ADGRG1,ADM,B2M,CALR,CCL2,CCL5,CEBPD,CTSC,DSG3,EFNA3,FABP5,FCGR2B,GPX1,HLA-E,IER2,IFITM1,IFITM3,IL1B,IL1RN,IL6,ISG15,IVL,KRT16,LGALS1,LY9,PEA15,PLAUR,PPIF,PPP1R15A,PTGS2,RND2,RND3,SLAMF7,SLC2A3,TAPBP,TLR7,TNF,TNFAIP3,ZFP36	438 (19)
SOCS1	3.446	other	Inhibited	-2.352		2.19e-08	BAX,CCND1,CXCL10,CXCL2,DDX58,ICAM1,IFIH1,IFIT1,IFIT2,IRF1,IRF7,ISG15,ISG20,MX1,OAS2,PTGS2,SNAI1,SOCS1,TGM2	396 (13)
SAFB		other	Inhibited	-3.962		3.48e-08	B2M,CCL5,CD74,CXCL10,CXCL11,CXCL8,GULP1,HLA-C,HLA-DPA1,HLA-DPB1,HLA-DRA,HLA-E,HMOX1,ISG20,L1CAM,LTB,MAP3K8,PAPSS2,PSMB9,S100A8,S100P,TNFSF10,UBD
TAL1		transcription regulator		-1.202		3.78e-08	ADGRG1,ARVCF,BUB1,C3AR1,CCNB1,CD69,CD7,CDKN3,CHST11,DNMBP,DOCK1,ETS1,FCRL1,GATA3,GSDMD,HLA-A,HLA-B,HLA-C,HLA-E,HLA-F,ICAM1,IKZF3,IL10RA,IL27RA,KIF14,KIF20A,MAP2,MARCKS,MCTP1,MELK,NCAPG,NCF1C,NFKB1,NFKBIZ,NOS1,NR4A3,OXR1,PLEKHO1,PTGER4,PTPRCAP,PTPRU,RAB33A,RNASE6,RUNX1,SLAMF1,SLC2A3,SSH2,STK17A,SYK,TCF7,TMEM156,TNFAIP3,TNFSF10,TOX,ZC3H12A
IRF2	1.415	transcription regulator				5.48e-08	B2M,CCND1,CIITA,E2F3,PSMB10,PSMB8,PSMB9,PSME1,PSME2,TAP1,TAP2,TAPBP,TNFSF10	30 (2)
TRAF3		enzyme		-1.36		6.15e-08	BIRC3,CXCL10,CXCL13,IL1B,ISG15,MCL1,NFKB2,NFKBIA,NFKBIE,RELB,TNFAIP3	255 (14)
EZH2		transcription regulator	Activated	4.082		8.04e-08	ACKR3,ALOX5AP,AXIN2,BIRC3,BMP7,C15orf48,CACNA1E,CCND1,CCND3,CD63,CEMIP,CNR1,CRISPLD2,CXCL1,CXCL10,CXCL11,CXCL2,CXCL8,EGFR,ERBB4,FLT3,GPR68,IL11,IL24,IL6,LTB,LYPD6B,MMP2,MPZL2,NFKBIA,NKD1,PARP9,PCDH20,PCDHB5,PGR,PIM2,PTGES,PTGS2,RARRES3,RASSF5,RASSF9,S100A4,SAA2,SERPINA1,SNAI1,SOX10,TNF,UBD,WNT10B	476 (16)
Gm-csf		group	Activated	2.894	bias	8.73e-08	BAX,BCL3,BIRC5,CD14,CD163,CD209,CD40,CXCL8,IL1B,IL6,LAMP3,MCL1,MMP1,MRC1,PTGS2,SOCS3,TGFB1,TNF	268 (15)
JAK1		kinase	Activated	2.891	bias	1.07e-07	CCL2,CD40,DEFB4A/DEFB4B,HLA-A,HLA-C,HLA-F,IFIT2,IRF1,MMP2,MX1,OSMR,STAT1	219 (12)
GAPDH	1.328	enzyme	Inhibited	-2.283		1.07e-07	C2,CCL2,CXCL1,ENO1,FCER1G,GAPDH,HLA-C,IFI6,IFIT2,IFITM1,IFITM2,NUB1,OAS2,OAS3,STAT1,UBE2L6,WARS	108 (4)
IL17F		cytokine		1.796	bias	1.23e-07	CCL2,CXCL1,CXCL5,CXCL8,CXCR4,IL32,LPL,TGFB1,TNFRSF1B	240 (11)
PRKCD	1.058	kinase	Activated	4.548		1.36e-07	APOBEC3A,BCL2A1,BIRC3,BIRC5,C3orf52,CCND1,CD4,CEMIP,CIITA,CTSB,CXCL10,CXCL8,DENND3,FOSL1,GLI1,HJURP,ICAM1,IL1B,IL1RN,IL2RG,IL32,IL6,ITGAM,ITPR3,KIF2C,MMP2,NAV2,NFKB2,NFKBIA,PDLIM7,PPP1R15A,PTCH1,RELB,SERPINE1,SOCS1,SPHK1,STAT3,TLR2,TRAF1,VCAM1	348 (17)
Ifn gamma		complex	Activated	3.096		1.37e-07	CXCL10,CXCR3,CYBB,FAS,GBP1,HLA-DRA,ICAM1,IRF8,JAK2,NR4A3,SH2D1A,SOCS3,XAF1	338 (13)
LY6E		other	Inhibited	-2.433		1.37e-07	ABCC3,CD14,CD274,CD83,CXCL8,HLA-DRA,IL1B,IL6,IRAK2,NFKBIA,RELB,SERPINE1,TNF
STAT2	1.455	transcription regulator				1.42e-07	CCL19,CXCL10,GBP1,IFI27,IFI6,IFIT2,IFITM1,IRF1,ISG15,MX1,OAS2,RSAD2,TNFSF10,USP18,WARS	76 (2)
CCL2	3.805	cytokine		1.166		1.48e-07	CCL2,CXCL8,FOLR2,ICAM1,IL1A,IL6,INHBA,MMP1,MMP2,NCF1,SERPINE1,SLC11A1,TIMP1,TNF	302 (18)
E2F3	1.306	transcription regulator	Activated	2.111		1.57e-07	AKNA,AKR1C1/AKR1C2,CASP7,CCNA2,CCNB1,CDC25A,CDC6,CDCA3,CDK1,CXCL1,CXCR3,ELF3,HIST1H2BJ,INHBA,LPL,MAD2L1,MT1F,MT1G,MT1H,MYBL2,PCLAF,PCNA,PLK1,PPP1R13B,PTGER3,PTTG1,RRM2,S100A8,SERPINH1,THBS1,TK1,TNFAIP2,TP73,TPX2,UBE2C,WFDC2
S100A8	6.609	other	Activated	3.079	bias	2.02e-07	CCL2,CD80,CXCL10,CXCL8,CXCL9,IL1A,IL1B,IL6,S100A8,SOCS3,TNF	448 (17)
HGF		growth factor		0.963		2.1e-07	ABCC6,ARPC5,BIRC3,CCL2,CCL5,CD40,CENPF,CXCL8,ELF3,ETS1,FAM50A,FASLG,FEN1,HLX,ISG15,KRT19,LDHA,LSM1,MMP1,MMP2,PGK1,PKD1,PLA2R1,PLAU,PLAUR,PLOD1,PTGS2,PTPN2,RARRES2,S100A9,TAGLN2,THBS1,TNFAIP2,VCAM1	384 (20)
CD14	2.977	transmembrane receptor	Activated	2.922	bias	2.82e-07	CCL2,CCL5,CXCL10,CXCR2,ICAM1,IFIT1,IL1B,IL6,PTGS2,TLR2,TNF,VCAM1	446 (20)
HMGB2		transcription regulator		0.484		2.82e-07	BAX,CXCL1,CXCL2,CXCL5,CXCL8,IL1B,IL6,INHBA,MMP1,MMP10,MMP14,MMP3
IL6	6.778	cytokine	Activated	3.927		3.23e-07	ABCC3,ADGRB1,BAX,BCL3,BIRC5,CCL2,CCND1,CD163,CEBPD,CXCL10,CXCR3,E2F4,GZMB,IL1RN,IL6R,ITGAM,JUNB,LBP,LY96,LYZ,MCL1,MMP10,MMP2,NFKB1,NFKBIA,PCSK1,PLAU,PTGS2,SERPINA1,SGK1,SOCS3,STAT3,TGFB1,TGM2,THBS1,TIMP1,TNF,TNFRSF10B,VCAM1	443 (19)
TFRC		transporter	Inhibited	-3.207	bias	4.32e-07	ADGRG1,CCNA2,CCNB1,CD300A,CDC20,CDK1,FAM20C,ITGAM,ITGB2,LRRC25,LY75,MCEMP1,MS4A6A,PLD4,RGS1,SULF2,TNFSF10,TREML2
EFNA4	-1.11	kinase		-1.049		5.08e-07	APOBEC3G,FABP5,FOSL1,IRF1,IRF7,ITGB6,IVL,KRT16,KRT7,KRT75,LPXN,NT5E,NTM,PKP1,S100A7,SLC20A1,SPRR3,TGM1,UBE2C
EFNA3	-1.564	kinase		-1.606		5.08e-07	APOBEC3G,FABP5,FOSL1,IRF1,IRF7,ITGB6,KRT16,KRT7,KRT75,LPXN,NT5E,NTM,PKP1,S100A7,SLC20A1,SPRR3,TGM1,TRIM2,UBE2C
26s Proteasome		complex		0.733		5.43e-07	ATP6V0E1,BCL2L11,BCL3,BIRC3,BRCA2,CCL2,CCNA2,CD68,CDC25A,CDC6,CDK1,CENPE,CTSB,CTSF,CXCL8,DDX58,EGF,EGFR,EXO1,FOSL1,H2AFX,JUNB,KIF23,MAD2L1,MICB,PSAP,PSMB3,SNAI1,STAT1,TGM2,TOP2A	462 (19)
LIN9		other	Activated	3.283		5.68e-07	AURKA,BIRC5,BUB1,CCNA2,CCNB1,CDK1,CENPE,CEP55,DLGAP5,PLK1,UBE2C
PPP2R5C		other	Inhibited	-3.317	bias	5.68e-07	BCL2A1,BCL2L11,BCL3,BIRC3,CD69,CXCL8,FASLG,NFKB1,RELB,TNFAIP3,TNIP3	202 (9)
IFNAR2	1.824	transmembrane receptor	Activated	3.317	bias	5.68e-07	DDX58,HERC5,IFIH1,ISG15,PSMB10,PSMB8,PSMB9,PSME2,UBD,UBE2L6,USP18
TBX21	3.4	transcription regulator				5.68e-07	CCR4,CCR5,CXCR3,GZMB,IL18RAP,ITK,NKG7,PRF1,PTGER4,RUNX1,SELPLG
PRDM1	1.285	transcription regulator		-1.059		5.68e-07	BCL2L11,CIITA,IDO1,MCL1,NLRP12,PDCD1,PRF1,PSMB10,PSMB8,TAPBP,TIGIT
MUC1		other		-0.677		5.76e-07	CCND1,CD1D,CD40,CD83,CD86,CXCL8,FASN,HIF1A,HLA-DRA,IFITM1,IL6,MGST1,MRC1,PLAU,STAT1,TNF,TOP1	410 (17)
MYBL2	1.421	transcription regulator	Activated	2.789	bias	5.94e-07	AURKA,BIRC5,BUB1,CCNA2,CCNB1,CDK1,CENPE,PLK1,UBE2C
MTOR		kinase		1.588		6.09e-07	AR,CASP1,CCL2,CCND1,CD86,CXCL1,CXCL2,CXCL8,EGFR,FASN,HIF1A,IL1A,IL1B,IL6,IRF1,MAPT,MCL1,PHLPP1,PKM,STAT3,UBE2C,ZAP70	456 (17)
CTLA4	4.197	transmembrane receptor	Inhibited	-3.207	bias	6.18e-07	CCNA2,CD3D,CXCL8,FGFBP2,GZMB,HIST1H3B,ICOS,IL3RA,KPNA2,MKI67,SLC7A5,STX11,TOP2A,TPX2
RELB	2.454	transcription regulator		1.552		6.18e-07	B2M,BIRC3,CCL19,CCND1,CIITA,IL1B,IL6,IRF4,NFKB2,NFKBIA,PTGS2,RELB,SOD2,TNF	271 (11)
estrogen receptor		group	Inhibited	-3.67		7.2e-07	ANXA1,BMP7,CAPG,CCND1,CD5,CD68,CDH10,CDH19,CDH3,COL4A1,COL4A2,COL4A5,COL4A6,CXCL1,CXCL8,CXCR4,DSC2,EGFR,ERBB2,ERBB3,ERBB4,ETS1,GATA3,ICAM1,ICAM2,ICAM3,IL1A,IL6,KRT19,KRT7,LOXL2,LYN,MAPT,MMP1,MMP14,MSN,NOTCH3,NT5E,PCDH20,PDGFD,PGR,PLAU,PLAUR,PRLR,RGS2,SAT1,SELL,SERPINE1,TGFB1,TIMP1,TJP3,TNC	320 (14)
TCIM		other	Activated	2.608	bias	7.79e-07	CXCL1,CXCL8,ICAM1,IL1A,IL6,PTGS2,VCAM1	194 (6)
RB1		transcription regulator		-1.134		8.15e-07	ACTB,ANGPT2,BAX,BCL2L11,BIRC5,CASP4,CASP7,CCNA2,CCNB1,CCND1,CDC25A,CDC6,CYP27B1,FAS,HIST1H2BJ,IL6,IVL,LACTB,LCK,MT1G,MYBL2,PCLAF,PCNA,PLK1,RAD51,RRM2,TGFB1,TNF,TP73,TYMS	299 (11)
TNFSF12		cytokine	Activated	2.8	bias	8.27e-07	CCL2,CCL5,CXCL8,ICAM1,IL6,MMP1,MMP3,TNF	317 (14)
ELF1		transcription regulator				8.27e-07	BRCA2,FCAR,FCER1G,FES,IL2RA,NCF2,TLR9,UNC13D
S100A9	6.233	other	Activated	2.594	bias	8.27e-07	CXCL10,CXCL8,IL1B,IL6,MMP1,S100A9,SOCS3,TNF	468 (17)
RARA		ligand-dependent nuclear receptor		0.156		8.52e-07	ALOX5,ARPC5L,BIRC5,CCNA2,CCND1,CD14,CD38,CD53,CD7,CD93,CDK1,CDKN3,CENPF,CENPN,COBL,CTNNA3,CTSS,CXCL5,CXCL8,CYP19A1,DISC1,FOXP3,HLA-B,HLA-C,IFI44,IFI44L,IL12RB2,KIF23,KNL1,LGALS1,LYPD1,MAD2L1,NAV2,NCAPG,NCAPH,PBK,PIK3CG,PIMREG,PLXNA2,PTTG1,RASGRP4,RSAD2,RTP4,SAMD9,SAMHD1,SELL,SHANK2,SLC7A11,SP100,SP110,TAPBP,UBE2T	342 (7)
HDAC1	1.052	transcription regulator		-1.126		8.84e-07	AXIN2,BAX,BRCA2,CCNB1,CCNB2,CCND1,CD1D,CDC25A,CDC25C,CDC6,CDK1,CSF1R,CXCL8,FOXM1,GSTP1,IL6,MME,MT1G,NKD1,PREX1,PTGS2,RGS10,RRM2,SERPINE1,TOP2A,TP73,TYMS	485 (16)
HIF1A	2.119	transcription regulator	Activated	3.281	bias	1.04e-06	ADM,ALOX5AP,ARPC2,AURKA,BGN,CCL5,CCND1,CEMIP,CLDN1,CORO1A,CXCL8,CXCR1,CXCR4,CYP19A1,EGFR,EIF5A,ENO1,ERBB4,ETS1,FSCN1,GADD45B,GAPDH,HIF1A,IL15,IL1B,IL6,IRS2,ITGA5,ITGB2,KIFC2,L1CAM,LDHA,LGALS1,LOXL2,MCL1,MMP2,MST1R,NBN,PFKFB3,PHLPP1,PIM2,PKM,PLAC8,PPARA,PTGS2,SERPINE1,SOD2,SPHK1,TGFB1,THBS1,TLR2,TLR6,TNF,VASP,VCAM1	391 (22)
EHF		transcription regulator	Activated	3.8		1.07e-06	ALOX5,ANPEP,CDH3,CDK1,CNFN,GPR68,HMOX1,IL1RN,LYN,NOTCH3,PLAUR,RHCG,S100A12,S100A7,S100A8,S100A9,SAA2,SERPINE1,SPRR1B,SPRR2A,SPRR2D,SPRR3,THY1,TNC,VNN1
Fcer1		complex	Activated	3.653	bias	1.17e-06	CCL18,CCL2,CXCL3,CXCL8,IDO1,IFIT2,IL1B,IL1RN,IL6,INHBA,KMO,NFKB1,TNF,TNFRSF9	416 (18)
PDGF BB		complex	Activated	4.748	bias	1.19e-06	BCL3,CCL2,CCL8,CCND1,CCNL1,CXCL8,GPR183,IER2,IL1B,IL6,JUNB,MCL1,NAMPT,NR4A3,PLAU,PPP1R15A,RGS1,RGS2,RND3,SGK1,SLC2A3,SOCS3,SYK,THBS1,TNFAIP3,TRIB1,ZFP36	428 (20)
Histone h4		group				1.22e-06	ADA,CCND1,CCND3,CD1D,CD247,CD69,CDC25A,CDC25C,CDK1,CIITA,CXCL8,FASN,FOXM1,HAS2,HPSE,PREX1,PRLR,PTGS2,RRM2,SPHK1,TACC2,TNFSF10,TYMS	286 (10)
AR	-1.816	ligand-dependent nuclear receptor		-1.079		1.23e-06	ACTR3,AR,BIRC5,BUB1,BUB1B,CALU,CCNA2,CCND1,CDC25B,CDC25C,CDCA5,CENPE,DHCR24,EGFR,EPB41L4B,ERBB2,ERO1A,FEN1,IL6,KIF2C,KPNA2,LMOD1,MAD2L1,MAD2L2,MAOA,MME,MTHFD2,MYO1B,MYOM1,NEK2,NUSAP1,PCDH11X,PGR,PLK1,PRKCD,SEC61B,SERPINE1,SLC7A11,STAT1,TACC2,TARP,THBS1,TNFRSF12A,TNFSF10,TPX2,TUBB3,UBE2C,VCAN,WEE1,WIPF1,ZWINT	487 (20)
MAPK9		kinase		-0.703		1.28e-06	ACACA,BIRC3,CCL2,CCL5,DMD,FASN,FOSL1,GADD45B,GAPDH,IER2,IFI16,IRF9,JUNB,LPL,LSM3,MARCKSL1,NR3C2,PARP14,PDIA3,PPP1R15A,PTX3,RN7SL1	225 (7)
SATB1		transcription regulator		-1.452		1.39e-06	CD69,CEMIP2,CYBB,EPSTI1,EVI2A,GADD45B,GATA3,GPR18,HELZ2,HLA-DMB,HVCN1,IKZF1,IL18RAP,IRF7,IRF8,LAG3,P2RY8,PRKCB,PTGS2,RASGRP2,RGS1,RIPOR2,SELL,SGK1,SPI1,TRIM22,UBE2L6,UHRF1,WARS,XAF1
EFNA5	-1.35	kinase		-1.308		1.74e-06	APOBEC3G,EGFR,FABP5,FOSL1,IRF1,IRF7,ITGB6,KRT16,KRT7,KRT75,LPXN,NT5E,NTM,PKP1,S100A7,SLC20A1,TGM1,UBE2C
HMOX1	1.625	enzyme		-1.058		1.74e-06	ANGPT2,CCL2,CD274,CXCL1,CXCL10,CXCL3,CXCL5,CXCL8,CXCL9,ENG,HMOX1,IL1B,IL1RN,IL6,MAPT,THBS1,TNF,TYMP	489 (20)
CCL5	3.882	cytokine	Activated	4.231	bias	1.74e-06	ADGRE5,C5AR1,CCL2,CCR1,CD163,CDC37,CXCL8,IER2,IL1B,IL6,MMP19,NAMPT,OLR1,PLAUR,PNP,PPIF,SGK1,VASP	299 (15)
BCOR		transcription regulator				2.09e-06	BANK1,CD37,CD74,CIITA,DDX58,ISG15,MS4A1,STAT2,TLR4
CHUK		kinase		1.947		2.14e-06	CCL2,CCNB1,CCND1,CDC25A,CXCL8,ICAM1,IL1B,IL6,NFKBIA,PCNA,PLAU,PLK1,TK1,TNF	525 (18)
E2f		group	Activated	2.121	bias	2.38e-06	CDC25C,CDC45,CDC6,CDC7,CDK1,CYP27B1,EFHC1,HIF1A,HIST1H2AB,HIST1H2AG,HIST1H2BJ,HIST1H3B,MCM10,MYBL2,NASP,NUSAP1,PRR11,RAD51,RPA3,RRM2,SNRPC,TPX2,TTK,TYMS,UBE2C,VKORC1L1
CDKN1A		kinase	Inhibited	-4.191		2.56e-06	BAX,BIRC5,CCL2,CCNA2,CCNB1,CCND1,CDC25A,CDC25B,CDC25C,CDK1,CTSB,EXO1,FOXM1,MAD2L1,MMP1,MMP3,PCLAF,PLK1,PSAP,STMN1,TNFSF13,TOP2A	420 (19)
Nr1h		group	Inhibited	-2.652		2.61e-06	CCL2,CCL5,CCR7,CXCL1,CXCL8,IL1B,IL6,LIPE,PLIN1,PTGES,PTGS2,TLR4,TNF
GPER1		G-protein coupled receptor	Activated	2.101	bias	2.66e-06	CACNA1D,CCND1,CEBPD,CYP19A1,FASN,IER2,MT1F,MT1G,MT2A,NFKBIA,PPP1R15A,PTGER4,RGS16,RND1,TNF,TNFAIP3,TUFT1,ZFP36
FOS		transcription regulator	Activated	2.01		2.68e-06	C3AR1,CCL2,CCL5,CCND1,CD244,CXCL8,FASLG,FASN,FTH1,GSTP1,HLA-B,ICAM1,IL11,IL1A,MMP1,MMP10,MMP3,NCF2,PGR,PTGS2,PTPRO,SERPINE1,SNAI1,SULF2,VCAM1	248 (10)
RAD21		transcription regulator	Activated	2		2.85e-06	HLA-DQA1,HLA-DQB1,HLA-DRA,HLA-DRB1,IRS2,PCDHGA10,PCDHGA4,PCDHGA7,PCDHGA9,PCDHGB1,PCDHGB2,PCDHGB3,PCDHGB5,PIM2,THBS1
CG		complex	Activated	2.615		3.21e-06	AR,ARHGAP22,BAX,BLM,CCL2,CDC6,CXCL8,DMD,ELK3,EPHB6,FAS,FASLG,G0S2,GATA6,HAS2,IL11,ITGA4,MCM10,MMP1,MMP2,PFKFB3,PLAU,PLAUR,PTGS2,PTX3,RGS20,RUNX2,SLC20A1,STAR,STEAP1,UPP1	427 (19)
Akt		group	Activated	2.952		3.48e-06	AMOT,BCL2A1,BIRC5,BMF,CCND1,CCND3,CCR7,CD274,CXCL8,CXCR4,ETS1,FOSL1,HIF1A,MCL1,MMP14,MMP2,MT2A,NFKBIA,PEA15,PGR,PTAFR,PTGS2,SERPINE1,SGK1,SNAI1,TNC,TNF,VCAM1,WTAP	480 (20)
IFIH1	2.479	enzyme				3.64e-06	CCL5,CXCL10,IFI27,IFI44L,IFIT1,ISG15,RSAD2,SIGLEC1
IKBKG		kinase	Activated	2.602	bias	3.64e-06	BIRC3,CCL5,CXCL10,CXCL8,ICAM1,NFKB2,NFKBIA,RELB	243 (14)
RNA polymerase II		complex				3.95e-06	ACTB,B2M,CAP2,CASP7,CCNB1,CCNB2,CIITA,CXCL2,CXCL8,CXCR4,CXCR5,DLGAP5,ENO1,ERBB2,GAPDH,HAS2,HCST,HSD11B2,ICAM1,IL1RN,IL2RA,JUNB,L1CAM,MMP2,MYBL2,NFKBIA,PCNA,PRLR,PTGS2,RAD51AP1,RND3,RUNX2,SOD2,TGFB1,TNF,TOP2A,WNT7B	281 (7)
E2F1		transcription regulator		-0.039		4.17e-06	ANGPT2,AR,AURKB,BCL2L11,BIRC5,CASP7,CCNA2,CCNB1,CCND1,CCND3,CDC20,CDC25A,CDC6,CDK1,CTNNBIP1,CYP27B1,DUSP10,E2F3,FAS,FEN1,GRAP,HIST1H2BJ,ICAM1,JPT1,KCNA3,KIF23,LACTB,LCK,MCM10,MT1G,MYBL2,NDC80,NEDD8,NFKBIA,PCLAF,PCNA,PPP1R13B,PSAT1,RAD51,RPA3,RRM2,SNRPC,THBS1,TK1,TNF,TOP2A,TP73,TYMS,VCAM1	322 (11)
PRKCA		kinase	Activated	2.607		4.47e-06	APOBEC3G,ARHGDIB,ARL4C,ARPC2,CCL2,CTSB,CXCR3,ERBB2,ETS1,IFIT1,IFIT3,IGF2BP3,MMP1,MMP3,OASL,PML,PTGS2,RSAD2,RUNX1,SDCBP,SERPINE1,SP100,VCAM1	384 (19)
TP73	-1.272	transcription regulator	Activated	2.155	bias	5.28e-06	ADA,AEN,BAX,BID,BIRC5,CCL2,CCND3,CDC25C,CDK1,CXCL1,CXCL2,DRAM1,ENG,FAS,FASN,FEN1,FKBP1B,FLOT2,IGFBP4,IL4R,IVL,JAG2,MDK,NLRC4,P2RX4,PIEZO2,PROCR,S100A2,SAT1,SERPINA1,SERPINE1,SHISA5,SNAI1,STMN1,TGFB1,THBS1,TNFRSF10B,TNFRSF12A,TNFRSF1A,TNFRSF1B,TP53AIP1,TP73,UBE2D1	412 (14)
USP18	1.415	peptidase	Inhibited	-2.588	bias	5.5e-06	IFI6,IFITM3,IRF1,IRF7,IRF9,MX1,TNFSF10
IRF3		transcription regulator	Activated	3.798		5.78e-06	CCL19,CCL2,CCL5,CXCL10,CXCL8,DDX58,IFI6,IFIH1,IFIT1,IFIT2,IL6,IRF7,ISG15,MMP3,RSAD2,TNF,ZC3HAV1	456 (18)
ABL2		kinase		1.46		5.81e-06	CTSB,CTSL,MMP1,MMP14,MMP3,NME1
TNFRSF12A	2.069	transmembrane receptor				5.81e-06	CCL2,CCL5,CXCL8,IL6,MMP1,MMP3
MAVS		other	Activated	2.167	bias	5.98e-06	CXCL10,CXCL8,IFIT1,IL1B,ISG15,RSAD2,SOCS1,SOCS3,ZC3HAV1	253 (12)
SELPLG	2.932	other	Activated	3.742	bias	6.34e-06	APOL3,BCL2A1,CCL2,CXCL2,CXCL8,CXCR4,HCAR3,HCK,IDO1,IL1B,IL4R,PLAUR,PRKCD,SERPINB9
KDM5B		transcription regulator	Inhibited	-3.087		6.4e-06	AURKA,BUB1B,CCNB1,CCND1,CDCA3,CDK1,CLCF1,DHCR24,DLGAP5,EHD1,FABP5,FBXO5,GCA,HMMR,HSD17B8,IPP,ISG15,IVNS1ABP,KIF2C,MT1E,MT1F,MT1H,NCAPH,NDC80,PBK,RNASET2,SAT1,SNRPG,TNFSF13,TOP2A,TTK
Mek		group	Activated	2.851		6.93e-06	BCL2L11,BIRC5,BMF,CCND1,CSF1R,CXCL10,CXCL11,CXCL8,CXCL9,DCT,DDR1,ERBB2,ERBB3,ETS1,FASN,FOSL1,FOXP3,HAS2,HIF1A,IER2,IL6,IRF1,LRP8,LYAR,MAFF,MCL1,MMP2,MS4A1,MST1R,OSM,PTGS2,RND3,SERPINE1,SH2B3,SLC20A1,SLC43A3,STK17A,TNFAIP3,TNFRSF10B	479 (20)
CREB1		transcription regulator	Activated	3.268	bias	9.1e-06	AURKA,BIRC5,CCNB1,CCND1,CDC37,CDCA8,CEBPD,CIITA,CXCL8,FUT7,HAS2,HLA-DRA,IL2RA,MKI67,MYBL2,NR4A3,PCNA,PTGS2,RGS2,SOD2,TLR9,TNF
BCL6		transcription regulator		-0.723		9.1e-06	CCND1,CCR7,CD69,CD72,CD79B,CIITA,FCGRT,FTH1,FUT7,HERC5,IL24,IRF9,KLK1,MIR155HG,NFKB1,PRDM1,PTPRO,SERPINE1,SOX5,SOX6,SYK,TNFRSF14
CSF1		cytokine		1.257		1.04e-05	BAX,CCND1,CD163,FAS,FASLG,HSP90B1,IL1B,IL6,ITGA5,OSCAR,STAT1,TNFAIP3,TNFRSF1A,TNFRSF1B	371 (16)
BCL2L1		other		-1.521		1.04e-05	BAX,FAS,IL1B,MAP2,MCL1,THBS1,TIMP1,TNF,TNFRSF10B,TNFRSF1A,TNFRSF21,TNFSF10,TNFSF8,TUBB3	395 (17)
MYD88	2.184	other	Activated	2.69		1.07e-05	CCL2,CCL5,CD274,CXCL1,CXCL10,CXCL8,DEFB4A/DEFB4B,IL15,IL1B,IL32,IL6,TNF	318 (14)
PTEN		phosphatase		-1.294		1.18e-05	AR,BAX,BCL2L11,BIRC5,CCL5,CCNB1,CCNB2,CDC25A,CXCL8,EGFR,FASN,FTH1,IL6,PREX1,STAT3	506 (21)
REL		transcription regulator				1.18e-05	B2M,BCL2A1,BCL3,CIITA,CXCL8,FOSL1,IL6,IRF4,NFKB2,NFKBIA,RELB,TNFRSF10C,TNFRSF4,TNFSF10,TNFSF13B	269 (5)
TERT		enzyme		1.709		1.24e-05	AR,BAX,BIRC5,CCND1,CXCL8,EGFR,GATA6,IFIT1,IFIT2,IL1B,IL6,ISG15,MMP1,MMP10,MMP3,MX1,NFKBIA,SOD2	520 (20)
CREBBP		transcription regulator				1.26e-05	BIRC5,CXCL10,CXCL8,CXCL9,FUT7,HAS2,IRF1,NR4A3,PCNA,PTGS2,RGS2,SERPINE2,STAR,TLR2,TNF,TNFSF10	153 (4)
NFE2L2		transcription regulator		1.807	bias	1.27e-05	ABCC3,CXCL8,FTH1,FTL,HMOX1,IL1RN,IL36G,PHGDH,POMP,PRDX1,PSAT1,PSMA4,PSMA5,S100P,SERPINE1,SHC1,SOD2	224 (6)
S100A6	1.766	transporter		0.277		1.42e-05	AURKA,CDKN3,CXCL2,CXCL8,DEPDC1,HS3ST1,INHBA,NCAPH,NEK2,PBK,TNFAIP3,TPM4,TYMS
Rb		group	Inhibited	-2.2		1.47e-05	AURKB,CCL2,CDC6,DUSP10,FOXM1,HERC5,MMP3,PLK1,TP73,TYMS
TLR1	2.781	transmembrane receptor	Activated	2.945	bias	1.47e-05	CSF2RA,CXCL8,CYP27B1,IL15,IL15RA,IL1B,IL6,TNF,TNFAIP3	376 (19)
MIF		cytokine	Activated	2.957	bias	1.47e-05	CXCL8,GZMB,HIF1A,IL1B,MMP1,MMP2,MMP3,TIMP1,TNF	449 (20)
PF4		cytokine	Activated	2.942	bias	1.47e-05	CCL2,CXCL3,CXCL8,IL1A,IL1B,IL6,ITGAM,SPHK1,TNF	378 (19)
Hdac		group	Inhibited	-2.19		1.51e-05	ADGRL3,BIRC5,CCND1,CSF1R,CSF2RA,CXCL8,CYP24A1,EGFR,ERBB2,FBXO32,GADD45B,IL1B,IL6,MT1E,MT1F,MT1H,NDRG4,PIK3R5,PREX1,RGS10	447 (18)
JAG2	-1.272	growth factor	Inhibited	-3.223	bias	1.67e-05	CCL5,CCR1,CXCL1,CXCL3,CXCL5,CXCL9,CXCR1,IL10RA,IL13RA1,IL1A,IL1B,IL1RN,IL6,TNF
OSM	8.616	cytokine		1.73		1.67e-05	ABCC3,ANGPT2,CCL2,HIF1A,IL1B,IL6,IL6R,LBP,OSM,OSMR,PTGES,SERPINA1,SOCS3,TNF	318 (18)
E2F4	1.006	transcription regulator				1.83e-05	ASF1B,AURKB,CCNA2,CCND1,CDC25A,CDC6,CDK1,CENPE,CKS2,E2F3,FEN1,H2AFX,H2AFZ,HMMR,HSP90B1,IER5,KIF4A,MAD2L1,MCM10,MKI67,MT1G,MYBL2,NDC80,NEK2,PCLAF,PCNA,PLK1,PLSCR1,PPP1R13B,PRC1,PSAT1,PTTG1,RAD51,RAD51AP1,RPA3,RRM2,TK1,TOP2A,TTK,UBE2T,ZNF267
Histone h3		group				1.94e-05	ACKR3,ADGRB1,B2M,BCL2L11,CCL2,CCND1,CD1D,CD69,CIITA,COL4A6,CXCL10,CXCL8,CYP19A1,FAM49A,FASLG,FASN,FOXM1,GAPDH,GFI1,HPSE,ICAM1,ICAM3,IFI6,IL1A,IL1B,IL6,KIAA0895,MT1G,MX1,MYBL2,NCF1,NFKBIA,NKD1,PCNA,PRLR,PSMA2,PTGES,PTGS2,RGS10,RSAD2,SOD2,SPHK1,STAR,STOM,TACC2,TLR2,TNFSF10,TOP2A,TPM3,TYRO3,UBB,USP18,VAMP8,VKORC1,ZDHHC11,ZNF793	455 (16)
FOXO3		transcription regulator		1.73		2.06e-05	AR,BCL2L11,BIRC5,CLDN1,CXCL10,CXCL8,DEFB4A/DEFB4B,FASLG,FBXO32,GADD45B,GPX1,IL6,MXI1,NFKBIA,SERPINE1,SGK1,SNAI1,SOD2,TNF,TNFSF10	525 (22)
CDC73		other	Activated	2.429		2.19e-05	CCND1,CXCL9,GBP1,IRF1,PTGES,SOCS1,STAT1	78 (3)
LGALS8		other	Activated	2.646	bias	2.19e-05	CCL2,CCL5,CXCL1,CXCL3,CXCL8,FASLG,IL6	217 (10)
CEBPD	1.09	transcription regulator		1.503		2.32e-05	ALOX5AP,CCNB1,CCND1,CSF1R,CSF3R,CXCL8,CYP19A1,HIF1A,IL1B,IL6,ITGAM,TLR8,TLR9	338 (7)
IRF8	3.082	transcription regulator				2.4e-05	B2M,BANK1,CD37,CD74,CIITA,CYBB,DDX58,ISG15,MS4A1,STAT2,TLR4
IL5		cytokine	Activated	3.77	bias	2.47e-05	CCL2,CCND3,CCR1,CD69,CIITA,CSF2RB,CTSC,FCGR2B,GK,HCAR3,IL2RA,IL3RA,LTB,PPIF,RIPOR2,SNTB1,TPM4,UPP1	29 (2)
GATA3	-2.08	transcription regulator				2.6e-05	CCL5,CCND1,CCR5,GATA3,ICAM1,IL18RAP,IL2RB,ITGAL,ITK,KLRC1,NKG7,PTGER4,RUNX1,SELPLG
RBM5		other		-0.49		2.63e-05	ANXA1,BIRC3,C19orf57,CASP10,CD69,ICAM1,IFITM3,IL32,ISG15,MCL1,MYO1B,NDUFV2,SERPINH1,TNFRSF10C,TNFRSF10D,TRAF1,UCP2
Igm		complex		-0.147		2.72e-05	BCL2A1,BCL2L11,BIRC5,CCNA2,CXCL8,FCGR2B,NFKB1,NFKB2,PAX5,PRDM1,PTAFR,SAMSN1,TNF,TNFRSF14,TRAF1	324 (18)
EGFR	-1.328	kinase	Activated	2.914		2.77e-05	AR,BCL2L11,CCND1,CXCL8,E2F3,EGFR,FASN,FOXP3,GBP1,GZMB,HIF1A,HSP90B1,ICAM1,MARCKS,MMP1,MYBL2,NFKBIA,PKM,PLAU,PLAUR,PRF1,PSMB3,PSMB4,PTGES,PTGS2,PTPRE,SDF2L1,SLC7A11,SPHK1,TGM2	449 (21)
COL18A1		other	Inhibited	-3.022	bias	2.82e-05	CCL2,CCND1,EGFR,ETS1,HIF1A,ICAM1,IL6,ITGB2,JUNB,LDHA,MCL1,MMP1,MMP2,PDCD5,PLAU,PTGS2,SERPINE1,STAT1,STAT3,THBS1,TNFRSF1A,TNFRSF21	511 (22)
CHEK1		kinase		0.29		3.11e-05	BCL2L11,CDC25A,CDC25B,E2F3,H2AFX,MICB,PCNA,RRM2	343 (11)
PAEP		other	Inhibited	-2.804	bias	3.11e-05	CCL5,CD274,CD83,CXCL1,CXCL16,CXCL5,MICB,PDCD1LG2
NLRC5	1.418	transcription regulator	Activated	2.789	bias	3.11e-05	B2M,DDX58,HLA-A,HLA-B,HLA-C,HLA-E,PSMB9,TAP1
ARID3B		transcription regulator	Activated	2.445	bias	3.6e-05	BCL2L11,CASP10,CASP7,TNF,TNFRSF1B,TNFSF10
LDL		complex	Activated	3.136		3.7e-05	CCR2,CD80,GPX1,HSP90B1,HSPA6,HYOU1,IL1B,IRAK3,MMP2,NAMPT,OLR1,OSCAR,SERPINE1,SPHK1,TGFB1,TNF,VNN1	311 (15)
CXCL8	8.443	cytokine	Activated	2.49		3.91e-05	ACKR3,AR,CD69,CD74,CXCL8,DEFB4A/DEFB4B,FASLG,IL1B,IL2RA,ITGA5,ITGAM,ITGB2,MMP2,PTGS2,SELL,TNFRSF10B	323 (19)
MITF		transcription regulator	Activated	2.682	bias	4.12e-05	AURKB,BEST1,CCNB1,CDC25B,CDCA3,CDCA8,CENPF,CEP55,CXCL8,DCT,FBXO32,HIF1A,KIF20A,KIF4A,MMP14,NUF2,ORC6,PIF1,PLK1,PSMC3IP,RPA3,SERPINE1,SOX5,SOX6,SPC24,SPC25,TACC3,TPX2,UBE2C,UPP1
ANG		enzyme				4.34e-05	CCL5,CCL8,CXCL10,CXCL9,IL6
PPP2R2A		phosphatase	Activated	2.236	bias	4.34e-05	CLSPN,FAP,SAT1,SERPINE2,SLC22A4
IL18RAP	3.807	transmembrane receptor				4.34e-05	CXCL8,IL1A,IL32,IL6,PTGS2	227 (7)
CDK4		kinase				4.49e-05	ATP6V0E1,AURKA,CDC45,CDC6,CDCA8,CENPF,CENPK,CENPN,CEP55,ENPP2,FZD7,HJURP,KDM6B,KIF20A,KIF2C,KIF4A,KLHDC1,KNL1,MAGI2,MBLAC2,MELK,MFSD6,MMP3,MYBL1,NCAPH,NT5E,PCLAF,PSMC3IP,RGS2,SCG5,SERF2,SPC25,STOM,TPX2,TRIP13
Hsp27		group		1.726		5.16e-05	CCND1,CD14,CD163,CD274,CD86,CSF1R,CXCL8,EIF4EBP1,IL6,IL6R,PTGS2,STAT3	487 (21)
DDX58	1.677	enzyme		1.904	bias	5.4e-05	CXCL10,CXCL8,DDX58,IFIT1,IL6,ISG15,PTGS2,SOCS1,SOCS3,TNF	348 (16)
ZBED6		transcription regulator		-1.134		5.71e-05	ARHGEF1,ARL4C,DLGAP5,KITLG,LAMP3,MYBL1,NASP,SGK1,SPTBN1,TCF7,TTK,TUBB3,UPP1
CCND1	-1.016	transcription regulator		-0.641		5.77e-05	AR,ATP6V0E1,AURKA,CALU,CDC45,CDC6,CDCA8,CENPF,CENPK,CENPN,CEP55,ENO1,ENPP2,FZD7,HJURP,JPT1,KDM6B,KIF20A,KIF2C,KIF4A,KLHDC1,KNL1,MAGI2,MARCKS,MBLAC2,MELK,MFSD6,MMP3,MYBL1,NCAPH,NT5E,PCLAF,PSMC3IP,RAD51,RCN1,RGS2,RHPN2,SCG5,SEC61B,SERF2,SPC25,STOM,TNF,TPI1,TPX2,TRIP13,TUBA1B,TUBA1C,TYMP,TYMS	245 (7)
GSK3B		kinase		-1.177		5.81e-05	BAX,BIRC5,CCL2,CCND1,CDC25C,CDC6,CXCL8,GLI1,HIF1A,IL6,MCL1,SNAI1,TNF,TNFRSF10B,TNFSF10	366 (19)
GLI1	-2.129	transcription regulator		0.425	bias	6.05e-05	ARPC5,BCL2A1,BID,CCND1,CMBL,CMPK2,EPB41L4B,FAS,GLI2,HPSE,JAG2,KRT19,MMP2,NIPAL2,PAPSS2,PLPP2,PSTPIP2,PTCH1,RGS10,RPS6KA1,RXRA,S100A7,S100A9,SH2B3,SYNE1,TNC,TNFRSF10B,TNFRSF9,TNFSF13B,ZC3HAV1L
CDKN2A		transcription regulator	Inhibited	-2.51		6.33e-05	BAX,BIRC5,CAPG,CCL18,CCL2,CCNA2,CCNB1,CCND1,CDC25B,CDC25C,IL6,MCL1,MMP1,MMP3,MRC1,PTGS2,SERPINE1,TNF	411 (20)
EFNA2		kinase		-1.414		6.33e-05	APOBEC3G,FABP5,FOSL1,FOXQ1,IRF7,KRT16,KRT7,KRT75,NFIL3,NT5E,PKP1,RUNX1,S100A7,SLC20A1,TGM1,TRIM2,UBE2C,UBE2S
HSPD1		enzyme		0.686		6.44e-05	BAX,GATA3,ICAM1,IL6,SOCS3,TBX21,VCAM1	470 (21)
IGF1		growth factor		0.327		6.44e-05	BAX,BCL2A1,BCL2L11,BIRC5,CCND1,CXCL8,HIF1A,IFNGR2,IRS1,IRS2,PLAU,PLAUR,PSMB8,PSMB9,RUNX2,SERPINE1,SLC20A1,TAP1,TAP2,TUBB3	468 (20)
TXN	1.523	enzyme		-0.351		7.1e-05	CD38,CD40,CD86,HIF1A,ICAM1,IL1B,MS4A1,NFKB1,NFKBIA,SELL,TXN	332 (15)
Pde4		group		-0.461		7.14e-05	CCL2,CD14,CD163,CD40,CXCL5,ICAM1,IL6,TNF	196 (6)
PI3K (complex)		complex		1.856		7.77e-05	CCNB1,CCND1,CXCL8,DAPP1,ETS1,FOSL1,GLI2,HAS3,HIF1A,IFIT1,IL1B,IL6,MCL1,PRDM1,PTGS2,RGS2,RND3,TLR4,TNF,TNFAIP3,TNFSF10,TREM1	429 (18)
SOX11		transcription regulator		1.02		7.77e-05	BST2,CCL5,CD52,CD86,CXCR4,FAS,FCMR,IER2,IFIH1,IKZF3,ITGA4,LCK,LGALS9,MS4A1,MYO1B,PAX5,PRDM1,RNF122,SKAP2,SPIB,STAT1,TUBB3
RNASE2	6.203	enzyme	Activated	2.978	bias	8.16e-05	CCL2,CCL5,CCL8,CD300A,CXCL10,CXCL5,CXCL9,IL2RA,IL6,OSM,TNF,TNFRSF1A	143 (6)
IL32	3.322	cytokine		1.783		8.62e-05	CASP1,CXCL1,CXCL8,ICAM1,IL1B,IL6,ITGAM,ITGB2,MCL1,MX1,PTGS2,SPI1,TNF	362 (19)
MAPK14		kinase	Activated	3.057		8.62e-05	ALOX5AP,AXIN2,BAX,CCL2,CD40,GREM1,ICAM1,LRP6,PTGS2,SGK1,TNF,VCAM1,WIF1	433 (17)
CTNNB1		transcription regulator		-0.024	bias	8.92e-05	ALDH3A2,AURKA,AXIN2,BIRC5,CCND1,CNN2,CTNND2,CXCL8,CYP24A1,EGFR,EPHB3,FOXQ1,GATA3,IDO1,IFIT1,IFITM1,IRS1,KIF23,LMO2,MME,MMP1,MMP14,MMP2,PDE4B,PKD1,PLAU,PTCH1,RCN1,SERPINA1,SERPINA5,SERPINE1,SGK1,STAT3,TGFB1,TNFRSF1A,TP73,TRAF1,TSPAN8,VCAN,WNT3A	294 (16)
TP53COR1		other	Activated	3.148	bias	9.51e-05	BAX,BID,BIRC3,CASP1,CASP8,FAS,IL1B,SOD2,TNFRSF10B,TOP2A	422 (14)
EP300		transcription regulator		0.788		0.000107	AR,AXIN2,BIRC5,CCL2,CCND1,CDC25A,CEBPA,CXCL8,CYP19A1,FASLG,GATA3,ITGB2,LDHA,MKI67,MMP1,NFKBIA,PRLR,PTGS2,SOD2,SPHK1,TLR2,TNF,TNFRSF10B,UBE2C	507 (20)
EFNA1		other		-1.308		0.000112	APOBEC3G,FABP5,FOSL1,GATA6,HERC6,IRF7,ITGB6,IVL,KRT75,NT5E,NTM,PKP1,S100A7,SLC20A1,TGM1,TRIM2,UBE2C,UBE2S
ATF3		transcription regulator		-1.366		0.000115	AURKA,AURKB,CDC25A,CDK1,GSN,NEK2,PLK1,SERPINE1,SLC11A1,TNFRSF10B,TP73
TLR7/8		group	Activated	3.207	bias	0.000116	BCL2A1,CCL2,FFAR2,MAP3K8,NFKBIA,NFKBIZ,PLAUR,PPP1R15A,PTGS2,RGS1,RGS20,SLC7A11,TNF,TNFAIP3,TNFAIP6	345 (12)
IKBKE		kinase		1.054	bias	0.000122	BIRC3,CCND1,CXCL8,IFIT1,IL1A,IL6,IRF7,NFKBIA,PTGS2	288 (17)
USF1	1.256	transcription regulator				0.000124	AGTRAP,APLN,B2M,BRCA2,CD2,CEBPA,CIITA,CYP19A1,FASN,FBXO32,GATA3,MS4A1,SERPINE1,SLC19A1
SHC1	1.05	other		0.247		0.000124	BAX,BMF,CCR7,CXCL1,FLI1,FTH1,FTL,GSTP1,HS3ST1,KRT7,MAGIX,MAP2K3,TXN,WNT3A
CDH1		other		-1.497		0.000124	ACTB,BIRC5,EGFR,EIF4EBP1,ERBB2,ERBB3,ERBB4,IFI27,IFITM1,MMP1,MMP14,MMP19,MMP3,TGFB1	516 (23)
RBL1		transcription regulator				0.000125	AURKB,CCND1,CDC25A,CDC6,CDK1,DUSP10,MT1G,MYBL2,PCNA,RRM2,THBS1,TYMS
NCOA3		transcription regulator		0.541	bias	0.000127	CCNA2,CCND1,CDC25A,CDC6,CEBPA,ERBB2,FASN,HMOX1,LDHA,PCNA,PGR,PSMA2,PTGS2	529 (22)
MAP3K14		kinase	Activated	3.429	bias	0.000127	ADAM8,BIRC3,CCL5,CXCL8,FAS,ICAM1,IL15,IL1A,IL6,LTB,NFKBIA,NFKBIE,TNFAIP6	277 (13)
PML	1.26	transcription regulator	Activated	2.219		0.000128	BIRC5,CIITA,EGFR,HLA-DMB,HLA-DRA,IL1B
NLRP12	2.748	other	Inhibited	-2.404	bias	0.000128	CXCL13,CXCL8,CXCR4,IL1B,IL6,TNF	196 (7)
NELFE		other		0.868		0.000128	CCNB2,CXCL8,DLGAP5,JUNB,MYBL2,TOP2A	368 (7)
PGF	2.313	growth factor		1.156		0.000147	CASP1,CASP7,CCL2,CCL28,CDK1,CXCL8,IL1B,TNF	161 (8)
NFYB		transcription regulator				0.000147	CCNB1,CCNB2,CDC25C,CDCA8,CDK1,FTH1,PTTG1,TOP2A
CD46		other		-0.29		0.000147	CD69,FLT3,FOXP3,GZMB,IL2RA,LAMTOR5,PTGER4,SLC7A5
IL12B		cytokine	Activated	2.804	bias	0.000147	CDKN2D,CEBPD,CXCL8,GZMB,INPP5D,MAP3K8,PIK3AP1,TNF	200 (7)
RUNX3	1.891	transcription regulator		0.714		0.000156	BAX,BCL2L11,CCND1,CIITA,IL1B,ITGAL,RUNX1	269 (7)
PIM2	3.022	kinase		0.606	bias	0.000156	CCND1,CDC25A,IL12RB2,PKM,STAT4,TBX21,TP73
PLG		peptidase	Activated	2.61	bias	0.000156	CCL2,CD40,IL1A,IL1B,IL6,PTGS2,TNF	356 (17)
NOS2		enzyme		1.609		0.000156	BIRC5,HIF1A,IL32,IL6,S100A8,TIMP1,TLR4	229 (7)
JUND		transcription regulator				0.00016	CCND1,CYP19A1,FOSL1,FTH1,HMOX1,IL21R,NCF2,PLAUR,SAT1,SPRR1B
RNASE1	1.448	enzyme	Activated	3.13	bias	0.00016	CCL2,CCL5,CCL8,CXCL10,CXCL5,CXCL9,IL2RA,IL6,OSM,TNF
Hsp90		group		1.461		0.00017	CD2,CD28,CD4,CD69,CIITA,CYP19A1,EGFR,ERBB2,ERBB3,FOXM1,HIF1A,ITGAL,KLRD1,MCL1,MICB,NCR1,SLC6A4	379 (14)
JUNB	1.746	transcription regulator	Activated	2.63	bias	0.000181	CD274,FOSL1,FTH1,HMOX1,MMP1,MMP10,MYL12A,NCF2,PLAUR,SERPINE1,SNAI1
ATF6		transcription regulator	Activated	2.714	bias	0.000188	AURKA,BUB1,CDKN3,DNAJB11,HMMR,HSP90B1,MCL1,PDIA4,TNFRSF10B,TROAP,UBE2C,UNC13B
Pkc(s)		group		1.334		0.00021	BCL2L11,CCL2,CTSB,CXCL8,FOSL1,GADD45B,IL1B,IL6,IVL,JUNB,MMP2,MS4A1,NR4A3,PPARA,PPP1R15A,PTGS2,RGS2,STAR,TP73	408 (17)
POU5F1		transcription regulator		1.696		0.000211	BAX,BCL2A1,BCL2L11,BID,BIRC3,CASP1,CASP10,CASP5,CASP7,CD27,CD40,EN1,FAS,FASLG,GATA6,HIF1A,IL6,LHX2,MCL1,MIAT,MMP2,NAIP,PYCARD,RIPK2,SNAI1,TNF,TNFRSF10B,TNFRSF1A,TNFRSF21,TNFRSF9,TNFSF10,TNFSF8,TP73
NPC2	1.713	transporter	Inhibited	-2.975	bias	0.000215	PTGER2,PTGER4,PTGES,PTGS2,STAT1,STAT2,STAT3,STAT4,TLR4	212 (4)
NR3C2	-1.428	ligand-dependent nuclear receptor		-0.478		0.000215	CCL2,CXCL8,INHBA,JUNB,MMP1,MMP10,PTGS2,SERPINE1,SGK1
BRCA1		transcription regulator		-1.016		0.000223	ACTB,BAX,BIRC5,CCL5,CCNB1,CCNB2,CCND1,CDH3,CYP19A1,DDX58,E2F3,EGFR,EXO1,FEN1,H2AFX,PCNA,PLK1,RAD51,TNF,VCAN	488 (21)
SIRT6		enzyme	Activated	2.19	bias	0.000231	CXCL8,IL1A,IL6,PTGS2,TNF	111 (4)
B4GALT6		enzyme	Activated	2.236	bias	0.000231	CCL2,CCL5,IL6,PTGS2,TLR2
SERPINB2		other		-1.342	bias	0.000231	CASP10,CASP7,CASP8,CCNA2,TP73	54 (4)
TNFRSF18		transmembrane receptor	Inhibited	-2.236	bias	0.000231	CCL2,CXCL8,ICAM1,IL6,TNF	195 (7)
XIAP		enzyme		1.009		0.000231	CCND1,CXCL1,CXCL8,IL6,TNF	463 (20)
YAP1		transcription regulator		0.396		0.000242	AURKB,BAX,BCL2L11,BIRC5,CASP8,CCND1,DIAPH3,EGFR,FOXM1,NEK2,PLK1,PTGS2,SLC2A3,TP73
PGR	-1.465	ligand-dependent nuclear receptor		1.191		0.000251	ALDH1A3,BIRC3,CCL8,CCNB2,CCND1,CCND3,CDC6,CDK1,CYP19A1,ERBB2,FLOT2,GATA3,GLUL,GPR160,GSTM3,HPCAL1,HSD11B2,ICAM1,IFI27,KLF4,NFKBIA,PCNA,PLAU,PPIF,PTGS2,RASSF2,S100A8,S100P,SERPINA5,SGK1,STAT5A,TNC,VASP,VCAN,WNT4	388 (23)
NAMPT	4.303	cytokine	Activated	3.092		0.000258	CXCL10,CXCL8,IL6,MMP1,MMP3,NAMPT,NAT1,NPY1R,TGFB1,TNF	286 (12)
TNFSF10	2.303	cytokine		1.628		0.000258	BIRC5,CASP8,CD14,CXCL8,IL1RN,ITGAM,MCL1,NFKBIA,TNFRSF10B,TNFSF10	412 (16)
IFN Beta		group		1.698		0.000262	CD74,HLA-B,IDO1,IFI6,IFIH1,IFIT1,IFNAR2,IL24,IRF9,MX1,OAS2,SOCS1,STAT1	311 (9)
ATM		kinase		1.256	bias	0.000262	ACTB,CCND1,CDKN2D,CXCL8,GADD45B,IL6,MICB,PCNA,RRM2,SERPINE1,TGM2,TNFAIP3,TNFRSF10B	426 (19)
MYB		transcription regulator		1.039	bias	0.000262	ADM,AXIN2,BIRC5,CCNB1,CCND1,CXCR4,GATA3,GFI1,KLF4,MMP3,NMU,PCNA,SNAI1
STAT6		transcription regulator				0.000275	ANO1,GATA3,IL1RN,IL2RA,IRF9,JAK2,NFIL3,SERPINB3,SERPINB4,SOCS1,TCF7,TNF	83 (3)
ESRRG		ligand-dependent nuclear receptor	Activated	2.117	bias	0.000278	CYP19A1,ENO1,GAPDH,KCNQ1,KLK1,LDHA,PKM,TPI1
Fibrinogen		complex		1.982	bias	0.000324	CXCL1,CXCL8,ICAM1,MMP14
ZXDC		transcription regulator		1.131		0.000324	CCL2,CD14,HLA-DRA,ITGAM
STK40		kinase		-1.994	bias	0.000324	CXCL1,CXCL5,CXCL8,IL1B	195 (7)
SCAVENGER receptor CLASS A		group	Activated	2	bias	0.000324	CCL5,CXCL8,IL6,TNF	149 (6)
BMP15		growth factor	Activated	2	bias	0.000324	HAS2,PTGS2,PTX3,TNFAIP6
UFD1		peptidase	Activated	2	bias	0.000324	CCL2,CCL5,NFKB2,TNFSF13B
CDK5R1		kinase	Activated	2	bias	0.000324	CXCL8,IL6,MMP2,SERPINE1
GDF9		growth factor	Activated	2	bias	0.000324	HAS2,PTGS2,PTX3,TNFAIP6
NPLOC4		other	Activated	2	bias	0.000324	CCL2,CCL5,NFKB2,TNFSF13B
MAPKAPK2	1.109	kinase		1.987	bias	0.000324	CXCL8,ICAM1,IL6,TNF
CD69	4.892	transmembrane receptor		1.982	bias	0.000324	S100A9,SOCS3,TGFB1,TNF
CD163	2.682	transmembrane receptor		1.964	bias	0.000324	HMOX1,IL1B,IL6,TNF	223 (7)
PRKD1		kinase		1.949	bias	0.000324	MMP1,MMP3,PTGS2,VCAM1	227 (7)
HCAR2	4.46	G-protein coupled receptor		-1.134	bias	0.000332	IQGAP3,KIF14,KIF20A,NMI,PLK1,SLC37A2,WEE1
IL36B		cytokine	Activated	2.606	bias	0.000332	CD40,CD80,CD83,CXCL1,CXCL10,CXCL8,IL6	282 (14)
TICAM1		other		1.89	bias	0.000332	CCL5,CXCL10,CXCL11,CXCL8,IFIT1,IFIT2,TNF	279 (13)
CRP		other		1.012		0.000332	AGER,IL6R,LPL,PRKCB,S100A12,SERPINE1,TNFSF10
LEP		growth factor		-0.732		0.000332	BAX,BID,BOK,CASP10,CASP7,CCNA2,CCND1,CD63,E2F3,IL1RN,PCNA,SOCS3,TNFRSF1A,TNFSF10	515 (19)
STK17A	1.292	kinase	Inhibited	-2.425	bias	0.000339	ATOX1,GSTO1,MT1H,MT1M,NUDT1,SOD2
ITGB2	2.272	transmembrane receptor		1.633		0.000339	CD69,CD86,ITGA4,ITGAL,RAC2,TNF
SUMO1		enzyme				0.000339	ABCB11,BIRC5,CXCL10,IL6,SLC51A,TAP1	198 (7)
CTSZ	2.104	peptidase		0.816		0.000339	CD80,CD83,CD86,LILRB2,LILRB4,TNF
APP		other	Activated	2.932		0.00036	BAX,IL1B,IL6,MME,PTGS2,TNF,TNFAIP2,TNFSF10,TUBB3	356 (17)
SOCS3	5.2	phosphatase	Inhibited	-2.804		0.00036	CXCL10,FASN,IFIT1,IFIT2,IL6,ISG20,MX1,OAS2,TNF	330 (12)
KIT		transmembrane receptor				0.00036	BCL2L11,BIRC5,CCL2,MCL1,PSTPIP2,PTPN18,PTPN6,STAT1,STAT3	451 (15)
PIN1		enzyme		0.178		0.000401	BCL2A1,CCND1,CXCL8,IL6,MCL1,NOTCH3,PGR,PML,PTGS2,RUNX3	490 (19)
SPDEF		transcription regulator		-1.508	bias	0.000403	BIRC3,CD40,COL4A1,COL4A2,COL4A5,COL4A6,COL6A3,EGFR,FZD8,HIF1A,ITGA5,PLAU,PLAUR,PTPRF,SERPINE1,TGFB1,TNC,VASP	173 (7)
CBX5		transcription regulator		-1.868	bias	0.000437	AXIN2,BIRC5,C15orf48,C9orf152,CD68,CDC25A,CDC6,CEMIP,CXCL5,CYP2J2,FOXQ1,HENMT1,ICAM2,IGFL2,OLR1,PRSS23,PSMB8,RARRES3,RORA,RUNX2,S100P,SCG5,SLC2A3,SLC7A7,SNTB1,STAT5A,TICAM2,TSPAN8
KRAS		enzyme		1.461		0.000442	CCND1,CCND3,CXCL8,E2F4,EGFR,FTH1,GLI1,GSN,HIF1A,IL1B,MX2,NT5E,PDE4B,PSMA7,TNFRSF10B,UPP1	516 (22)
RXRA	-1.236	ligand-dependent nuclear receptor		0.128		0.00048	ABCB11,AKR1C1/AKR1C2,CEBPA,CEBPD,CTSH,CYP24A1,ENG,HAS2,HIF1A,HMGCS2,HMOX1,NAV2,PPARA,RARG,RORA,RXRA,TCF7
PIK3CA		kinase		1.329		0.00049	BIRC5,CCNB1,CCND1,CD14,DEFB4A/DEFB4B,FOXM1,IRS2,PIK3CD	533 (19)
AGER	1.261	transmembrane receptor		0.051		0.00049	AGER,CCL2,CXCL2,CXCL8,IFIT1,SERPINE1,TNF,VCAM1	356 (17)
PTAFR	2.88	G-protein coupled receptor	Activated	2.293	bias	0.00049	BIRC5,CXCL8,EGFR,IL6,MMP2,PTGS2,SNAI1,TNF	373 (18)
ATF1		transcription regulator				0.00049	CIITA,FOSL1,FTH1,FUT7,PTGS2,SOD2,TEAD1,THBS1
NOX4		enzyme	Activated	2.126		0.00049	BCL2L11,BMF,CCL2,CXCL8,HIF1A,ICAM1,MCL1,MMP2	193 (7)
P2RX7		ion channel	Activated	2.596	bias	0.00049	BAX,CXCL10,IL1B,IL6,S100A7,TNF,TNFRSF1A,TNFSF10	261 (11)
CIP2A		other	Inhibited	-2.939		0.000508	CFB,COL15A1,CRLF1,DSC2,FAP,GPR183,LUM,NPTX1,PDLIM7,PLAUR,RAB31,RHOC,SAT1,SCIN,SERPINE2,SLC22A4,SLC25A4,ZDHHC11
CLDN7		other		0		0.000533	ANXA3,ARHGDIB,C1S,CD68,CXCL8,DENND5A,FOSL1,FOXQ1,FZD2,GRINA,HELZ2,HLA-B,IFI44,IFI6,ITPR3,LGR4,LYSMD2,MMP2,MT2A,MX1,NMU,NNMT,PHGDH,PLGRKT,PRSS23,RNASET2,RPL34,SERPINB1,SPRR3,UBE2L6
UXT		transcription regulator		-0.777		0.000555	B4GALT1,BUB1,CCNA2,CDC6,CTLA4,CXCL8,GTSE1,IL2RA,NFKBIA,TNFAIP3,TNFRSF10B,TTK	202 (7)
FOSL1	3.323	transcription regulator		1.969	bias	0.000578	CXCL8,IL6,MMP1,MMP10,MMP2,MMP3,PLAUR,SERPINE1,SNAI1	16 (2)
C5		cytokine	Activated	2.957		0.000578	C5AR1,CXCL8,ICAM1,IL1B,IL6,ITGAM,MMP1,SERPINE1,TNF	399 (17)
RBL2		other				0.000592	AURKB,CCND1,CDC25A,CDC6,CDK1,DUSP10,MT1G,MYBL2,PCNA,RRM2,TYMS
PLAUR	5.022	transmembrane receptor	Activated	2.434	bias	0.000635	C5AR1,CCL2,CTSB,ITGAM,PLAU,PLAUR,SNAI1	194 (7)
TRAF6		enzyme	Activated	2.619	bias	0.000635	CCL2,CD274,CXCL8,DEFB4A/DEFB4B,IL15,IL1B,IL6	331 (16)
RORC		ligand-dependent nuclear receptor		0.676	bias	0.000635	CD28,FOXP3,IL1B,IL4I1,IL6,TNF,ZBTB16
PDCD4		other	Inhibited	-2.621	bias	0.000635	IL1B,IL6,MMP3,PLAU,PLAUR,PTGS2,SNAI1	213 (7)
TBK1		kinase	Activated	2.585	bias	0.000635	CCL5,CXCL10,CXCL11,CXCL8,IFIT1,IL6,IRF7	204 (9)
POU2F2	2.423	transcription regulator	Activated	2.688	bias	0.000651	ALOX5,BANK1,CD22,CD69,EIF2S2,ENO1,FCRL1,GATM,GPR183,MS4A1,MVK,PFKFB3,POU2F2,SNRPB,STAT3,SYDE2,TNFAIP2,TNFRSF12A,TNFRSF21
KRT14		other				0.000682	CXCL1,CXCL11,CXCL8,DSC2,DSG3,GJB2,GJB4,GJB6,IVL,KLK13,KRT16,MMP1,MMP19	189 (3)
ETS		group				0.000719	C3AR1,ENG,ICAM1,JAK3,LTB
NELFCD		other		1.342		0.000719	CCNB2,DLGAP5,JUNB,MYBL2,TOP2A
IFN type 1		group		-0.391		0.000719	CXCL13,IFIT1,ISG15,STAT1,TNFSF10	305 (8)
PURA		transcription regulator				0.000719	AR,CASP8,ITGAL,ITGAM,ITGAX
IL11	4.242	cytokine		-1.009		0.000719	CXCL8,IL1B,IL6,MMP1,TIMP1	243 (10)
OSMR	1.068	transmembrane receptor		1.387		0.000719	IL6,IL6R,LBP,OSMR,SERPINA1
LILRB4	3.621	other	Inhibited	-2.176	bias	0.000719	CXCL10,CXCL11,IL1A,IL1B,IL6	310 (15)
RACK1		enzyme		-1.501		0.000719	CCL5,FOXM1,GLI1,ISG15,PTCH1	235 (9)
MAP2K6		kinase	Activated	2.229	bias	0.000719	CCL8,CXCL10,CXCL9,STAT1,TNFSF10	311 (12)
VCP		enzyme	Activated	2.236		0.000719	CCL2,CCL5,CXCL8,NFKB2,TNFSF13B	196 (7)
ULBP1		transmembrane receptor	Activated	2.236	bias	0.000719	CD69,CD83,IL2RA,TNF,TNFRSF9
AURK		group		0	bias	0.000728	ACER2,AEN,BAX,CDH10,CMBL,CRACR2B,CYFIP2,NYNRIN,PSTPIP2,SPATA18,STOM,SULF2,TCEA3,TIGAR,TNFRSF10B,WDR63
ANLN		other		0	bias	0.000728	ACER2,AEN,BAX,CDH10,CMBL,CRACR2B,CYFIP2,NYNRIN,PSTPIP2,SPATA18,STOM,SULF2,TCEA3,TIGAR,TNFRSF10B,WDR63
LILRA2	3.32	other		0		0.000751	CD40,CXCL8,IL6,MRC1,TNF,TYRO3
Iga		complex		-0.57		0.000751	CD86,CXCL10,CXCL8,FCGR1A,FCGR2B,TNF	197 (7)
IRAK1		kinase	Activated	2.187	bias	0.000751	CCL5,CXCL10,DEFB4A/DEFB4B,IL15,IL1B,VCAM1	351 (18)
TYK2		kinase				0.000751	C5AR1,CD274,LILRB2,LILRB4,PDCD1LG2,SOCS3	193 (8)
LGALS1	1.598	other		1.311	bias	0.000818	ADAMTS4,GLI1,IFNGR1,IFNGR2,IL1B,MMP1,MMP3,PTCH1	330 (14)
F2		peptidase	Activated	2.181	bias	0.000818	CCND1,CXCL8,ICAM1,IL6,MMP1,OSM,PTGS2,TNFSF10	355 (17)
PRKAA1		kinase		1.343		0.000866	ACKR3,BIRC3,CDH3,CENPF,EGF,GJB2,IL6,LITAF,MAP2,MATN2,OPHN1,PSMB8,RGS2,RHOU,RND3
TRIM37		enzyme		0.632	bias	0.000889	CD63,CKB,DDR1,IFIT2,IL24,PARP9,PAWR,RASSF5,RASSF9,WNT10B	74 (3)
NCOR2		transcription regulator				0.000891	AR,AXIN2,BIRC3,CCND1,CD69,CXCL8,PGR,PTGS2,STAR	286 (9)
RAF1		kinase	Activated	2.401	bias	0.000891	CDC25A,CDC6,CXCR5,FAS,IL1B,IL6,MMP1,MMP3,TNF	309 (21)
HRAS		enzyme	Activated	2	bias	0.000911	BIRC5,CXCL10,CXCL8,CXCR3,EGFR,FAS,HMOX1,IL1B,ITGA4,ITGA5,PRKCB,PRKCD,TNFRSF10B	409 (20)
FSH		complex		-0.026		0.000926	ACP2,ACTB,ACVR2A,ADGRG1,ALDH3A2,ALPL,ARL4C,ARPC4,ATP9A,BMPR1A,CAP2,CASP4,CH25H,COL15A1,CREM,CXCR4,CYFIP2,CYP19A1,GATA6,GBP1,GK,GNLY,HDAC5,IL6,ISG20,MAP2K3,MMP2,MT1H,MT2A,NPC2,PAWR,PGK1,PIK3CD,PTGER2,PTGS2,PTPN1,PTPN21,PTPRE,PTPRF,RAB27A,RAB31,RAB5C,RASSF2,RGS16,SGK1,SMAD5,STAR,STAT1,STK17A,THBS1,TK1,TNFAIP3,TRIB1,TYRO3,UPP1	168 (4)
RUNX1	1.587	transcription regulator		0.943	bias	0.00102	ADGRG1,ALOX12,BAX,CSF1R,CST7,FOXP3,GNA15,GPAM,IL6R,NR4A3,PIK3CD,PRKCQ,SLC22A4,SPI1
ESR2		ligand-dependent nuclear receptor		-0.945		0.00102	BID,BIRC5,CCL2,CCNA2,CCND1,EGFR,FOXM1,GSTP1,KRT19,MME,MMP1,PGR,TMEM121B,TNFSF13B	379 (17)
SMC3		other	Activated	2	bias	0.00112	HLA-DQA1,HLA-DQB1,HLA-DRA,HLA-DRB1,IRS2,PIM2,THBS1
PTHLH		other		0		0.00112	CDC25B,CDK1,IL6,IVL,PLAU,SERPINE1,TGM1	197 (7)
ELAVL1		other	Activated	2.508	bias	0.00114	CD83,CDC6,CENPE,GATA3,HMOX1,IRF1,KIF18A,MYBL2,NCAPG,NEK2,NUF2,PBK,PRC1,PSMB4,PTGS2,SAT1,SLC7A7,SNRPG,STAT3,TOP2A,WEE1	242 (7)
SMAD4		transcription regulator	Activated	2.655		0.00119	AIM2,DOCK4,EIF4EBP1,FAP,FSCN1,GADD45B,HRH2,INPP5D,IRAK3,JAG2,LOC102724788/PRODH,MST1R,NAMPT,PGRMC2,PILRA,PTPRC,SERPINE1,SGK1,SHISA5,SNAI1,SPI1,TBX21,THBS1,UNC119
CD44		other	Activated	2.038		0.00119	ABCA5,BIRC3,BIRC5,CCND1,ERBB2,FAS,IFITM2,IL1A,IL1B,IL6,IRAK3,ITGAX,MCL1,MMP14,NECAP2,PLAU,SERPINA1,STAT2,STEAP1	382 (16)
SUZ12		enzyme				0.00125	ACKR3,CALU,CDC25A,CNR1,CNTFR,DAZAP2,FBXO32,IVNS1ABP,KIF2C,LITAF,MMP2,NKD1,PCDH20,PCDHB5,PGR,PLAU,PLCB4,SLC7A5,SNAI1,TGFB1,TNFAIP2,TNFRSF1B,VASP
F7		peptidase	Activated	2.54	bias	0.00127	AR,CXCL2,CXCL8,FOSL1,IER2,IL1B,PLAUR,PTGER2,RND3,ZFP36
TLR8	3.843	transmembrane receptor	Activated	2.805	bias	0.0013	CCR7,CD40,CD83,CD86,CXCL8,IL1B,IL6,TNF	437 (18)
CXCR4	4.002	G-protein coupled receptor		-0.284	bias	0.0013	ANKS1B,CCL2,CCND1,CXCL10,CXCL8,CXCR4,IL6,PGR	401 (21)
SPHK1	2.232	kinase	Activated	2.1		0.0013	BIRC3,CCL5,CXCL8,HIF1A,PTGS2,SERPINE1,TNF,TRAF1	335 (19)
MMP2	1.076	peptidase		1.364		0.0013	CCND1,CSF2RB,IL1RN,IL2RG,IL4R,JAK2,SOCS1,TGFB1	377 (13)
NFKBIA	2.68	transcription regulator				0.0013	CXCL8,ICAM1,IL1B,IL6,PTGS2,TGFB1,TNF,TNFSF10	326 (14)
JAK2	1.159	kinase	Activated	2.213		0.00133	BAX,BCL2L11,CDC25A,CYBB,DEFB4A/DEFB4B,ICAM1,LMO2,LYN,PTGS2	472 (19)
Aldose Reductase		group		1.969	bias	0.00145	CXCL8,IL6,ITGAM,TNF	298 (15)
IKK (complex)		complex		1.98	bias	0.00145	BIRC3,CCL5,CXCL10,CXCL8	298 (12)
SAMHD1	1.988	enzyme		-1		0.00145	DDX58,IFI27,IFI6,SAMHD1
HYAL1		enzyme		-1		0.00145	CCNB1,CDC25C,CDK1,FAS
MTORC2		complex		-0.485	bias	0.00145	ACACA,FASN,IFIT2,ISG15
Cebp		complex				0.00145	CSF3R,CXCL8,IL6,PRLR
VCAN	1.41	other	Activated	2	bias	0.00145	HAS2,HAS3,IL1B,IL6
HSPB2		other		1		0.00145	CCL2,CXCL8,ICAM1,TGFB1
FES	1.685	kinase				0.00145	CSF3R,ITGA4,ITGAM,ITGAX
LBP	4.269	transporter		1.131		0.00145	CXCL10,CXCR2,IFIT1,TNF	278 (12)
RBX1		enzyme	Activated	2	bias	0.00145	BIRC5,CCNB1,CDK1,MCL1	267 (7)
HLA-G		other		1.968	bias	0.00145	FAS,LILRB1,LILRB2,LILRB4	224 (7)
PLA2G4A		enzyme		1.969	bias	0.00145	CXCL8,IL1B,IL6,PTGS2
NFYC		transcription regulator				0.00145	CDCA8,FTH1,PTTG1,SGK1
SFTPA1		transporter				0.00145	CXCL10,ETV7,RARRES3,TNF	414 (11)
MAML1		transcription regulator				0.00145	CCND1,CXCL8,IL1A,IL1B	130 (5)
S100A7	5.995	other	Activated	2	bias	0.00145	CXCL1,CXCL8,IL11,IL1A	201 (7)
PPP2R5B		phosphatase	Activated	2	bias	0.00145	FAP,SAT1,SERPINE2,SLC22A4
TNFRSF9	4.466	transmembrane receptor		1		0.00145	CD14,CD80,CD83,CD86
Lh		complex		1.121		0.00145	ACP2,ACTB,ADGRG1,ALPL,AR,ARL4C,ARPC4,ATP9A,CAP2,CASP4,COL15A1,CXCR4,CYFIP2,CYP19A1,EGFR,GBP1,GK,GNLY,IL6,MAP2K3,MMP2,NPC2,PAWR,PGK1,PIK3CD,PTGS2,PTPN1,PTPN21,PTPRE,PTPRF,RAB27A,RAB31,RAB5C,RGS16,SGK1,STAR,STAT1,STK17A,THBS1,TK1,TNFAIP3,TRIB1,TYRO3,UPP1	194 (6)
DICER1		enzyme		-1.901		0.00146	ANGPT2,ANPEP,APOBEC3G,CXCL8,CXCR4,ENG,GZMB,H2AFX,ICAM1,MICB,MT2A,PLAU,PRF1,RFTN1,RTN1,SERPINA1,THBS1,TNF	229 (8)
IL25		cytokine		-0.427		0.00147	CCL2,CCL5,CXCL8,IL1B,IL6,TNF	384 (20)
IKZF1	2.699	transcription regulator				0.00147	CD79B,GPR68,KIF23,SLC19A1,TNFAIP8L2,VIPR1
MYC		transcription regulator		0.341		0.00148	ABCC3,ACACA,BAX,CCNB1,CCND3,CD274,CDC25A,CIAO2A,CTDSPL,CYFIP2,ENO1,FAP,FASLG,FASN,FBXO32,FOSL1,FOXM1,FUT3,GADD45B,GAPDH,HERC5,HIF1A,HSD11B2,IRF4,LDHA,LGALS1,LOC102724788/PRODH,NBN,NFKBIA,ODC1,PLAU,PLAUR,RAD51,SAT1,SERPINE2,SHMT1,SLC22A4,SLC25A19,SOX5,SOX6,ST3GAL1,TINCR,TMSB10/TMSB4X,TNFRSF10B,TPI1,TYMS,UBE2C,USP54,WNT7B	388 (11)
SBDS		other				0.00154	AKNA,AKR1C1/AKR1C2,DERL3,DPYD,ERBB3,FBXL16,FBXO32,GADD45B,HSPA6,IFI16,IL4R,KIF1A,MAFF,MAOA,MT2A,MYD88,PCDHB5,PPP1R15A,PPP1R1A,PTPRO,TNC,XCL1
EIF3E		other		0.165		0.00156	CCND1,CD40,CDCA8,CMTM7,CXCL1,MAD2L1,PCDHGB1,PLAU,SCARF1,SHC1,SNAI1,THBS1,TNC
ITGB1		transmembrane receptor		1.483		0.00159	CCL2,CXCL8,EIF4EBP1,ITGA5,JUNB,LRP6,PLAU,PLAUR,PTGS2,SNAI1,TGFB1	506 (21)
E2F8		transcription regulator				0.00171	CCNA2,CCNB1,CCND1,CDC6,KIF23
RARRES3	3.678	enzyme	Activated	2.195	bias	0.00171	CCL5,CXCL10,CXCL11,ISG15,UBD	203 (8)
LPAR1		G-protein coupled receptor	Activated	2.213	bias	0.00171	CXCL8,IL6,PTGS2,S1PR3,SPHK1	89 (3)
PTGER4	1.6	G-protein coupled receptor		1	bias	0.00171	CCR7,CXCL8,CYP19A1,OSM,PGR	332 (7)
TNFSF9	1.743	cytokine		1.253		0.00171	CCR7,CD14,CXCL8,TNF,TNFRSF1A
ITGAL	2.715	transmembrane receptor	Activated	2.155	bias	0.00171	CD69,CD86,ITGA4,ITGAL,ITGB2
RIPK1		kinase	Activated	2.236	bias	0.00171	BIRC5,CCL2,CXCL1,CXCL8,IL6	229 (13)
MAP2K3	1.047	kinase	Activated	2.236	bias	0.00171	CCL8,CXCL10,CXCL9,STAT1,TNFSF10	457 (17)
FCER1G	4.341	transmembrane receptor	Activated	2.219	bias	0.00171	CXCL8,IL1B,IL1RN,IL6,TNF	310 (12)
NEUROG1		transcription regulator	Inhibited	-3.153		0.00179	C1S,CEMIP,CXCL1,FAP,GFPT2,GREM1,HAS2,IL6,INHBA,LCP1,PXDN,RIPOR2,S100A4,SLC43A3,SQOR,THBS1,TRIM22
TCF4		transcription regulator				0.00184	AXIN2,BIRC5,CBFA2T3,CCND1,GLI1,IRS1,PACSIN1,PLAU,RUNX2,SGK1,TLR9,VCAN
CUX1		transcription regulator				0.00184	ARHGDIB,CCL5,CXCL1,CXCL10,CYBB,HLA-B,ITGB2,LTF,MARCKS,SNAI1,THBS1,WNT10A	199 (6)
TSLP		cytokine	Activated	2.621	bias	0.00186	CD40,CD80,CD83,CD86,CXCL8,IL2RA,IL6	358 (19)
HOXD10		transcription regulator		-0.378		0.00186	CTNNA3,ICAM1,MMP14,NME1,RHOC,SERPINE1,TIMP1
SP4		transcription regulator				0.00186	BIRC5,CCND1,EGFR,IL2RB,NFKB1,PDE6B,SOD2
SMARCE1		transcription regulator		-1.134		0.00186	BRCA2,CCNB1,CDK1,CENPE,CENPF,L1CAM,PGR
FGFR1		kinase		1.912		0.00186	BAX,GRINA,IL11,IL6,POU2F2,PRSS27,PTGS2	251 (12)
ATG7		enzyme		-1.195		0.00186	BCL2L11,BMF,CASP7,CXCL8,IL1B,IL6,S100A4	279 (13)
CDK9		kinase	Activated	2.611	bias	0.00193	CCL5,CCNB1,CXCL2,CXCL8,CXCR4,CXCR5,IL6,NFKBIA,TNFAIP3	198 (3)
USF2		transcription regulator				0.00193	AGTRAP,APLN,B2M,BRCA2,CD2,CYP19A1,GATA3,SERPINE1,STAR
WNT5A		cytokine		1.476		0.00198	AXIN2,CCL2,CXCL1,CXCL8,IL15,IL6,SNAI1,TLR4	229 (7)
UBE2I		enzyme		-1.633		0.00198	ABCB11,CXCL10,IRF1,PML,SGK1,SLC51A,STAT1,TAP1	80 (3)
DNMT3B		enzyme		1		0.00207	BATF3,CDC25C,CDK1,CNR1,ELF4,EMILIN2,FBXL16,HLA-DQB1,IFI27,IFIT1,IFITM1,LONRF1,MGST1,PRKCB,RAB39B,RECK,SERPINB9,SH2D1A,STAT1
SPP1		cytokine		1.856		0.00213	AURKA,BAX,BCL2L11,CCL2,CD163,CDC20,CXorf21,CYP39A1,HAS2,IL1A,MECR,MMP2,PLAU,PLOD1,SNAI1,SOX8,SSB,TGFB1	431 (17)
IKBKB		kinase	Activated	2.504		0.00213	BIRC3,CCL2,CXCL8,FSCN1,GLI1,ICAM1,IL1B,IL6,RELB,TNC,TNF	327 (16)
PARP1		enzyme		-1.826		0.00213	BRCA2,CCND1,CTLA4,ERBB2,FAS,HAS2,IL2RA,NAT1,RAPGEF4,SNAI1,TNFRSF10B	303 (8)
FOXL2		transcription regulator	Activated	3.041		0.00218	BCL2A1,CH25H,CXCL2,CXCL3,HRH2,ICAM1,IL11,KLK9,MAFF,NR4A3,PPP1R15A,PTGS2,RGS2,SOD2,TNFAIP3
SP3		transcription regulator		0.747		0.00233	BIRC5,CCND1,EGFR,FOSL1,GNAI2,HAS2,HSD11B2,KRT16,LPL,MMP2,NCF2,NFKB1,PLAU,PLAUR,PREX1,PRLR,PROCR,PTGS2,SLC19A1,SLC39A8,SOD2,STAT1,TNFSF14	507 (17)
Sphk		group				0.00241	CCL2,IL6,TNF	148 (7)
PSMD14		peptidase				0.00241	BCL2L11,BCL3,CCND1	300 (7)
Ifn		group				0.00241	OAS2,OAS3,STAT1	77 (3)
THBD		transmembrane receptor				0.00241	IL1B,IL6,TNF	189 (9)
GSTA4		enzyme				0.00241	CCNB1,CDC25C,CDK1
ADAM12	2.711	peptidase				0.00241	EGFR,JUNB,SERPINE1
HSPB3		other				0.00241	CCL2,CXCL8,ICAM1
TSC22D1		transcription regulator				0.00241	CXCL8,IL1B,IL6
SUMO3		other				0.00241	CXCL10,PML,TAP1	77 (3)
TNFRSF25		transmembrane receptor				0.00241	CCL2,CXCL8,TNF	429 (17)
HSPB6		other				0.00241	CCL2,CXCL8,ICAM1
IGHM		transmembrane receptor				0.00241	CD22,SLAMF1,SLAMF7
HSPB8		kinase				0.00241	CCL2,CXCL8,ICAM1	227 (7)
GPX1	1.661	enzyme				0.00241	CD14,ICAM1,VCAM1
AJUBA	-1.861	transcription regulator				0.00241	BUB1,CDC25B,WEE1
STAT5a/b		group	Activated	2.905	bias	0.00256	CCND1,CD69,FCMR,FOXP3,IL2RA,LCP2,LRMP,MCL1,PDE4B,PRDM1,RFTN1,SLC2A3,STK17B
MBD2		transcription regulator	Activated	2.791		0.00256	ADGRB1,BIRC3,CKS2,COX6C,DPP4,EFNA5,GSTP1,MMP2,ORC6,PLAU,PLK1,PRLR,RELB
THRB	-1.176	ligand-dependent nuclear receptor		0		0.00256	CASP1,CCND1,CCR1,CXCR4,EGFR,ERBB3,FASN,FZD8,HEPACAM,HIF1A,MMP1,PTAFR,PTGS2
PHB2		transcription regulator		0		0.0026	IL11,PGR,SOCS1,SOCS3,STAT3,TXN
OGT		enzyme		1.664	bias	0.0026	BIRC5,CCND1,FOXM1,MMP2,NEK2,PLK1	338 (16)
PSMD10		transcription regulator		0.412	bias	0.0026	CCND1,CXCL1,CXCL8,EIF4EBP1,HIF1A,ICAM1	336 (7)
RFX5	1.352	transcription regulator				0.0026	B2M,CD74,HLA-B,HLA-DMB,HLA-DRA,HLA-DRB1
SYVN1		transporter	Activated	3.651	bias	0.00265	ABCC3,ACP2,ASF1B,CCND1,DPYD,FASN,HERC5,HLA-A,HLA-C,IFI44,IFITM2,IL7R,IRAK2,L1CAM,LDHB,NDFIP2,NFKB2,OLR1,PFN1,PTPRJ,SLC12A3,SLC16A1,SLC20A1,SLC2A3,SLC43A2,SLC43A3,SLC7A5,STOM,UNC13D,ZC3HAV1
PIM1		kinase		0.451		0.00272	CCND3,CTLA4,ERBB2,ERBB3,FOSL1,IL12RB2,IL2RA,STAT4,TBX21
SRC		kinase		1.55	bias	0.00272	CCND1,CXCL8,FGR,GBP1,HIF1A,IL6,MMP2,PLAU,VCAM1	341 (19)
RARB		ligand-dependent nuclear receptor		1.414		0.00272	ARHGAP4,DDX58,IFI27,IFIT1,IFITM1,SSR4,STAT1,TGM1,USP18	80 (3)
MET		kinase	Activated	2.069		0.00282	CD274,CXCL1,CXCL8,HLX,HMOX1,IL1B,KLF4,MMP2,PIM3,PTPN1,SNAI1	383 (22)
DPH5		enzyme				0.00293	EGF,IL1B,IRF1,NFKBIA,STAT1,STAT3,TNF
LEF1		transcription regulator		-1.33		0.00293	AR,AXIN2,BIRC5,CCND1,CD1D,CXCR4,SGK1	215 (9)
FGF7		growth factor		0.979	bias	0.00293	CEBPA,CEBPD,FASN,HPRT1,IRF1,IRF2,STAT1
ERG		transcription regulator		0.798	bias	0.00308	ADGRG1,AR,ARHGAP22,AXIN2,CCNA2,CDKN2D,CXCL1,CXCR4,DIAPH3,DNMBP,DOCK1,DOCK10,DOCK2,EPB41L3,ETS1,FMNL3,GFRA3,HMMR,HPCAL1,LAMA5,MAGI1,NPAS1,ORC6,PLAU,PLAUR,PTPN22,RCAN2,WASF3,WIPF1,WNT2B,WNT3A
MRTFA		transcription regulator		-1.667		0.00328	ACTB,ARPC1B,ARPC4,CYFIP2,FNBP1L,FSCN2,IVL,LIMK1,PGR,WAS
POLR2A		enzyme				0.00328	ACTB,ANO1,CCND1,E2F3,FASLG,GAPDH,MYBL2,NFKBIA,STAR,TNFAIP3
MMP12		peptidase				0.00329	ACTR3,ARPC1B,FSCN1,NFKBIA,PKM,PSAP,PSMA3,PSMA5,PSMA6,TBCA,TLN2,TPM3,TPM4,YWHAH
NPC1		transporter	Inhibited	-2.219	bias	0.00341	STAT1,STAT2,STAT3,STAT4,TLR4
FAT1		other	Activated	2.2	bias	0.00341	IL1B,IL6,MMP3,PLAU,PTGS2	212 (7)
FCGR2B	2.453	transmembrane receptor	Inhibited	-2.213	bias	0.00341	CCL5,CXCR3,IFI27,IL1A,MX1	171 (7)
NELFA		other		1.342		0.00341	CCNB2,DLGAP5,JUNB,MYBL2,TOP2A
PDPK1		kinase	Inhibited	-2.192		0.00341	CXCL8,DCT,IL1B,IL6,SERPINE1	308 (15)
HSF2		transcription regulator		0		0.00341	HIF1A,HSPA7,IL1B,TNF,TXN
IL37		cytokine	Inhibited	-2.204	bias	0.00341	CXCL10,IL1A,IL1B,IL6,TNF	397 (12)
EGF	-2.989	growth factor	Activated	2.963		0.00378	CEBPD,CXCL8,EGFR,FASN,FUT2,FUT3,HIF1A,IL6,MCL1,MMP10,PSMB3,PSMB4,PTGS2,S100A10,SERPINE1,SNAI1,ST3GAL1	495 (21)
Fcgr2		group				0.00387	AGER,CCL5,IL6,S100A12	124 (7)
BIRC3	3.184	enzyme		1.992		0.00387	CCL2,CXCL1,CXCL8,IL6	230 (11)
NPM1		transcription regulator				0.00387	FOXM1,SOD2,TNF,TOP1
TRIM38	1.016	other		-1.127		0.00387	CXCL8,IFIT2,IL6,TNF	217 (10)
TP73-AS1		other		0.854	bias	0.00387	IL1B,IL6,MOK,TNF
PBRM1		other				0.00387	CCNB1,CDK1,CENPE,CENPF
PHLPP2		enzyme		-1.972		0.00387	IRS1,PRKCB,PRKCD,TNF
ZMYND10		other		-0.152		0.00387	MMP14,MMP19,MMP2,THBS1
S100A10	1.484	other		0.849		0.00387	IL6,MMP1,S100A10,TNF	185 (7)
TIRAP		other		1.99		0.00387	CXCL8,IL15,IL6,TNF	323 (11)
PRTN3		peptidase	Inhibited	-2		0.00387	CCL2,CXCL8,IL6,TNF	226 (11)
AKT3		kinase				0.00387	BCL2L11,BMF,ETS1,FOSL1	200 (7)
IL1RAP		transmembrane receptor	Activated	2	bias	0.00387	CXCL1,CXCL10,CXCL8,TNF	195 (7)
MAP2K7		kinase		1.987		0.00387	CCL5,CXCL10,MMP3,TNF	266 (11)
COMMD1		transporter				0.00387	ATP7A,NFKBIA,STAT1,TLR1
THBS1	1.787	other		-1		0.00387	IL1B,IL6,THBS1,TNF
GSK3A		kinase		-1.131		0.00387	BAX,IRS1,TNF,TNFSF10	196 (7)
WNT3A	-2.724	cytokine				0.00387	AXIN2,CEMIP2,LRP6,NKD1
MED1		transcription regulator		-0.02	bias	0.00402	ACACA,AURKA,BCL3,CCND1,CDC6,ERBB2,FASN,HAS2,IRF4,MCL1,PRDM1,SEPT6,TOP1
CHI3L1		enzyme				0.00417	ARL4C,NAMPT,NNMT,SERPINB1,SERPINE1,SLC39A14,TGIF2,TNC
FOXP3	2.345	transcription regulator				0.00417	ANXA1,CCR4,CTLA4,IL2RA,IL7R,NFIL3,RGS1,TLR10
STAT5A	1.316	transcription regulator				0.00421	AXIN2,C15orf48,C9orf152,CD68,CEMIP,CXCL5,CYP2J2,FOXQ1,HENMT1,ICAM2,IGFL2,MCL1,OLR1,PRSS23,PSMB8,RARRES3,RORA,RUNX2,S100P,SCG5,SLC2A3,SLC7A7,SNTB1,STAT5A,TICAM2,TSPAN8
SAA		group	Activated	2.429	bias	0.00428	ICAM1,IL1RN,IRF4,MMP1,MRC1,VCAM1	423 (18)
TSC22D3		transcription regulator	Inhibited	-2.2		0.00428	BCL2L11,CCL5,CD80,CD86,IL6,TLR2	381 (19)
CAPN3		peptidase	Activated	2.449	bias	0.00428	CCL5,FTH1,HMOX1,NCF2,PTGS2,SOD2
BIRC2		enzyme		1.133		0.00428	BIRC3,CCL2,CCNA2,CXCL1,CXCL8,IL6	370 (17)
ABL1		kinase		0.838		0.00428	CTSB,CTSL,FAS,MMP1,NME1,TP73
ETV5		transcription regulator	Activated	2		0.00471	CCND1,CLDN1,FXYD5,ICAM1,ICAM2,ITGA5,KRT16,KRT19,KRT7,MMP2,TJP3
FANCC		other				0.00494	AQP9,GSAP,HHEX,IFI44L,IL1B,MX1,NUAK1,PRKCB,PTGS2,PTPRC,PTX3,RND3,SKAP2,TNF
PPRC1		transcription regulator	Activated	3.064	bias	0.00498	ALOX5AP,CLDN1,CXCL8,GK,GNG11,IL1A,NAMPT,NFKBIZ,OSCAR,PTGS2,RND3,SPRR2D,SPRR2F
VHL		transcription regulator		1.971		0.00506	FTH1,FTL,H2AFX,HIF1A,MAD2L1,MMP14,RUNX1,SOD2,VCAM1	362 (10)
YY1		transcription regulator		-1.103		0.00506	CALR,CYBB,ERBB2,FAS,GBP1,HAS2,HLA-DRA,IL1B,STAR
ELK1		transcription regulator		1.97	bias	0.00506	FOSL1,ITGB6,MCL1,MTHFD2,SLC7A11,SNAI1,THBS1,TLR9,TNFRSF10B
HSF1		transcription regulator		-1.137		0.00564	BAX,BMP7,BST2,CBX3,CDC6,CKS2,COBL,FASN,HMOX1,HSPA7,IL6,IL7R,LDHA,MAPT,MCL1,MICB,PDZD2,PGK1,RAB5C,RARRES3,SERPINH1,SHC1,UBB,XAF1
PRKCE		kinase	Activated	2.552		0.00564	BIRC3,BIRC5,CCND1,IL2RA,IL2RB,IL6,PTGS2,RGS2,STAT3,VCAM1	381 (21)
BSG		transporter		1.543		0.00579	BCL2L11,CCND1,CXCL8,MMP1,MMP2,MMP3,PLK1,TNF	318 (16)
HNRNPA2B1		other				0.00586	ABCC6,CACNB2,CEMIP,CLDN1,CPVL,CRIP1,DDR1,DSE,EDAR,ERBB3,FSCN1,FZD8,GSN,ITPRID2,LEPR,NR3C2,NTRK3,PBX1,PITPNC1,PKM,PLCB4,S1PR3,SEMA3B,SERPINA1,SLC6A14,SNAI1,ST8SIA4,STOM,VCAN,WNT4
TCF7L2		transcription regulator		-0.521		0.00597	ADGRG1,ANXA1,AXIN2,BIRC5,CCND1,CD4,EGFR,IRS1,MMP1,PKD1,STK17B	235 (9)
IL31		other		-0.308		0.00608	CCL2,CCNB1,CDK1,EGF,JUNB	184 (9)
ONECUT1		transcription regulator				0.00608	CEBPA,CEBPD,RARG,RORA,TCF7
CFLAR		other	Inhibited	-2.216		0.00608	GATA3,HMOX1,IFIT2,ISG15,TNFRSF10B	188 (7)
MDM2		transcription regulator		-0.559		0.00611	CCND1,CXCL8,DEFB4A/DEFB4B,ELF4,FCGRT,IL1RN,LYZ,NDUFA1,RABAC1,THBS1,TIMP1,TNFSF10	442 (14)
LGALS3		other		1.387		0.00611	CCNB2,CCND1,COL4A1,CTSF,CTSH,ENPP2,ICAM1,IL6,ITPR3,KRT19,MGST1,VCAM1	264 (12)
APOE		transporter				0.00638	ADGRB1,ADGRG1,AHDC1,CAPNS1,CASP1,CTNND2,FLOT2,GLUL,HPCAL1,KCNAB1,PC,PCDH9,PCSK2,PEA15,PRKCQ,RTN4R,SEMA6B,SORBS1,TNIP1
RAC1		enzyme		1.912		0.0064	CCND1,FOSL1,MMP1,MMP10,SOD2,STAT3,TGFB1	244 (11)
NCR2		transmembrane receptor	Activated	2.596	bias	0.0064	NR4A3,PTGS2,THBS1,TNF,TNFSF14,TYROBP,XCL1
Calcineurin protein(s)		complex		0.505		0.00665	BCL2L11,CCL18,CXCL3,CXCL8,PTGS2,RGS2
NGF		growth factor		1.3	bias	0.00665	APOBEC3G,CCR7,CD40,CD80,CD83,CD86	295 (11)
CEBPE		transcription regulator				0.00665	ALOX5AP,CSF3R,ITGAM,LTF,RNASE2,TLR9
NOD2	1.586	other	Activated	2	bias	0.00665	BCL2A1,CCL2,CXCL8,DEFB4A/DEFB4B,IL1B,TNF	416 (18)
PIK3R1		kinase		1.387	bias	0.00665	AR,CXCL8,ICAM1,PIK3CD,PLAU,VCAM1	280 (12)
ITGB3		transmembrane receptor		1.491	bias	0.00665	CDK1,HAS2,MMP1,MMP2,OSM,RUNX2	298 (16)
FOXA1		transcription regulator	Inhibited	-3.119		0.00684	ALDH6A1,ANXA1,CXCL10,DSE,ELK3,ERBB3,FNDC3B,GBP2,KRT16,LYN,PGR,PPARA,RORA,S100A2,SLPI,TCF7,TNFRSF12A,TRIM2	159 (5)
CTCF		transcription regulator				0.00749	BAX,HLA-DQA1,HLA-DRB1,PCDHGA10,PCDHGA4,PCDHGA7,PCDHGA9,PCDHGB1,PCDHGB2,PCDHGB3,PCDHGB5
Ap1		complex	Activated	2.573	bias	0.00753	C3AR1,CCND1,CXCL8,FOSL1,IL1A,IL6,MMP1,MMP2,MT2A,S100A4,SERPINE1,TNF
YBX1		transcription regulator		1.633	bias	0.00784	CCL5,DEFB4A/DEFB4B,EGFR,KLF4,MMP3,MVP,PTGS2,TGFB1
ETS1	1.149	transcription regulator	Activated	2.386	bias	0.00793	ARHGDIB,ARL4C,ARPC2,B4GALT5,CASP1,CD69,IGF2BP3,IL2RA,MCL1,MMP1,MMP3,NCF1,PLAU,PML,RUNX1,SP100,TBXAS1,TNFSF14
SLC5A8		transporter				0.00808	BAX,BIRC5,TNFRSF10B,TNFSF10
E2F7		transcription regulator				0.00808	CCNA2,CCNB1,CDC6,KIF23
PRKDC		kinase		0		0.00808	BIRC3,CCND1,NR1D1,VCAM1	227 (7)
SHH		peptidase		-0.152	bias	0.00808	CD69,GLI1,IL2RA,PTCH1
NFATC3		transcription regulator				0.00808	AIF1,CXCR5,FASLG,PTGS2
PELI1	1.222	enzyme		1.702		0.00808	CCL5,IL1B,IL6,TNF	196 (8)
LAIR1	2.416	transmembrane receptor		-1.067		0.00808	IL6,MX1,PTPN6,TNF
U1 snRNP		complex		1.949	bias	0.00808	CCL5,LY9,SLAMF7,TNF
BTRC		enzyme				0.00808	AXIN2,BST2,CCND1,PHLPP1	310 (14)
NR4A2		ligand-dependent nuclear receptor	Inhibited	-2	bias	0.00808	CCR7,CD80,CD86,CYP19A1
IL36G	3.868	cytokine		1.976		0.00808	CD83,CXCL1,CXCL10,CXCL8	244 (13)
OCLN		other		-1.98		0.00808	MMP1,MMP14,MMP2,MMP3
FPR2	7.818	G-protein coupled receptor		1.067		0.00808	CCL2,CCR5,CXCL8,IL6	302 (17)
IKZF3	2.776	transcription regulator				0.00808	ALOX5,DDX58,IFIT3,IRF7
DSP		other		0		0.00808	AXIN2,DSC2,MMP14,PKP1	165 (7)
JAK3	3.52	kinase		-0.526		0.00808	CD274,IL6,SOCS3,TNF	413 (18)
DEK		transcription regulator				0.00808	BIRC3,CSF3R,CXCL8,MCL1
WT1		transcription regulator		-0.778		0.00812	BTK,CCL2,CDC45,ERBB2,ETS1,GSN,HSP90B1,IL11,IL1B,IRF8,JUNB,MGST1,MPP1,NME1,ODC1,PLAUR,PPIB,SLC20A1,SLC2A3,THBS1,TRIM21,TSPAN5,TYROBP,WARS
NOTCH1		transcription regulator		-1.706		0.0082	CXCL1,CXCL8,EGFR,HMOX1,IL1A,IL6,ITGAM,MMP1,MMP10,MMP3,RHOU,RND3,RUNX3,SOX10,TGFB1	504 (23)
SYK/ZAP		group				0.00869	IL6,PTGS2,TIMP1	269 (11)
EGOT		other				0.00869	GBP1,ISG15,RNASE2
IL1RL2		transmembrane receptor				0.00869	CXCL1,CXCL10,CXCL8	195 (8)
TNIP3	7.395	other				0.00869	CXCL8,IL6,TNF	196 (8)
ZC3H12A	2.4	enzyme				0.00869	CCL2,IL6,TNF	211 (12)
MAP2K4		kinase				0.00869	CCL5,CXCL10,STAT3	191 (7)
SMPD2		enzyme				0.00869	IL1B,IL6,TNF	243 (11)
MEFV	5.854	other				0.00869	CXCL8,DEFB4A/DEFB4B,LYZ
H2AFZ	1.422	other				0.00869	CCND1,CD69,HPSE
PFKFB3	1.741	kinase				0.00869	CCND3,CDC25C,CDK1
IFNAR1		transmembrane receptor				0.00869	SOCS1,SOCS3,TNFSF13B	77 (3)
ITGA4	2.682	transmembrane receptor				0.00869	ITGA4,ITGA5,TNF
PYCARD	1.242	transcription regulator				0.00869	CXCL8,DUSP10,IL1B	239 (10)
PLCE1	-1.402	enzyme				0.00869	CCL2,CXCL8,PTGS2	194 (6)
RUVBL2		transcription regulator				0.00869	AXIN2,CCND1,PGR
SETD7		enzyme				0.00869	CCND1,CXCR3,TNF	53 (4)
ISG15	4.55	other				0.00869	IFI6,IFITM3,MX1
LPAR2		G-protein coupled receptor				0.00869	CXCL8,IL6,PTGS2	87 (3)
MAP3K8	1.655	kinase				0.00869	CXCL8,IL1B,PGR	261 (14)
PLA2G2A		enzyme				0.00869	CD69,CXCL8,IL6	87 (3)
TAF4B		transcription regulator				0.00869	FASLG,NFKBIA,TNFAIP3
LTB4R		G-protein coupled receptor				0.00869	CXCL2,CXCL8,TNF	214 (11)
RTKN		other				0.00869	BCL2A1,BIRC3,TNFAIP3	195 (7)
DACH1		transcription regulator				0.00869	CXCL8,IL6,SERPINE1	282 (7)
CD47		transmembrane receptor				0.00869	IL1B,IL6,TNF	149 (6)
CITED2		transcription regulator				0.00869	CXCL1,CXCL8,MMP1
EGLN3		enzyme				0.00869	HIF1A,LDHA,VCAM1	335 (7)
MFAP2	1.143	other				0.00869	ITGA4,PTCH1,VCAN
CCR2	3.234	G-protein coupled receptor				0.00869	CCL2,CXCR4,ITGAL	149 (7)
TNIK		kinase				0.00869	AXIN2,CCND1,TCF7	74 (4)
IL36A		cytokine				0.00869	CXCL1,CXCL10,CXCL8	195 (7)
RFXANK		transcription regulator				0.00869	HLA-A,HLA-B,HLA-DRA
GNA15	1.854	enzyme				0.00869	CD69,CXCL8,IL6	192 (7)
KLF6		transcription regulator	Activated	2.617		0.00872	BCL2L11,CCL2,CXCL2,CXCL8,MCL1,MKI67,NFKBIA,PCNA,TGFB1	304 (13)
HNF1A-AS1		other	Activated	2.646		0.00897	BIRC5,CEP55,HJURP,KIF2C,NCAPG,NEK2,UBE2C
ITGAV		transmembrane receptor		1.698		0.00897	CDK1,HAS2,MMP1,MMP2,OSM,RUNX2,TGFB1	410 (15)
VDR		transcription regulator		-0.555		0.00897	CD14,CXCL10,CXCL8,CYP24A1,IFI44L,NOD2,UCP2	341 (6)
STK11		kinase		-0.845		0.00897	CCL2,CCNA2,CCND1,CD274,IL6,SERPINE1,SNAI1	430 (19)
TNFRSF1A	1.093	transmembrane receptor	Activated	2.626	bias	0.00897	CCL2,CD83,CD86,CXCL1,CXCL8,IL1B,SOD2	376 (20)
XBP1		transcription regulator		1.444	bias	0.0092	DNAJB11,ETS1,HLA-DRA,HSP90B1,ICAM1,IL24,IL6,KLF4,PDIA4,S100A6,TOP1,VCAM1	316 (12)
CSF3		cytokine		1.706		0.00984	BIRC3,FPR1,IL6,PRKCB,PROK2,SOCS3
NR4A1		ligand-dependent nuclear receptor		-0.956		0.00984	BIRC5,CCL5,IL6,SERPINE1,TNF,TNFSF10	296 (14)
STUB1		enzyme		-1.166		0.00984	CCNA2,CDC25C,CDK1,ERBB2,PCNA,RAD51	471 (17)
Focal adhesion kinase		group		0.471		0.00992	ICAM1,ICAM3,IL6,ITGB2,SELL	88 (3)
PPP2CA		phosphatase		0.651		0.00992	BCL2L11,CASP1,CCND1,IRF1,ITGAL	250 (7)
TLR5		transmembrane receptor	Activated	2.224	bias	0.00992	CXCL8,DEFB4A/DEFB4B,IL15,IL6,TNF	356 (16)
NFIX	-1.883	transcription regulator		-1		0.00992	ADAM12,CCND1,CXCL8,NFIX,SERPINE1
ENG	1.796	transmembrane receptor		0		0.00992	H2AFX,ITGA5,NBN,PLAU,SERPINE1	108 (5)
TNFSF11		cytokine				0.00992	CD14,CSF1R,ITGAL,NFKBIA,STAT1
OGA		enzyme		-0.202		0.0108	ADAM19,ADAMTS17,ADAP1,AHNAK2,APOBEC3G,ARPC4,BAX,CCND1,CLDN1,CPE,CXCL8,CXCR3,CYFIP2,EPHB3,EPHB6,ERBB3,FSCN1,GFRA3,GLUL,IFNGR2,IGF2BP3,IGFBP4,IL17RD,IL6R,KRT6C,LPXN,MMP14,PCDHB5,PLAU,PRDX4,PRF1,RAB27A,S100A2,S100A6,SERPINB9,SERPINE2,SIGIRR,TGFB1,THBS1,TIMP1,TNC,TSPAN5,VSIG1
NFATC2		transcription regulator		1.983		0.0112	CD3G,CTLA4,CX3CR1,ENPP2,FASLG,FOXP3,IRF4,PTGS2,TNF
NR1H4		ligand-dependent nuclear receptor	Inhibited	-2.18		0.0114	ABCB11,FASN,HK3,IL1B,IL6,LDHA,PNPLA3,PPARA,PTGS2,TNF,TPI1
SREBF1		transcription regulator		1.933	bias	0.0114	ACACA,ADGRG1,ALOX12,BEST1,C5AR1,CAP2,CAPZB,CD14,ETHE1,FASN,FBXO32,HMOX1,IFI30,IL1A,IRS2,MDK,NCF2,PTGIR,RNASET2,SERPINA1,SLC20A1,SLC22A4,TNFRSF1B,TNNI2
CD3 group		group		1.889	bias	0.0115	ACSL4,CCND3,FASN,HAVCR2,IL1B,IL2RA,SLC7A5,STAT3,TBX21,TNF
BRAF		kinase		0.44		0.0115	BCL2L11,BIRC3,BMF,CCND1,CDK1,HIF1A,MCL1,MMP1,PCNA,RND3
CXCL12		cytokine		-0.463		0.0121	ARPC4,BAX,BMP1,CCL2,CXCL10,CXCL8,CXCR4,EGFR,ERBB2,FAS,IL6,LOXL2,MARCKS,TIMP1
Mapk		group		1.698	bias	0.0122	CCND1,CXCL1,GZMB,IL1B,IRS1,MMP3,PRF1
TFEB		transcription regulator		1.912	bias	0.0122	ARSB,ATP6V0E1,CTSB,CTSF,GLA,PSAP,TPP1
MAP2K1/2		group		0.78		0.0134	BCL2L11,CCND1,CDK1,FOSL1,H2AFX,IL1B,MIR155HG,PCNA,PGR,PPARA,TGFB1,TNF
EGR1		transcription regulator		1.622	bias	0.0134	BAX,BCL2L11,CCND1,CXCL8,FOSL1,GLI1,HPSE,IL6R,PTGES,THBS1,TNF,TNFSF10
Cdk		group	Activated	2.8	bias	0.0135	CCL2,CCL5,CXCL10,CXCL2,CXCL8,HASPIN,IL6,RGS2
ERN1		kinase				0.0139	CNTN1,DGAT2,ETS1,IFITM1,ITGB6,MCL1,MPZL2,OAS2,SPTLC3,TCN1,TNFRSF10B
PRKAA		group		-0.899		0.014	BAX,BIRC5,CLDN1,HYOU1,MCL1,SNAI1
CLU		other		-0.322		0.014	ATP7A,BAX,CDK1,CXCL8,IL6,MMP2
ETS2		transcription regulator	Activated	2	bias	0.014	IL2RA,MMP1,MMP3,SYK,TLR9,TNFSF14
ADORA3		G-protein coupled receptor	Activated	2.449	bias	0.014	CCL2,CCL5,CCL8,CXCL3,CXCL8,IL24
BCL11B		transcription regulator	Activated	2.449		0.014	CXCL8,IL2RA,IL7R,LTB,MAP3K8,TNF
caspase		group				0.0144	ACER2,CCND1,CD14,MCL1
Vegf		group		1.067		0.0144	BAX,BIRC5,CXCL8,ETS1
Fc gamma receptor		group		1		0.0144	CCL18,CCL19,CXCL8,TNF
COL1A1		other		1.982		0.0144	CCL2,CXCR4,ICAM1,VCAM1
PADI2		enzyme	Activated	2	bias	0.0144	CXCL8,IL6,MKI67,SNAI1
HCK	4.116	kinase		0.45		0.0144	IL6,MAOA,NLRC4,TNF
CD4	1.994	transmembrane receptor				0.0144	LCK,MME,SHC1,TNF
SAA1		transporter		1.246		0.0144	CCND1,CEBPA,CXCL8,IL1B
RETN		other	Activated	2		0.0144	CCL2,IL6,TNF,VCAM1
IDO1	7.987	enzyme				0.0144	IL6,SLC6A9,SLC7A11,SLC7A5
NFATC1		transcription regulator				0.0144	CX3CR1,PTGS2,TBX21,TNF
SCUBE3		other		1.987	bias	0.0144	MMP2,SERPINE1,SNAI1,TGFB1
ANXA1	2.167	enzyme		0.97		0.0144	CXCR4,ITGB2,PLAU,SELL
IQGAP1		other		-0.508		0.0144	CCND1,CXCR4,PGR,THRB
CDKN1B		kinase				0.0144	CCND1,LGR4,MCL1,STAT3
ACTN4		transcription regulator		1	bias	0.0144	CCL2,CXCL8,IL1B,PGR
RPS6KB1		kinase		-0.277		0.0152	CCND1,DHCR24,HIF1A,MCL1,SERPINE1
FASN	-3.264	enzyme	Inhibited	-2		0.0152	CXCL8,FASN,IL6,PTGS2,TNF
WAS	3.33	other				0.0152	IL1B,STAT1,TBX21,TLR1,TNFAIP2
EIF4E		translation regulator		0	bias	0.0152	BIRC5,CCND1,CEBPA,MCL1,UBE2C
PRDM5		transcription regulator	Activated	2	bias	0.0157	CEMIP,CKLF,E2F3,EVL,GADD45B,IL6R,INSYN1,MYD88,MYOM2,NAV2,NLRC5,PAX5,PML,RUNX1,RUNX2,S100A2,SOCS3,WNT10B
TCF		group				0.0157	ALDH3A2,CCND1,CNN2,CTNND2,CYP24A1,EPHB3,IDO1,IFITM1,IRS1,LMO2,MME,MMP2,PTCH1,RCN1,SERPINA1,SERPINA5,SERPINE1,TSPAN8
Secretase gamma		complex		1.574		0.0163	BATF,CD83,CD86,CXCR1,IL2RA,MME,PTPRF
Tlr		group	Activated	2.548	bias	0.0163	CCL2,CXCL8,IDO1,IL6,SOCS1,SOCS3,TNF
AHI1		other		-1.89		0.0163	CMTM7,HCK,IL1RN,IL4I1,LAPTM5,NKG7,SPIB
ZEB1		transcription regulator		0		0.0163	GATA3,KRT19,MPZL2,PLAU,PTPRZ1,SERPINE1,TP73
CRNDE		other	Activated	2.538	bias	0.0173	DUSP10,E2F3,EGFR,GADD45B,HSPA6,MAP3K8,PGF,RAC2,RASGRP2,TGFB1
ATF4		transcription regulator		0.692	bias	0.0173	CXCR5,FUT7,MCL1,PHGDH,PSAT1,PTGS2,SLC7A11,TNFRSF10B
RBPJ		transcription regulator		-1.567		0.0176	ETS1,HAS2,HMMR,IL17RA,MAP2K3,NFKB1,PIK3CG,RUNX3,TNC
Alpha 1 antitrypsin		group				0.018	CTSB,MMP2
SMPD3		enzyme				0.018	ICAM1,VCAM1
THRAP3		transcription regulator				0.018	CCND1,HAS2
SLC16A3	3.918	transporter				0.018	IL6,TNF
Integrin alpha V beta 3		complex				0.018	MMP1,TGFB1
POPDC2		other				0.018	IL1B,TNF
ZFP91		transcription regulator				0.018	CCL19,TNFSF13B
IFNA17		cytokine				0.018	CD86,MX1
TRIL		other				0.018	IL6,TNF
SARM1		transmembrane receptor				0.018	CCL5,TNF
Ap1 gamma		group				0.018	CD28,CD8B
CABIN1		other				0.018	IL6,MMP2
DAPK1		kinase				0.018	CXCL8,IL1B
SCARB1		transporter				0.018	CCL2,TNF
GNA14		enzyme				0.018	CXCL8,IL6
MSR1		transmembrane receptor				0.018	IFIT1,ISG15
DAPK3		kinase				0.018	BIRC5,CCND1
TAC4		other				0.018	MMP14,MMP2
SP100	1.504	transcription regulator				0.018	MMP1,PLAU
LAMA3		other				0.018	IL1B,MMP1
CCL18	4.539	cytokine				0.018	S100A4,SNAI1
LY96	2.391	transmembrane receptor				0.018	LY96,TLR4
LOC102724788/PRODH	-1.725	enzyme				0.018	LOC102724788/PRODH,PTGS2
BGN	1.196	other				0.018	CCL2,CXCL8
CCL21		cytokine				0.018	CCL2,CXCL8
HBP1		transcription regulator				0.018	CTSB,PTGS2
PTH1R		G-protein coupled receptor				0.018	CDC25B,CDK1
RHOH	4.978	enzyme				0.018	IL3RA,ITGB2
FGF10		growth factor				0.018	MMP14,TGFB1
ACKR1		G-protein coupled receptor				0.018	CCL2,CXCR2
IFNE		cytokine				0.018	RARRES3,STAT1
S1PR2		G-protein coupled receptor				0.018	CCL5,PTGS2
CHD3		enzyme				0.018	ADA,NMU
LRIG1		other				0.018	EGFR,TNF
CDKN2C		transcription regulator				0.018	CCL2,MMP3
MMP8		peptidase				0.018	CXCL8,IL6
ZNF423		transcription regulator				0.018	CD79A,CD79B
GPR32		G-protein coupled receptor				0.018	CXCL8,IL6
TMEM9B		other				0.018	CXCL8,IL6
LSINCT5		other				0.018	CASP1,IL1B
MVP	1.544	other				0.018	CXCL8,IL6
PARP2		enzyme				0.018	FAS,TNFRSF10B
PIWIL2	-1.867	enzyme				0.018	CCND1,STAT3
HLF		transcription regulator				0.018	HIF1A,LMO2
HP		peptidase				0.018	CD163,HMOX1
BECN1		other				0.018	BCL2L11,BMF
CDC27		other				0.018	CCND1,UBE2C
MED6		transcription regulator				0.018	AURKA,IFIT2
USP21		peptidase				0.018	GATA3,IL6
IL1RL1		transmembrane receptor				0.018	CXCL10,CXCL8
PLCD4		enzyme				0.018	EGFR,ERBB2
CASP10	1.005	peptidase				0.018	IL6,TNF
FASLG	2.8	cytokine				0.018	CCL2,IL6
COL17A1		other				0.018	CXCL8,IL6
CLEC2D	1.501	transmembrane receptor				0.018	CD83,CXCR4
Creb		group	Activated	2.207	bias	0.0191	CCND1,CEBPD,CSF1R,CTSB,CYP19A1,FOSL1,FSCN1,HAS2,MMP1,MMP2,PSENEN,PTGS2,RGS2,STAR
Ige		complex	Inhibited	-2.416	bias	0.0192	CCL5,CD80,CD86,TLR7,TLR9,TNF
GFI1	1.987	transcription regulator				0.0192	CEBPA,CXCL8,IL6R,JAK3,SERPINA1,TNF
LMNA		other		-0.928		0.0192	CCL8,HAS3,LMNB1,MMP14,MMP3,STAT1
DDX5		enzyme		-0.422		0.0192	BAX,CCND1,FOSL1,S100A4,TGFB1,TIMP1
IFN alpha/beta		group				0.0196	TLR1,TLR2,TLR7
C1q		complex				0.0196	CCL2,CD80,CXCL8
KDM3A		transcription regulator				0.0196	ADM,HMOX1,SERPINE1
IFNL2		other				0.0196	CCR5,CD4,CXCR4
ZC3HAV1	1.13	other				0.0196	CXCL10,IL6,TNF
LCK	3.027	kinase				0.0196	ANXA1,ITGAL,ITGB2
TNFRSF13C		transmembrane receptor				0.0196	BCL2A1,CXCL8,TNFSF13B
HOXA10		transcription regulator				0.0196	CYBB,MIR99AHG,NCF2
PROK2	6.779	other				0.0196	CDC25A,HIF1A,IL1B
PHLPP1	-1.228	enzyme				0.0196	IRS1,PRKCB,PRKCD
HAS1		enzyme				0.0196	CCNB1,CDC25C,CDK1
MERTK		kinase				0.0196	IL1B,IL6,TNF
LIPE	-1.722	enzyme				0.0196	FASN,PC,SLC2A4
KLRD1	3.12	transmembrane receptor				0.0196	CD3E,NCR1,TYROBP
PORCN		enzyme				0.0196	BIRC5,CCND1,FZD7
GMFG	3.465	growth factor				0.0196	IL6,ITGA5,TNF
CTSB	2.129	peptidase				0.0196	CTSB,IL1B,PLAUR
NCR1	3.045	transmembrane receptor				0.0196	CD3E,NCR1,TNF
NFIL3	1.476	transcription regulator				0.0196	FAS,GADD45B,TNFSF10
PIM3	1.102	kinase				0.0196	IL12RB2,STAT4,TBX21
PSMD4		other				0.0196	CD14,CD69,MARCO
IRAK2	2.929	kinase				0.0196	CXCL8,IL1B,TNF
PLAA		other				0.0196	IL32,IL6,PTGS2
DCN		other				0.0196	ERBB2,IRS1,TGFB1
IL33		cytokine		1.938		0.0211	CXCL10,CXCL8,IL1B,IL6,ITGAM,LEPR,TNF
KLF5		transcription regulator		1.394		0.0211	BIRC5,CXCR4,E2F3,HIF1A,PTGES,RUNX1,WNT10A
MDGA2		other		0.447		0.0219	ADGRB1,BCL2A1,BID,FAS,IL6
IL12 (family)		group	Activated	2.232		0.0219	CD69,IRF1,IRF4,IRF8,NFKBIZ
SOX4		transcription regulator		0.651		0.0219	BAX,BIRC5,CEMIP2,LCK,SPI1
FBN1		other		-1.342	bias	0.0219	COL4A2,COL6A3,LTBP3,MMP1,MMP3
NKX2-1		transcription regulator				0.0219	MMP2,SERPINE1,SNAI1,TG,TPO
TLR6	1.816	transmembrane receptor	Activated	2.213	bias	0.0219	CXCL8,IL15,IL1B,IL6,TNF
OLR1	6.354	transmembrane receptor		1.387		0.0219	MMP1,MMP3,RARG,RXRA,TGFB1
PPARG		ligand-dependent nuclear receptor		-0.717		0.0232	BIRC5,CCL2,CCND1,CTSL,CXCL8,CYP19A1,IL1B,LOC102724788/PRODH,PLIN1,PPARA,PTGES,PTGS2,RBP4,SERPINE1,TNFSF10
ELF3	2.185	transcription regulator		0.447		0.0233	ELF3,ERBB2,LYZ,SPRR2A
LIN28A		other		0.905	bias	0.0233	CCND1,CDC20,CDC25A,CDK1
CIITA	2.432	transcription regulator				0.0233	BTN2A2,HLA-DMB,HLA-DRA,HLA-DRB1
CASP8	1.299	peptidase				0.0233	CD14,HDAC1,IL6,TNF
PRKCI		kinase		1.961	bias	0.0233	ELF3,HMOX1,MMP10,PTGS2
RFXAP		transcription regulator	Activated	2	bias	0.0233	B2M,HLA-B,HLA-DQA1,HLA-DRA
PTGER2	1.268	G-protein coupled receptor				0.0233	CCR7,CXCL8,CYP19A1,PGR
IL9		cytokine		1.412	bias	0.0233	GZMB,PRF1,TGFB1,TNF
SPARC		other		-0.261		0.0233	IL6,MAP2,SERPINE1,SNAI1
KAT2B		transcription regulator				0.0233	GLI1,PRLR,PTGS2,TNF
FGF2		growth factor		1.946		0.0251	BAX,BGN,BIRC5,CXCR4,FUT2,FUT3,MMP1,PLAU,SERPINE1,ST3GAL1
IL1		group	Activated	2.433	bias	0.0256	CCL2,CXCL8,IL6,MMP1,MMP3,PTGS2
PDLIM2		other		0.229		0.0256	CDC25C,CEMIP,CRISPLD2,CXCL8,ENPP2,GSTM2,HLA-DOB,IFI44,IFIT3,KYNU,MME,MPZL2,MYEOV,OAS3,OBSL1,PHLDA3,RTN1,SLC43A3,SUSD3
MYOC	-3.137	other				0.0264	ANXA1,FSCN1,GPRASP1,KCNJ2,MFAP2,NBN,PGR,PLXNC1,PRKCB,PTGER4,PXDN,SLC2A3,SLC7A11,SP100,UPP1
SRC (family)		group		1.698		0.027	MAOA,MCL1,SNAI1,STAT1,TGFB1,TNF,VCAM1
PKM	1.355	kinase		0.8		0.027	CCND1,CYP19A1,IL1B,IL6,LDHA,MMP2,PKM,STAT3
TBP		transcription regulator				0.027	ACTB,FASLG,GAPDH,HLA-A,NFKBIA,NKD1,TNF,TNFAIP3
Raf		group				0.0279	CCND1,FOSL1,HAS2,IER2,MAFF,RND3,SH2B3,SLC20A1,SLC43A3,STK17A,TNFAIP3
CD24		other		1.633	bias	0.0286	ATP13A3,CXCL8,DEPDC1,EMP3,EPHB6,HMMR,ICAM1,ISG20,KIF18A,LAT2,N4BP3,OASL,PLAU,PPP1R15A,RELB,SPHK1,THBS1,TOP2A,TRAFD1,TRIM2,TUFT1
TGFBR2		kinase		0.247		0.03	ALOX12,CASP1,COL4A6,FAM50A,GADD45B,GATM,ICAM1,MMP2,MMP3,PDPN,PTPN20,SERPINE1,SLC2A3,TGFB1,TIMP1
BMI1		transcription regulator				0.03	AURKA,CASP8,CD63,CYFIP2,FAS,GLIPR1,ID4,NFKB1,PARP9,RASSF5,RASSF9,WNT10B
ESRRA		ligand-dependent nuclear receptor		0.486	bias	0.0308	CCR7,CDC6,CEBPA,CYP19A1,ENO1,ERBB2,GAPDH,IGFBP4,IKZF3,KRT19,LDHA,LDHB,LOC100505782,LPL,NDUFA1,NR1D1,PKM,PRKCD,RAPGEFL1,RUNX2,THRA,TMEM99,TOP2A,TPI1
UPF2		other		0.647		0.033	CACNA1D,CACNB2,CYFIP2,KANK1,PTGS2,PTPN21,TNFAIP3,TSPAN8
SMARCB1		transcription regulator		0.218		0.033	AURKA,CCNA2,CCND1,CDC6,IFITM1,MX1,OAS3,TBX21
DCAF1		kinase	Inhibited	-2.425	bias	0.0333	BMF,PPIF,PTGES,SOCS3,TGM2,TNFSF10
TCF7	1.949	transcription regulator				0.0333	CEBPA,CEBPD,PPARA,RORA,SPI1,TCF7
SERPINA1	5.914	other				0.0338	CCL2,CXCL8,HSP90B1,IL1A,IL6,PDIA3,TNF
BMP7	-2.119	growth factor		-1.474		0.0338	BIRC5,CCL2,CXCL8,IGFBP4,IL1B,IL6,MMP2
MMP1	10.26	peptidase		1.914	bias	0.0338	CXCL8,ERBB2,MMP1,PLAU,S100A4,SERPINE1,TNF
Hsp70		group		0.931		0.0347	CXCL8,FOXM1,IL6,TNF
hemoglobin		complex		1.154	bias	0.0347	CD163,CXCL8,HMOX1,MGST1
ICAM1	4.065	transmembrane receptor	Activated	2	bias	0.0347	CD69,CD86,ITGA4,ITGAL
TNFAIP3	3.698	enzyme		-1.98	bias	0.0347	CXCL8,IL1A,IL1B,TNF
SH3KBP1		other		-0.152		0.0347	BCL2A1,PRDM1,SERPINE1,SNAI1
MTA3		enzyme		0.777		0.0347	CD79B,CIITA,PRDM1,SYK
IGFBP5		other		1.057		0.0347	BAX,CCND1,IRS1,SERPINE1
SPRY2		other		-1.23		0.0347	EGFR,HIF1A,PGK1,PTPN1
BCL6B		transcription regulator		1.131		0.0347	CASP7,CASP8,S100A4,TNFRSF1A
TIGIT	3.304	other		0.577	bias	0.0347	FGL2,GATA3,IRF4,TBX21
LIPG		enzyme		1.969		0.0347	CCL2,IL1B,IL6,TNF
IL7		cytokine		0.116		0.0347	FAS,IL2RA,IL7R,SELL
HIST2H3C		other				0.0347	ADGRL3,PIK3R5,RND3,RUNX1
GRK2		kinase				0.0352	BAX,C5AR1,HRH2
TNFRSF8		transmembrane receptor				0.0352	IRF4,NFKB2,RELB
REV1		enzyme				0.0352	BAX,TIGAR,TNFRSF10B
ITGA5	1.592	transmembrane receptor				0.0352	CCND1,IL1B,JUNB
TRPM2	2.511	ion channel				0.0352	CXCL8,SOD2,TNF
ATG5		other				0.0352	BCL2L11,BMF,CASP7
PRKCZ		kinase				0.0352	CD1D,PHGDH,PSAT1
AXL		kinase				0.0352	MMP1,MMP2,SNAI1
HAVCR2	2.136	other				0.0352	CCR5,CXCR4,TNF
ALK		kinase				0.0352	CD274,FOXP3,GLI1
PDE4B	4.674	enzyme				0.0352	CCL5,CXCL10,CXCL11
CYP19A1	2.949	enzyme				0.0352	CCND1,PCNA,PGR
DHX9		enzyme				0.0352	IL6,TNF,XAF1
TAC1		other				0.0352	IL1B,IL6,TNF
TRAF3IP2		other				0.0352	CXCL10,DEFB4A/DEFB4B,ISG15
KEAP1		transcription regulator				0.0352	MST1R,S100P,TOP2A
POSTN		other				0.0352	ADAMTS4,EGFR,TGFB1
S1PR1		G-protein coupled receptor				0.0352	ICAM1,PTGS2,TNF
S1PR3	1.437	G-protein coupled receptor				0.0352	ETS1,ICAM1,PTGS2
CBFA2T3	1.392	transcription regulator				0.0352	CBFA2T3,PACSIN1,TLR9
Hif		complex				0.0352	CKB,CXCL8,L1CAM
Gsk3		group		-1.948		0.0399	CCND1,CXCL8,EGFR,FASN,IL1B,TNF,TNFAIP3,TNFRSF10B
KLF4	-1.395	transcription regulator		-1.502		0.0399	BUB1B,CCNB1,CEBPA,CENPE,FOXM1,IVL,ODC1,SOCS1
N-cor		group				0.0407	AXIN2,CCND1,CXCL10,GSTP1,PTGS2
CBX7	-1.177	other		-1.342	bias	0.0407	CLDN1,CTSS,CXCL8,KYNU,PRDM1
ADORA2A		G-protein coupled receptor		-0.179		0.0407	CD28,CXCL10,HMOX1,NFKBIA,NR4A3
CARM1		transcription regulator	Activated	2	bias	0.0407	EPHX2,FTH1,FTL,IGFBP4,PTGES
E2F2		transcription regulator				0.0407	CDC25A,CDC6,CDK1,MT1G,MYBL2
KLRC4-KLRK1/KLRK1		transmembrane receptor		0.322		0.0407	FASLG,RXRA,TCF7,TNF,TNFSF10
MAP2K1		kinase	Activated	2.368	bias	0.041	ADGRG1,APOBEC3G,BCL2A1,BCL2L11,CCL2,CD274,FOSL1,MMP1,MMP2,PCNA
ANXA2		other		0.314		0.0417	BAX,FAS,IL6,MMP1,PTGS2,TNF,TNFRSF10B
DUSP1		phosphatase		0.199		0.0417	CXCL8,EGFR,GJB2,LUM,PTGS2,SH2D2A,TLR2
HR	-1.795	transcription regulator		-1.89		0.0417	ANO1,BOC,COL25A1,CSNK2A2,CTNND2,GPD1L,MAGI2
BMP4		growth factor		1.78		0.043	ADGRG1,CCR7,CEBPA,CYP19A1,ELF3,GATA3,ITGA4,ITGB6,KRT7,LCP1,MXD1,PGF,RUNX3,S100P,TGM2,TRPV2,VTCN1
SIRT1		transcription regulator	Activated	2.137		0.0435	BAX,BIRC3,BIRC5,CYP19A1,HMOX1,MMP2,MMP3,NAT1,NR1D1,RELB,TP73
LPL	-2.099	enzyme		1.999		0.0489	CCL2,IL1B,IL6,TNF
SERPINF1		other		1.982		0.0489	AXIN2,CCND1,LRP6,TNFSF10
FCGR2A	4.86	transmembrane receptor		1.115	bias	0.0489	CCL18,IL1B,IL6,TNF
ATR		kinase		1.225		0.0489	MICB,PCNA,RRM2,SOX10
ELF5		transcription regulator				0.0489	CCNB1,GATA3,PGR,RUNX1
STAT		group				0.0492	IL2RA,TNF
Rap1		group				0.0492	RECK,SORL1
Sod		group				0.0492	ICAM1,VCAM1
FFAR4		G-protein coupled receptor				0.0492	CXCL8,PTGS2
DHX58	1.524	enzyme				0.0492	IFIH1,RARRES3
NSD3		enzyme				0.0492	CCND1,PIM2
HTR7	1.772	G-protein coupled receptor				0.0492	STAB1,THBS1
CHIA		enzyme				0.0492	CCL2,CXCL8
CCDC134		other				0.0492	PRF1,TNF
DNAJB4		other				0.0492	CCND1,STAT1
FAM129B		transcription regulator				0.0492	CCND1,PKM
RNU1-1		other				0.0492	CXCL10,IDO1
NOX5		ion channel				0.0492	PTGES,PTGS2
ZMIZ2		transcription regulator				0.0492	AXIN2,CCND1
NAA30		enzyme				0.0492	FAS,TNFRSF10B
EIF3M		other				0.0492	CDC25A,MT2A
DGKH		kinase				0.0492	CCL2,CXCL8
CACNA1C		ion channel				0.0492	ENO1,S100A10
P2RY6	3.239	G-protein coupled receptor				0.0492	CXCL8,VCAM1
EGLN2		enzyme				0.0492	CXCL8,HIF1A
FLII		other				0.0492	CXCL8,TNF
RNF144B	1.3	enzyme				0.0492	BAX,TP73
JMJD6		transmembrane receptor				0.0492	CCND1,PIM2
SLAMF1	4.062	transmembrane receptor				0.0492	SH2D1A,TBX21
AP2M1		transporter				0.0492	BST2,CD74
GCA	2.34	other				0.0492	IL6,TNF
STAT4	2.797	transcription regulator				0.0492	TBX21,UNC13D
CTNNBIP1	-1.538	other				0.0492	AXIN2,CCND1
SUFU		transcription regulator				0.0492	GLI1,PTCH1
ETV4		transcription regulator				0.0492	B4GALT1,B4GALT5
IL10RA	2.653	transmembrane receptor				0.0492	CTLA4,FOXP3
MAP3K3		kinase				0.0492	CXCL8,TNFAIP3
GHRHR		G-protein coupled receptor				0.0492	CCND1,PCNA
TLE1		transcription regulator				0.0492	BCL2A1,MCL1
HS6ST1		enzyme				0.0492	CXCL8,IL6
ICOSLG/LOC102723996		other				0.0492	FOXP3,ICOS
VAV1	2.969	transcription regulator				0.0492	BAX,PTGS2
KCNMA1		ion channel				0.0492	CXCL8,MMP2
P2RY2		G-protein coupled receptor				0.0492	CXCL8,PTGS2
LPA		other				0.0492	CXCL8,SERPINE1
NLRC4	3.279	other				0.0492	IL1B,NLRC4
CD3E	3.118	transmembrane receptor				0.0492	CD69,PTGS2
CYBB	2.986	enzyme				0.0492	CYBA,CYBB
DNAJA3		other				0.0492	CXCL8,EGFR
N4BP1		other				0.0492	JUNB,TP73
HTRA1		peptidase				0.0492	MMP1,MMP3
CCNT1		transcription regulator				0.0492	CCND1,CXCL8
IGBP1		phosphatase				0.0492	CASP1,IRF1
FOXD3		transcription regulator				0.0492	CXCR4,RND3
EBF1		transcription regulator				0.0492	CD79A,CD79B
PRMT2		enzyme				0.0492	CCND1,SNAI1
CARD11	2.795	kinase				0.0492	MME,SPI1
FABP5	2.143	transporter				0.0492	CXCL8,DEFB4A/DEFB4B
ITGA3		other				0.0492	PLAU,PTGS2
ABCA1		transporter				0.0492	IL6,TNF
YBX3		transcription regulator				0.0492	ERBB2,PCNA
SMPD1		enzyme				0.0492	CCL5,IL6
LPAR3		G-protein coupled receptor				0.0492	CXCL8,IL6
TAPBP	1.705	transporter				0.0492	HLA-B,TAP1
ABCB7		transporter				0.0492	FTH1,FTL
GRN	1.208	growth factor				0.0492	CCND1,GRN
CRLF1	-1.106	other				0.0492	CD69,ICAM1
IL15RA	1.792	transmembrane receptor				0.0492	IL6,TNF
PARP9	2.314	enzyme				0.0492	IRF1,IRF2
ANPEP	2.191	peptidase				0.0492	IL1RN,TGFB1
PDK4		kinase				0.0492	HIF1A,PKM
CD300C	2.689	transmembrane receptor				0.0492	CXCL8,TNF
CD36		transmembrane receptor				0.0492	DEFB4A/DEFB4B,IL1B
EWSR1		other				0.0492	CCND1,ERBB2
SRSF2		transcription regulator				0.0492	MAPT,MST1R
HS6ST2		enzyme				0.0492	CXCL8,IL6
HERC5	2.207	enzyme				0.0492	CCL5,IFIT2
ZYX	1.262	other				0.0492	ITGA5,VASP
E2F6		transcription regulator		-1.633	bias	0.0499	CDC25A,CDC45,CDC6,CDC7,EFNA5,PCLAF,RAD51,RAD51AP1,RFX5,RRM2,VKORC1L1
WISP2		growth factor	Inhibited	-2.155		0.0519	CLDN1,ERBB2,GATA3,HIF1A,ITGA5,KLF4,PROCR,SERPINE1,TGFB1
CREM	1.972	transcription regulator		-1.96		0.0529	CD247,CD8A,CD8B,CREM,STAR
ELF4	1.036	transcription regulator	Activated	2.236		0.0529	CREM,CXCL2,CXCL8,MT1G,RAP1B
FN1		enzyme	Activated	2.433		0.0646	CCL5,CCND1,KRT7,MMP1,MMP3,RUNX2
SCD		enzyme	Inhibited	-2		0.0658	ACACA,CXCL3,CXCL8,FASN
H2AFY		other	Inhibited	-2.828		0.066	ALDH1A3,BRCA2,ETS1,HERC5,IRF7,NBN,PLAU,SERPINE1
MAPK8		kinase	Activated	2.611		0.072	BIRC3,CYP19A1,ETS1,FOSL1,PTGS2,PTX3,RN7SL1
LRP6	-1.183	transmembrane receptor	Activated	2		0.0853	GATA3,PRLR,SLC2A3,TTYH1
EPO		cytokine		1.982		0.131	MCL1,MMP2,PRKCB,SOCS3
FOXP1		transcription regulator		-1.98		0.131	CSF1R,IRF4,ITGAM,PRDM1
ACSL5		enzyme		1.982		0.186	FKBP11,GFPT2,MAP2,MDK
HDAC6		transcription regulator		1.982		0.238	BIRC5,HIF1A,JUNB,PLAU,SERPINE1
MYOCD		transcription regulator	Inhibited	-2.18		0.441	CACNA1D,CASQ2,ECM2,FAP,HSPB7,LMOD1,MYH11,S100A4
LONP1		peptidase	Inhibited	-2		1	CALU,MTHFD2,PDIA3,PFN1,PTGS2,S100A11,SOD2,TPM3
