# Supplementary material for: Determination of an Interaction Network between an Extracellular Bacterial Pathogen and the Human Host
Source: mBio. 2019 Jun 18;10(3):e01193-19. doi: 10.1128/mBio.01193-19 (PMC6581864; doi:10.1128/mBio.01193-19)
Supplement: TABLE S7 [file mBio.01193-19-st007.xlsx]

## Sheet: Positive Correlation Nodes
TABLE S7 Positively correlating H. ducreyi and human differentially expressed genes
Network	Gene Name	Description
1	chuW	Oxygen-independent coprophyrinogen III oxidase; radical S-adenosylmethionine superfamily member; anaerobic heme-degrading protein through iron liberation
	EFHD2	EF Hand Domain Family Member D2; calcium-binding adapter protein that has F-actin bundling activity; may regulate BCR-induced apoptosis; negative regulator of NF-kB activation
2	ftnA	Ferritin-like protein 1; iron storage and transport protein
	CXCL13	B lymphocyte chemoattractant; receptor is CCR5; controls organization of B cells in follicles of lymphoid tissue; also expressed by Tfh cells
3	lolA	outer membrane lipoprotein carrier; transports lipoproteins from inner to outer membrane
	SEMA3D	Semaphorin 3D; secreted signaling protein involved in axon guidance during neuronal development
4	potD2	putrescine-binding periplasmic protein; periplasmic transport of putrescine; probably important for bacterial growth and metabolism
	MRPL33	Mitochnodrial Ribosomal Protein L33; encodes a 39S subunit of mitoribosomal protein
5	dusB	putative dehydrogenase; catalyzes synthesis of 5,6-dihydrouridine(D)
	HIST1H3I	Histone Cluster 1 H3 Family Member I; component of nucleosome
6	sirB	sirB; invasion protein expression up-regulator; transmembrane
	NEK2	NIMA Related Kinase 2; serine/threonine kinase involved in mitotic regulation; regulates centrosome separation
7	rpsA	small subunit ribosomal protein S1; needed to translate RNA with short Shine/Dalgarno purine-rich sequence
	COL25A1	Collagen Type XXV Alpha 1 Chain; brain specific membrane associated collagen
	LINC01091	Long intergenic non-protein coding RNA; unknown function
8	HD0293	Possible type II DNA methyltransferase; restriction endonuclease subunit M
	DDX60	DEAD Box Protein 60; RNA helicase-functioning as an antiviral factor and RIG-I-like receptor mediated signaling; positively regulates type 1 interferon signaling
	VENTX	VENT Homeobox; transcriptional repressor and HSC maintenance; promotes M1 differentiation of tumor-associated macrophages
9	iscU	Iron-sulfur cluster assembly scaffold protein; used by iscS to assemble iron-sulfur clusters
	IGFBP4	Insulin Like Growth Factor Binding Protein 4; binds IGFs to either inhibit or stimulate growth promoting effects of IGF
10	argG	argininosuccinate sythetase; sythesizes L-arginine from L-ornithine and carbamoyl phosphate
	WEE1	a G2 checkpoint kinase; nuclear tyrosine kinase; catalyzes inhibitory phosphorylation of CDC2/cyclin B kinase; protects nucleus from activated CDC2 kinase; negative regulator of entry to mitosis (G2->M transition)
	NDFIP2	NEDD4 Family-Interacting Protein 2; helps activate HECT domain containing E3 ubiquitin-protein ligases; may modulate EGFR signaling; limits Th2 cell expansion through promotion of JAK1 degradation
	LOC101927686	a lncRNA; function unknown
11	ulaR	HTH-type transcriptional regulator; inhibits ula pathway in glucose while activating it in presence of L-ascrobate and glucose limitation
	GNA15	G Protein Subunit Alpha 15; non-selectively couples receptors to phopholipase C; highly expressed in hematopoietic cells
12	tadF	tight adherence protein F; helps with protein secretion
	SALL2	Splat Like Transcription Factor 2; plays a role in eye development
13	citF	citrate lyase alpha chain
	cidA	holin-like protein; increases extracellular murein hydrolase activity through mediating their export via hole formation; only active during cell stress
	OST4	Oligiosaccharyltransferase Complex Subuint 4, non-catalytic; transfer of high mannose oligosaccharide from a lipid-linked oligosaccharide donor to an asparagine residue within an ASN-X-Ser/Thr in nascent polypeptide chains; required for efficient N-glycoslyation
	ATOX1	Antioxidant 1 Copper Chaperone; anti-oxidant against superoxide and hydrogen peroxide; also binds and delivers copper in cytosol to copper ATPase proteins
	GPR171	G-Protein Coupled Receptor 171; receptor for Big LEN, a neuropeptide involved in feeding and metabolism (shown in mice)
14	HD1798	hypothetical protein; 40.0% similar to putative lipoprotein (Haemophilus sputorum HK 2154)
	PAPSS2	Phosphodenosine 5'-phosphosulfate Synthase 2; part of sulfate activation pathway
15	HD1086	61.4% similar to hisidyl-tRNA synthetase, hisS (H. parasuis serovar 5)
	PLEKHO2	Pleckstrin Homology Domain Containing O2; regulator of macrophage survival
	EVL	Enah/Vasp-like-actin associated protein important for cytoskeleton remodeling
16	napD	Chaperone to napA, a catalytic subunit of the periplastic nitrate reductases; prevents premature interaction with Tat translocase and premature export; in cytoplasm
	HD0756	lipoprotein; function unknown
	NFKB1	part of NF-kB complex; regulates immune response to infection
	TNFAIP6	TNF alpha induced protein 6; forms complex with inter-alpha-inhibitor and enhances its serine protease activity; possible involvement in cell-cell and cell-matrix interactions during inflammation
17	dsrA	dsrA; serum resistance protein; virulence factor; also important for adherence to keratinocytes and binding to the extracellular matrix protein vitroectin
	PPP1R3G	Protein Phosphatase 1 Regulatory Subunit 3G; binds glycogen and regulates heptatic glycogenesis
	ALDH5A1	Aldehyde Dehydrogenase 5 Family Member A1; catalyzes one-step in degradation of GABA
18	HD1516	putatitve sulphatase; sulferic ester hydrolase activity
	MYO7B	Myosin VIIB; links protocadherins to the actin cytoskeleton and essential for microvilli function
19	ABC.PE.P	ABC transporter permease; also known as satB; transports sialic acid
	FCAR	Fc Fragment of IgA Receptor; codes for FCaRI or CD89; found mainly on myeloid cells; interacts with IgA to trigger various innate immune defenses; implicated in phagocytosis, ADCC, and release of inflammatory mediators
20	fdx2	ferredoxin; iron-sulfer protein that mediates electron transfer
	SPTBN1	Spectrin Beta Non-Erythocytic 1; actin crosslinking and molecular scaffold protein; calcium-dependent movement of cytoskeleton at plasma membrane
21	citD	citrate lyase acyl carrier protein; covalent carrier of the coenzyme of citrate lyase
	CNFN	Cornifelin; part of cornified cell envelope of stratified squamous epithilia
22	HD_tRNAMet2	biosythesis of methionine
	USP18	Ubiquitin Specific Peptidase 18; cleaves ISG15 ubiquitin fusions; downregulates response to type 1 interferon
23	HD0876	probably ribonuclease T2; upregulated when CpxR is overexpressed
	RNF19B	Ring Finger Protein 19B; E3 ubiquitin ligase in NK cells and CD8 T cells
	SBNO2	Strawberry Notch Homolog 2; bone homeostasis; osteoblast differentiation; transcriptional corepression of NF-kB in macrophages and regulates proinflammatory cascade; promotes IL-10 expression
24	rplL	50S ribosomal protein L7/L12; forms part of ribosomal stalk helping the ribsome interact with GTP-bound translation factors
	KLHL6	Kelch Like Family Member 6; involved in BCR signaling and germinal center B cell maturation; assembles with cullin 3 to form cullin-RING ubiquitin ligase; requin 2 is substrate, an mRNA decay factor; less of KLHL6 stabilizes requin 2, which would normally be degraded after B cell receptor activation, promoted mRNA degradation of TNFAIP3, an NF-KB inhibitor
	ABI3	ABI Family Member 3; contains hoemobox homology domain; proline rich region and SH3 domain; regulates actin polymerization
	IL-15RA	IL-15 Receptor Alpha; enhances cell proliferation and expression of apoptosis inhibitors BCL2L1/BCL2-XL and BCL2; signals through Akt pathway; high affinity binding to IL-15
25	HD0479	possible DNA-binding protein
	BUB1B	Mitotic Checkpoint Serine/Threonine Kinase B; delays onset of anaphase until chromosome are properly attached to mitotic spindle
26	citE	citrate lyase beta chain; helps with metabolism of citrate
	PRR13	Proline Rich 13; negative regulation of TSP1 transcript, reducing apoptosis in tumor cells
27	msrQ	Methionine sulfoxide reductase heme-binding subunit; part of msrPQ which protects from oxidative stress
	NPC2	Intracellular cholesterol transporter 2; also know as epididymal secretory protein E1; moves cholesterol and other lipids out of the lysosome
28	HD_tRNAThr2	biosynthesis of threonine
	NR1D1	Nuclear receptor Subfamily 1 Group D Member 1; negatively regulates expression of core clock proteins; transcription factor; represses Aryl hydrocarbon receptor nuclear translocator-like protein 1 (ARNTL); repressor of RORa and regulates heme by repressing PPARGL1A, a potent heme synthesis protein; negatively regulates fatty acid and sterol synthesis; represses SERPINE1, a modulator of inflammato…
29	HD1246	Conserved hypothetical oxogluterate/malate translocator; transmembrane
	PRR11	Proline Rich 11; promotes cell proliferation and cell cycle progression
	SIGLEC10	Sialic acid binding IG-like lectin 10; represses immune response
30	HD0778	yggU family protein; hypothetical
	CLCF1	Cardiotrophin-like Cytokine Factor 1; binds ciliary neurotrophic factor receptor complex, activating JAK-STAT; B cell stimulatory agent through ILST/gp130 receptor
31	HD1094	outer membrane serine protease
	PTX3	Pentraxin 3; promotes fibrocyte differentiation and regulates inflammation and complemenet activation; also plays role in angiogenesis and tissue remodeling; induced by inflammatory cytokines; innate resistance to pathogens
32	gnd	6-phosphogluconate dehydrogenase; catalyzes oxidative decarboxylation of 6-phophogluconate to ribulose 5-phosphate and CO2 using NADP to fomr NADPH
	CASZ1	Castor Zinc Finger 1; transciptional activator involved in vascular assembly and morphogenesis through direct transctiptional regulation of EGFL7
33	ppa	inorganic pyrophosphatase; catalyzes Ppi into 2 phophate ions; uses Mg2+ cofactor
	lbgA	lipooligosaccharide galactosyltransferase I
	GMIP	GEM Interacting Protein; stimulates RhoA-dependent GTPase activity
	PSMA6	Proteasome Subunit Alpha 6; member of peptidase T1A family; ubiquitin-independent protein degradation; binds NF-kB
	RPL22L1	Ribosomal Protein L22 Like 1; important for translation; essential for T cell development in zebrafish and mice
34	atpB	ATP synthase alpha chain; part of catalytic core of F1 domain of ATP synthase
	MACROD2	MARCO Domain Containing 2; deac etylase involved in removing ADP-ribose from mono-ADP-ribosylated proteins; translocates from nucleus to cytosol upon DNA damage
35	EIF1	conserved translation initiation factor; uncharacterized
	KIF14	Kinesin Family Member 14; microtubule motor protein; important in cytokinesis
36	grxA	glutaredoxin-electron carrier in synthesis of deoxyribonucleotides by ribonucleotide reductase; can also help reduce disulfide bonds in system with glutathione reductase; regulated by oxyR; protects neurons from dopamine-induced apoptosis
	FSTL4	Follistatin Like 4; brain-derived neurotropic factor involved in negative regulation of collateral spraiting and dendritic spine development; uses calcium for its function
37	lapA	lipopolysaccharide assembly protein A; assembly of LPS
	BTC	Betacellulin; ligand for EGF receptor
38	nrdG	Anaerobic ribonuclease-triphosphate reductase-activating protein; binds iron-sulfur clusters
	TBC1D30	TBC1 Domain Family Member 30; GTPase-activating protein for RAB proteins; intracellular protein transport, regulation of vesicle fusion, negative regulator of cillium assembly
39	HD1003	uncharacterize protein; 82.1% similar to D-fructose-6-phosphate amidotransferase in Actinobacillus suis H91-0380
	CCDC85A	coiled-coil domain containing 85A; uncharacterized
40	HD0673	transmembrane protein; function unknown
	DEF6	Guanine Nucelotide Exchange Factor; highly expressed in T and B cells; regulates Rho GTPases
	PLAU	Urokinase; degradation of extracellular matrix; a serine protease converting plasminogen to plasmin
41	yjgA	hypothetical ribosomal protein
	RNF150	Ring Finger Protein 150; zinc-finger protein that binds metals; certain varients can increase risk of COPD
	OLFML2A	Olfactormedin Like 2A; helps with extracellular matrix organization and has protein homodimerization activity
42	smpA	also known as BamE; outer membrane protein assembly complex involved in assembly and insertion of B-barrels into outer membraneq
	SYBU	Syntabulin; part of kinesins motor-adaptor complex crucial for anterograde axonal transport of active zone components and contributes to activity-dependent presynaptic assembly during neuronal development
43	HD0974	chromosome partioning like protein; ATPase activity
	BACH1-IT2	BACH1 Intronic Transcript 2; non-coding RNA
44	exbB	biopolymer transport protein; involved in tonB-dependent, energy-dependent transport of various receptor-bound substrates; stabilizes tonB and protects exbD from proteolytic degradation
	IKZF1	IKAROS Zinc Finger 1; regulator of lymphocyte differentiation; binds gamma-satellite DNA; enhancer of CD3d; represses TDT during thymocyte differentiation; increases apoptosis in adult erythoid cells
45	map	methionine aminopeptidase; release of N-terminal methionines from peptides and arylamides; highly conserved across species; lethal if removed or knocked out
	EFHC2	EF-Hand Domain Containing 2; involved in development of epilepsy; impairs fear recognition in patients with Turner syndrome; binds calcium ions
46	yfeC	chelated ion transport system membrane protein; has ATPase activity
	CEP126	Centrasomal Protein 126; cytokinesis; microtubule and mitotic spindle formation
47	recG	ATP dependent DNA helicase; DNA recombination and repair
	TRAF1	TNF Receptor Associated Factor 1; positively regulates NF-kB and anti-apoptotic proteins
48	HD0637	hypothetical protein
	ARPC5	Actin Related Protein 2/3 Complex Subunit 5; helps control actin polymerization
	TNFRSF10D	TNF Receptor Superfamily Member 10d; TRAIL Receptor 4; plays inhibitory role in TRAIL-induced apoptosis;
49	metK	S-adenosylmethionine syntase; catalyzes AdoMet from Met and ATP
	acrB	Acriflavine resistance B; part of acrA/acrB/acrZ/tolC complex that exports substates via use of proton motive force; induced by stress
	HD0250	probable queuosine precursor transporter
	NLRP6	Nod-like receptor family pyrin domain containing 6; leads to activation of NF-kB, caspase 1, and cAMP accumulation
	TAGLN2	Transgelin 2; helps macrophages with phagocytosis
	NUP62	Nucleoporin 62; part of nuclear pore complex
	STK17a	Serine/Threonine kinase 17a; induces apoptosis and is a regulator of ROS
	TMEM71	Transmembrane protein 71; unknown function
	HIST1H2BB	Histone H2B type 1-B; shown during HIV infection to interact with Tat protein to increase NF-kB responsiveness
	SERPINE1	Serpin family E member 1; also known as Plasminogen activator inhibitor 1; serine protease inhibitor; inhibits urokinase plasminogen activator, preventing plasmin production and inhibiting extracellular matrix degradation; produced mainly by endothelium
50	citG	2-(5"-triphosphoribosyl)-3'-dephosphocoenzyme-A synthase; catalyzes precursor of the prosthetic group of the holo-acyl carrier protein (gamma chain) of citrate lyase
	SPHK1	Sphingosine Kinase 1; phosphorylates sphingosine to sphingosine-1-phosphate (S1P); plays role in TNFa signaling and NF-kB activation
51	HD1109	a putative oxalate/fermate antiporter; transmembrane
	RAMP2-AS1	Antisense1 non-coding RNA; Associated with astrocytoma and glioblastoma
52	cysK	cysteine synthase; amino acid biosynthesis
	LOC100505625	a lncRNA; function unknown
53	lexA	represses genes involved in DNA damage response (SOS response)
	ST8SIA4	ST8 Alpha-N-Acetyl-Neuraminide Alpha-2,8-Sialyltransferase 4; catalyzes the polycondensation of alpha-2,8-linked sialic acid required for polysialic acid synthesis; present on N-CAM
54	tadE	tight adherence protein E; participate in type II, type III, and type IV secretion
	GRIK3	Glutamate Ionotropic Receptor Kainate Type Subunit 3; ligand-gated ionic channel family member; excitatory neurotransmitter for CNS
55	HD1034	possible integral membrane sulfate transporter; transmembrane
	ALDH6A1	Aldehyde Dehydrogenase 6 Family Member A1; mitochondrial methylmalonate semialdehyde dehydrogenase that plays a role in valine and pyrimidine catabolic pathways; binds fatty acyl-CoA
56	yggT	uncharacterized cell membrane protein; may be involved with extracytoplasmic stress
	SNRPB	Small Nuclear Ribonucleoprotein Polypeptides B and B1; involved in pre-mRNA splicing
	CREM	cAMP Response Element Modulator; transcriptional regulator; shown to have role in cardiac function, circadian rhythms, locomotion, and speratogenesis
