# Supplementary material for: Determination of an Interaction Network between an Extracellular Bacterial Pathogen and the Human Host
Source: mBio. 2019 Jun 18;10(3):e01193-19. doi: 10.1128/mBio.01193-19 (PMC6581864; doi:10.1128/mBio.01193-19)
Supplement: TABLE S8 [file mBio.01193-19-st008.xlsx]

## Sheet: Negative Correlation Table
TABLE S8 Negatively correlating H. ducreyi and human differentially expressed genes
Node	Gene Name	Description
57	chuW	Oxygen-independent coprophyrinogen III oxidase; radical S-adenosylmethionine superfamily member; anaerobic heme-degrading protein through iron liberation
	POU2AF1	POU Class 2 Associating Factor 1; transcriptional coactivator associating with OCT1 or OCT2; essential for B cell response to antigens and germinal center formation
	LOC101928103	non-coding RNA associated with congenital ichthyosiform erythroderma
58	def	peptide deformylase; removes formyl group from N-terminal Met; binds iron as cofactor
	LOC283299	ncRNA; highly expressed in skin and lung
	SUN1	SAD1 and UNC84 Domain Containing 1; nuclear envelope protein involved in nuclear anchorage and migration; component of LINC (Linker of nucleoskeleton and cytoskeleton) complex
59	mazG	part of CpxRA operon; trascribed as continuous RNA with cpxR, cpxA, and HD1471
	CDCA8	Cell Division Cycle Associated 8; component of chromosomal passenger complex; key regulator of mitosis; stabilizes microtubules for spindle formation
60	HD_tRNACys1	helps with biosynthesis of cysteine
	ZNF774	Zinc Finger Protein 774; unknown function
61	hgbA	Hemoglobin and hemoglobin-binding protein; hemoglobin receptor and required for virulence
	JHDM1D-AS1	lncRNA; antisense; regulates angiogenesis in response to nutrient starvation
62	lapA	probable lipopolysaccharide assembly protein A; involvedin LPS assembly; decreased in infection vs mid-log growth
	FXYD5	FXYD Domain Containing Ion Transport Regulator 5; glycoprotein that helps with upregulation of chemokine production and involved in the reduction of cell adhesion via downregulation of E-cadherin
	SMCO4	Single-Pass Membrane Protein with Coiled-Coil Domains 4; found on mitochondrial outer membrane
63	marC	an inner membrane protein; upregulated in biopsy compared to mid-log growth
	KIF18A	Kinesin Family Member 18; hydrolyzes ATP to produce force and movement along microtubules; de-polarizes microtubules
64	cidA	holin-like protein; increases extracellular murein hydrolase activity through mediating their export via hole formation; only active during cell stress
	ADGRV1	Adhesion G Protein-Coupled Receptor V1; role in development of CNS
65	radA	DNA repair protein; DNA-dependent ATPase that processes recombination intermediates; helps repair double-stranded breaks
	IRG1	Immnoresponsive Gene 1; codes for enzyme producing itaconic acid; inhibits inflammatory response
66	sirB	invasion protein expression up-regulator; transmembrane
	SGOL1	Shugoshin 1; protects centromeric cohesin from cleavage during mitotic prophase
67	tadB	tight adherence protein B; helps with protein secretion
	TMEM132A	Transmembrane Protein 132A; may play a role in embryonic and postnatal development of brain; may regulate cAMP-induced GFAP gene expression via STAT3 phosphorylation
68	yjgA	hypothetical ribosomal protein
	CDKN2D	Cyclin Dependent Kinase Inhibitor 2D; forms stable complex with CDK4 or CDK6, preventing activation of CDK kinases
	DDX39A	DEXD-Box Helicase 39A; involved with pre-mRNA splicing and mRNA export
	MT1H	Metallothionein 1H; binds various heavy metals; regulated by heavy metal and glucocorticoids
69	HD1190	hypothetical outer membrane protein; similar to ompH sequence in Pasteurellacae; periplasmic chaperone
	FOSL1	Fos-Like 1 AP-1 Transcription Factor Subunit; leucine zipper that dimerizes with Jun family members to form AP-1; regulates cell proliferation, differentiation, and transformation
70	HD0897	integrase/recombinase; 77.7% similar to xerD (Aggregatibacter actinomycetemcomitans)
	IKBIP	I Kappa-B Kinase Interacting Protein; target of p53/TP53 with pro-apoptotic function
	RHOH	Ras Homolog Family Member H; negative regulator of cell growth and survival in hematopoietic cells; regualtor of thymocyte development and TCR signaling through ZAP70 activation; required for CD3z phosphorylation; positive selection; inhibits NF-kB activation by TNF and IKKB; negatively regulates leukotriene production in neutrophils
71	glpF	glycerol uptake facilitator protein; transmembrane; upregulated in overexpression of cpxR
	PLCE1	Phospholipase C Epsilon 1; catalyzes hydrolysis of phosphotidylinositol-4-5-biphosphate to IP3 and DAG; regulated by Rag and Rho GTPases; role in survival, growth, actin organization, and T cell activation
	PCDHB9	Protocadherin Beta 9; intergal plasma membrane protein; calcium-dependent cell-adhesion protein; may be involved with making and function of specific cell-cell neural connections
	LOC100130093	lncRNA; function unknown
72	hhdB	hemolysin activation/secretion protein; highly downregulated in ∆cpxA vs ∆cpxR
	TPM4	Tropomysin 4; involved in contractile system of cytoskeleton on non-muscle cells; stabilizes actin filaments and bind calcium
73	secB	protein-export protein; required for normal export of preproteins out of cytoplasm; chaperone protein
	CYSTM1	Cysteine rich Transmembrane Module Containing Protein 1; helps with neutrophil degranulation
74	citC	[citrate[pro-3S]-lyase] ligase; acetylation of prosthetic group of gamma subunit of citrate lyase
	ulaAB	PTS ascorbate transporter subunit IIBC; downregulated in cpx 2 component system
	TTLL7	Tubulin Ligase Like 7; mediates ATP-dependent initiation and elongation of polyglutamylation of microtubules; important for neurite growth
75	mutM	Formamidopyrimidine-DNA glycoslase; recognizes and removes damaged DNA bases; preference for oxydized purines; uses Zn2+ as cofactor; upregulated in ∆hfq
	ZNF528	Zinc Finger Protein 528; involved in transcriptional regulation; highly expressed in adult brain tissue; binds DNA
	HMGCS2	3-Hydroxy-3-Methylglutaryl-CoA Synthase 2; mitocondrial enzyme that catalyzes the first reaction of ketogenesis; helps with formation of HMG-CoA
	LOC100506834	GAS adjacent regualtory RNA; non-coding RNA; highly expressed in skin
76	exbB	biopolymer transport protein; involved in tonB-dependent, energy-dependent transport of various receptor-bound substrates; stabilizes tonB and protects exbD from proteolytic degradation
	EFNB3	Ephrin B3; important in brain development and maintance; RTK
77	HD0756	lipoprotein; function unknown
	metK	S-adenosylmethionine syntase; catalyzes AdoMet from Met and ATP
	napD	Chaperone to napA, a catalytic subunit of the periplastic nitrate reductases; prevents premature interaction with Tat translocase and premature export; in cytoplasm
	PAQR7	Progestin and AdipoQ Receptor Family Member 7; binds various steroids like dehydroepiandrosterone, pregnanolone, pregnenolone, and allopregnanolone
78	pyrH	uridylate kinase; catalyzes phosphorylation of UMP to UDP; important for in vivo survival and growth of V. vulnificus
	LYZ	Lysozyme; antimicrobial agent effective against peptidoglycan
79	HD0254	hypothetical protein; 87.2% similarity with bolA-like protein (Actinobacillus ureae ATCC 25976); may be a mitochondrial iron-sulfur cluster assembly factor facilitating iron-sulfur insertion
	ZDHHC18	Zinc Finger DHHC-Type Containing 18; has palmitoyltransferase activity to HPAS and LCK
80	HD1325	metal ion binding (Mn); has sulfuric ester hydrolase activity; transmembrane
	EDA	Ectodysplasin A; a type II membrane protein which can be cleaved to produce furin, a secreted protein; TNF family member; involved in epithelial/mesenchymal signaling during morphogenesis of ectodermal organs; may also play a role in cell adhesion
	KANTR	KDM5C Adjacent Transcript; a lncRNA; in mice, mutation causes tremors and spastic movements
	HSPA12A	Heat Shock Protein Family A (HSP70) Member 12A; more highly expressed in elicited peritoneal macrophages of atherosclerotic-sensitive mice than atherosclerotic-resistant mice
81	tyrR	transciptional regulatory protein; regulates aroF, aroG, tyrA, and aromatic amino acid transport
	S100A8	S100 Calcium Binding Protein A8; calcium and zinc binding protein which regulates immune response; induces neutrophil chemotaxis and adhesion; facilitates leukocyte arachidonic acid trafficking and metabolism; activates NADPH-oxidase; recruitment of leukocytes; alarmin or DAMP; binds TLR4 or AGER activating MAPK and NF-kB signaling; antimicrobial activity via chelation of Zn2+; induce cell death …
82	ABC.PE.P	ABC transporter permease; also known as satB; transports sialic acid
	LMX1A	LIM Homeobox Transcription Factor 1 Alpha; transcript factor for positive regulation of insulin gene transcription; also plays role in dopamine producing neurons during embryogenesis
83	cybC	soluble cytochrome b562; binds heme b group
	SGOL2	Shugoshin 2; protects centromeric cohesin and Rec8 at centromeres
	FCGR3B	Fc Fragment of IgG Receptor IIIB; low affinity receptor of Fc region of IgG; captures immune complexes in periphery, but cannot mediate ADCC or phagocytosis
84	fdx2	ferredoxin; iron-sulfer protein that mediates electron transfer
	UNC119	lipid binding chaperone; specifically expressed in photoreceptor of retina; involved in synaptic functions of photoreceptor cells
	C9orf142	also known as PAXX; Paralog of XRCC4 and XLF; plays role in non-homologous end joining by stabilizing Ku70/Ku80 heterodimer to maintain NHEJ complex
85	groES	10kDa chaperon; binds to Cpn60 in presence of Mg-ATP and suppresses ATP activity
	TBC1D30	TBC1 Domain Family Member 30; GTPase-activating protein with broad specificity for Rab protein family
86	ftnA	Ferritin-like protein 1; iron storage and transport protein
	SPIB	Spi-B Transcription Factor; binds PU-box and acts as lymphoid-specific enhancer; promotes pDC development; may be required for BCR signaling
87	gnd	6-phosphogluconate dehydrogenase; catalyzes oxidative decarboxylation of 6-phophogluconate to ribulose 5-phosphate and CO2 using NADP to fomr NADPH
	RGS16	Regulator of G Protein Signaling 16; inhibits signal transduction through increasing GTPase activity of G protein alpha subunits; plays role in phototransduction cascade by regulating concentration of activated trandsucin alpha
88	ulaD	hexulose-6-phosphate synthase; part of ascorbate and alderate metabolism; upregulated in biopsy compared to mid-log growth
	RADIL	Rap Associating with DIL Domain; downstream effector of Rap required for cell adhesion and migration of neural crest precursors during development
89	HD1040	transmembrane protein; highly upregulated in biopsy compared to stationary phase; 65.9% similar to HscB (Glaesserella parasuis D74)
	SERPINF2	Serpin Family F2; serine protease inhibitor; main inhibitors of plasmin; regulates blood clotting; also targets trypsin, matripase-3, and chymotrypsin
90	putP	sodium/proline symporter; transmembrane protein involved in protein transport
	SH2D2A	SH2 Domain Containing 2A; adapter protein thought to function in T cell signal transduction (CD4-p56-LCK)
	STMN1	Stathmin 1; ubiquitous cytosolic phosphorylation functioning as an intracellular relay integrating regulatory signals of cellular environment; helps with destablizing microtubules
91	HD0196	uncharacterized-C-terminal S-isoprenylcysteine carboxyl O-methyltransferase activity
	PANX1	Pannexin 1; structural component of gap junction; abundant in CNS; may play a role in Ca2+-leak channel to regulate EF Ca2+ homeostasis
92	HD_tRNAThr2	biosynthesis of threonine
	CECR1	also known as ADA2; Adenosine Deaminase 2; secreted by monocytes undergoing differentation and may regulated cell proliferation and differentiation; binds to cell surface via proteoglycans
93	flp1	flip operon protein; transmembrane; important for virulence; required for pustule formation in humans; inactivation or deletion of hfc downregulated flp1
	RHBG	Rh Family B Glycoprotein; non-erythoid Rh protein; methylammonium-ammonium permease/ammonia-transporter superfamily member; transmembrane
94	citG	2-(5"-triphosphoribosyl)-3'-dephosphocoenzyme-A synthase; catalyzes precursor of the prosthetic group of the holo-acyl carrier protein (gamma chain) of citrate lyase
	LINC00472	lnc RNA; high expression in breast cancer; supresses proliferation and migration
95	pepD	aminoacyl-histidine dipeptidase; has hydrolase activity
	TEAD1	TEA Domain Transcription Factor 1; transcription factor playing key role in HIPPO signalinhg pathway; regulates cell proliferation, migration, and EMT
96	grxA	glutaredoxin-electron carrier in synthesis of deoxyribonucleotides by ribonucleotide reductase; can also help reduce disulfide bonds in system with glutathione reductase; regulated by oxyR; protects neurons from dopamine-induced apoptosis
	EIF2S2	Eukaryotic Translation Initiation Factor 2 Subunit Beta; catalyzes exchange of GDP for GTP, recycling EIF2 complex for another round of initiation
97	argG	arginiosuccinate synthetase; helps with L-arginine synthesis; uses ATP
	GBP1	Guanylate Binding Protein 1; induced by interferon; promotes oxidative killing and delivery of antimicrobial peptides to autophagolysosomes; hydrolyzes GTP to GMP
98	citF	citrate lyase alpha chain
	FAM189A2	Family with Sequence Similarity 189 Member A2; function unknown
99	zapA	cell division protein; activates cell division through inhibition of ftsZ GTPase activity; not essential for cell division
	RAD51AP1	RAD51 Associated Protein 1; may be part of common DNA damage response pathway; binds to single and double stranded DNA and can bind RNA
100	HD0250	probable queuosine precursor transporter
	GIPC2	GIPC PDZ Domain Containing Family Member 2; function unknown
101	bioA	Adenosylmethionine-8-amino-7-oxononanate aminotransferase; catalyzes transfer of alpha-amino group from SAM to KAPA to form DAPA; uses pyridoxal 5'-phosphate as cofactor
	PHGDH	Phosphoglycerate Dehydrogenase; early steps of L-serine synthesis; uses NAD/NADH as a cofactor
102	mdh	malate dehydrogenase; catalyzes reversible oxidation of malate to oxaloacetate
	PLCB4	Phospholipase C Beta 4; catalyzes formation of DAG and IP3 from PIP2; uses calcium as a cofactor for retina signal transduction
103	tadF	tight adherence protein F; helps with protein secretion
	TUBB3	Tubulin Beta 3 Class III; expressed primarily in neurons and help form microtubules; may be involved in neurogenesis and axon guidance and maintenance
104	icc	3'5'-cyclic adenosine monophosphate phosphodiesterase; hydrolyzes cAMP to 5'-AMP; uses 2 metal ions as cofactors
	ATP1A2	ATPase Na+/K+ Transporting Subunit Alpha 2; P-type cation transport ATPase; establish and maintain electrochemical gradients of Na+ and K+ across plasma membrane
105	ccmB	heme exporter protein B; exports heme to periplasm for biogenesis of c-type cytochromes
	PTGES	Prostaglandin E Synthase; induced by IL1b and p53; catalyzes the oxidoreduction of prostaglandin endoperoxide H2 to prostaglandin E2
106	HD0776	uncharacterized protein; 77.7% similar to a cytochrome b/b6 family protein (Pasteurella canis)
	SERPINB6	Serpin Family B Member 6; regulation of serine proteases in the brain; inhibits cathepsin G, kallikrein 8, and thrombin; role in inner ear protection against lysosomal content leakage during stress
